# Supplementary material for: Type IV Secretion-Dependent Activation of Host MAP Kinases Induces an Increased Proinflammatory Cytokine Response to Legionella pneumophila
Source: PLoS Pathog. 2008 Nov 28;4(11):e1000220. doi: 10.1371/journal.ppat.1000220 (PMC2582680; doi:10.1371/journal.ppat.1000220)
Supplement: Table S1 — Primers used in this study. (0.04 MB XLS) [file ppat.1000220.s006.xls]

## Sheet: Sheet1
Table S1. Primers used in this study
	Primer name	Sequence	Reference
1	Ccl7 5'	GCT GCT TTC AGC ATC CAA GTG	(Wang and Seed, 2003)
2	Ccl7 3'	GTC TTG AAG CGA CTA CTG GTG	(Wang and Seed, 2003)
3	Cox2 5'	TTC AAC ACA CTC TAT CAC TGG C	(Wang and Seed, 2003)
4	Cox2 3'	AGA AGC GTT TGC GGT ACT CAT	(Wang and Seed, 2003)
5	Csf1 5'	GGC TTG GCT TGG GAT GAT TCT	(Wang and Seed, 2003)
6	Csf1 3'	GAG GGT CTG GCA GGT ACT C	(Wang and Seed, 2003)
7	Cxcl1 5'	CTG GGA TTC ACC TCA AGA ACA TC	(Wang and Seed, 2003)
8	Cxcl1 3'	CAG GGT CAA GGC AAG CCT C	(Wang and Seed, 2003)
9	Dusp1 5'	GTT GTT GGA TTG TCG CTC CTT	(Wang and Seed, 2003)
10	Dusp1 3'	TTG GGC ACG ATA TGC TCC AG	(Wang and Seed, 2003)
11	Hprt 5'	GTT GGA TAC AGG CCA GAC TTT GTT G	(Stetson and Medzhitov, 2006)
12	Hprt 3'	GAG GGT AGG CTG GCC TAT AGG CT	(Stetson and Medzhitov, 2006)
13	Ifnb 5'	GCA CTG GGT GGA ATG AGA CTA TTG	(Stetson and Medzhitov, 2006)
14	Ifnb 3'	TTC TGA GGC ATC AAC TGA CAG GTC	(Stetson and Medzhitov, 2006)
15	Il1a 5'	GCA CCT TAC ACC TAC CAG AGT	(Wang and Seed, 2003)
16	Il1a 3'	TGC AGG TCA TTT AAC CAA GTG G	(Wang and Seed, 2003)
17	Il1b 5'	GCA ACT GTT CCT GAA CTC AAC T	(Wang and Seed, 2003)
18	Il1b 3'	ATC TTT TGG GGT CCG TCA ACT	(Wang and Seed, 2003)
19	Il6 5'	GAC TTC CAT CCA GTT GCC TTC TTG G	(Wang and Seed, 2003)
20	Il6 3'	CCA GTT TGG TAG CAT CCA TCA TTT CT	(Wang and Seed, 2003)
21	Il12 p40 5'	TGG TTT GCC ATC GTT TTG CTG	(Wang and Seed, 2003)
22	Il12 p40 3'	ACA GGT GAG GTT CAC TGT TTC T	(Wang and Seed, 2003)
23	Serpine1 5'	TTC AGC CCT TGC TTG CCT C	(Wang and Seed, 2003)
24	Serpine1 3'	ACA CTT TTA CTC CGA AGT CGG T	(Wang and Seed, 2003)
25	Socs3 5'	CCC TTG CAG TTC TAA GTT CAA CA	(Wang and Seed, 2003)
26	Socs3 3'	CCT TTG ACA AGC GGA CTC TC	(Wang and Seed, 2003)
27	Tnf 5'	GAC GTG GAA CTG GCA GAA GAG	(Wang and Seed, 2003)
28	Tnf 3'	TTG GTG GTT TGT GAG TGT GAG	(Wang and Seed, 2003)
29	pEC34 legK1 5'	CCG CGG ATC CTA CCT CGT ACC ATG TTT TTT TCC GTT G	This study
30	pEC34 legK1 3'	TCG ACC TGC AGT TAA TTT CCA ACC GCA ATA CCC AAC	This study
31	pEC34 legK2 5'	CCG CGG ATC CTA GTT TAT TAC ATA AAT TTG AAG GAA CAA CC	This study
32	pEC34 legK2 3'	TCG ACC TGC AGT TAG CTT GGG CCT CGC ATC AAT G	This study
33	pEC34 legK3 5'	CCG CGG ATC CTA TTT GAT AGA AAT ATA AAA GAA ATA ATC AAT G	This study
34	pEC34 legK3 3'	TCG ACC TGC AGT TAT AAT TCA AAG CCT GAA TTG GTT AAA TTT TG	This study
35	legK1 up 5'	GCT AGG ATC CCT TTC ATC TCT TTC AAT TGT TCA TAA AAA TC	This study
36	legK1 up 3'	AAC CGC AAT ACC CAA CAC AGA ATC AAC GGA AAA AAA CAT GGT ACG	This study
		AG
37	legK1 down 5'	TCT GTG TTG GGT ATT GCG GT	This study
38	legK1 down 3'	AAA TCG CCG GCG GAA AAT ATC AGA AAA AAA GCT GAG GAG	This study
39	legK2 up 5'	ATT CGG ATC CCG GCT TTT AAA TCC TTA TTG TTT GCT	This study
40	legK2 up 3'	ATG GTT TAT TAC ATA AAT TTG AAG GAA CAA ACC CCT TCA TTG ATG	This study
		CGA G
41	legK2 down 5'	TTG TTC CTT CAA ATT TAT GTA ATA AAC CAT	This study
42	legK2 down 3'	ATT TCG CCG GCG GAA TAT ATC ACG TAA TTG TTT TAA TAT ATG GC	This study
43	legK3 up 5'	ATT CGG ATC CAC TGT CAT TTT TTA GCA GTG AAA TAG G	This study
44	legK3 up 3'	TAA TTC AAA GCC TGA ATT GGT TAA ATT GAT TAT TTC TTT TAT ATT	This study
		TCT ATC AAA C
45	legK3 down 5'	AAT TTA ACC AAT TCA GGC TTT GAA TTA TAA TAT ATT	This study
46	legK3 down 3'	AAA TCG CCG GCG TAC TCG GCA ATG GAA GAA ATT ATT TAC	This study
