# Supplementary material for: Type IV Secretion-Dependent Activation of Host MAP Kinases Induces an Increased Proinflammatory Cytokine Response to Legionella pneumophila
Source: PLoS Pathog. 2008 Nov 28;4(11):e1000220. doi: 10.1371/journal.ppat.1000220 (PMC2582680; doi:10.1371/journal.ppat.1000220)
Supplement: Table S2 — Genes that exhibit two-fold or greater Dot/Icm-dependent transcriptional changes in both Myd88 −/− Trif −/− and Myd88 −/− Rip2 −/− macrophages. (0.51 MB XLS) [file ppat.1000220.s007.xls]

## Sheet: Sheet6
MT2_vMT3_030606_Signal Log Ratio	MR2_vMR3_030606_Signal Log Ratio	MRcommon	MR2_vMR3_030606_Signal Log Ratio	MT2_vMT3_030606_Signal Log Ratio	Gene Title	Gene Symbol	GO Biological Process Description	GO Molecular Function Description	GO Cellular Component Description	Pathway	Pathway Hyperlink
8.4	5	1421473_at	5	8.4	interleukin 1 alpha	Il1a	regulation of progression through cell cycle /// fever /// inflammatory response /// immune response /// cell proliferation	cytokine activity /// interleukin-1 receptor binding /// growth factor activity	extracellular region /// extracellular space	Inflammatory_Response_Pathway	www.genmapp.org/HTML_MAPPs/mouse/Mm_Contributed_20041110/physiological_process-GenMAPP/Mm_Inflammatory_Response_Pathway/Mm_Inflammatory_Response_Pathway.htm
7.8	6.5	1443475_at	6.5	7.8	Histone 1, H3i (Hist1h3i), mRNA	Hist1h3i	nucleosome assembly /// chromosome organization and biogenesis (sensu Eukaryota)	DNA binding	nucleosome /// nucleus /// chromosome	---	---
7.3	3	1419149_at	3	7.3	serine (or cysteine) peptidase inhibitor, clade E, member 1	Serpine1	regulation of angiogenesis	endopeptidase inhibitor activity /// serine-type endopeptidase inhibitor activity /// protein binding /// plasminogen activator activity	extracellular space /// extracellular space	TGF_Beta_Signaling_Pathway /// Blood_Clotting_Cascade	www.genmapp.org/HTML_MAPPs/mouse/Mm_Contributed_20041110/cellular_process-GenMAPP/Mm_TGF_Beta_Signaling_Pathway/Mm_TGF_Beta_Signaling_Pathway.htm /// www.genmapp.org/HTML_MAPPs/mouse/Mm_Contributed_20041110/physiological_process-GenMAPP/Mm_Blood_Clotting_Cascade/Mm_Blood_Clotting_Cascade.htm
7.2	7.1	1417262_at	7.1	7.2	prostaglandin-endoperoxide synthase 2	Ptgs2	prostaglandin biosynthesis /// fatty acid biosynthesis /// regulation of blood pressure /// lipid biosynthesis /// anagen /// keratinocyte differentiation	peroxidase activity /// prostaglandin-endoperoxide synthase activity /// iron ion binding /// oxidoreductase activity /// oxidoreductase activity, acting on single donors with incorporation of molecular oxygen, incorporation of two atoms of oxygen /// metal ion binding	extracellular space /// nucleus /// cytoplasm /// membrane	Eicosanoid_Synthesis /// Prostaglandin_synthesis_regulation /// Prostaglandin and leukotriene metabolism	www.genmapp.org/HTML_MAPPs/mouse/Mm_Contributed_20041110/metabolic_process-GenMAPP/Mm_Eicosanoid_Synthesis/Mm_Eicosanoid_Synthesis.htm /// www.genmapp.org/HTML_MAPPs/mouse/Mm_Contributed_20041110/metabolic_process-GenMAPP/Mm_Prostaglandin_synthesis_regulation/Mm_Prostaglandin_synthesis_regulation.htm /// www.genome.ad.jp/dbget-bin/show_pathway?MAP00590+1.14.99.1
6.9	6.8	1417263_at	6.8	6.9	prostaglandin-endoperoxide synthase 2	Ptgs2	prostaglandin biosynthesis /// fatty acid biosynthesis /// regulation of blood pressure /// lipid biosynthesis /// anagen /// keratinocyte differentiation	peroxidase activity /// prostaglandin-endoperoxide synthase activity /// iron ion binding /// oxidoreductase activity /// oxidoreductase activity, acting on single donors with incorporation of molecular oxygen, incorporation of two atoms of oxygen /// metal ion binding	extracellular space /// nucleus /// cytoplasm /// membrane	Eicosanoid_Synthesis /// Prostaglandin_synthesis_regulation /// Prostaglandin and leukotriene metabolism	www.genmapp.org/HTML_MAPPs/mouse/Mm_Contributed_20041110/metabolic_process-GenMAPP/Mm_Eicosanoid_Synthesis/Mm_Eicosanoid_Synthesis.htm /// www.genmapp.org/HTML_MAPPs/mouse/Mm_Contributed_20041110/metabolic_process-GenMAPP/Mm_Prostaglandin_synthesis_regulation/Mm_Prostaglandin_synthesis_regulation.htm /// www.genome.ad.jp/dbget-bin/show_pathway?MAP00590+1.14.99.1
6	1.9	1448162_at	1.9	6	vascular cell adhesion molecule 1	Vcam1	cell adhesion /// cell-cell adhesion /// cell adhesion	protein binding /// sugar binding	extracellular space /// plasma membrane /// membrane /// integral to membrane /// integral to membrane	---	---
5.7	2.6	1440330_at	2.6	5.7	Histone 1, H1e (Hist1h1e), mRNA	Hist1h1e	nucleosome assembly /// nucleosome spacing	DNA binding /// protein binding /// DNA binding	nucleosome /// nucleus /// chromosome	---	---
5.6	6	1426063_a_at	6	5.6	GTP binding protein (gene overexpressed in skeletal muscle)	Gem	small GTPase mediated signal transduction	nucleotide binding /// GTP binding	membrane	---	---
5.3	2.8	1460220_a_at	2.8	5.3	colony stimulating factor 1 (macrophage)	Csf1	positive regulation of cell proliferation /// regulation of ossification /// positive regulation of body size /// positive regulation of odontogenesis (sensu Vertebrata) /// positive regulation of osteoclast differentiation /// cellular physiological process	cytokine activity /// growth factor activity /// cytokine activity	extracellular space /// integral to membrane	---	---
5.1	6.2	1417065_at	6.2	5.1	dual specificity phosphatase 2	Dusp2	protein amino acid dephosphorylation	phosphoprotein phosphatase activity /// protein tyrosine phosphatase activity /// protein tyrosine/serine/threonine phosphatase activity /// hydrolase activity /// MAP kinase phosphatase activity	nucleus	/// Calcium signaling pathway /// /// Calcium signaling pathway /// Type I diabetes mellitus	www.genome.ad.jp/dbget-bin/show_pathway?+3.1.3.16 /// www.genome.ad.jp/dbget-bin/show_pathway?MAP04020+3.1.3.16 /// www.genome.ad.jp/dbget-bin/show_pathway?+3.1.3.48 /// www.genome.ad.jp/dbget-bin/show_pathway?MAP04020+3.1.3.48 /// www.genome.ad.jp/dbget-bin/show_pathway?MAP04940+3.1.3.48
5.1	3.9	1450698_at	3.9	5.1	early growth response 1	Egr1	transcription /// regulation of transcription, DNA-dependent /// T cell differentiation /// regulation of transcription, DNA-dependent	nucleic acid binding /// DNA binding /// transcription factor activity /// zinc ion binding /// metal ion binding	nucleus /// nucleus	Ovarian_Infertility_Genes	www.genmapp.org/HTML_MAPPs/mouse/Mm_Contributed_20041110/cellular_process-GenMAPP/Mm_Ovarian_Infertility_Genes/Mm_Ovarian_Infertility_Genes.htm
5	5.7	1451340_at	5.7	5	AT rich interactive domain 5A (Mrf1 like)	Arid5a	---	DNA binding /// DNA binding	intracellular /// intracellular	---	---
5	4.2	1416630_at	4.2	5	chemokine (C-X-C motif) ligand 1	Cxcl1	regulation of progression through cell cycle /// inflammatory response /// immune response /// cellular physiological process	cytokine activity /// chemokine activity /// growth factor activity	extracellular region /// extracellular space /// intracellular /// extracellular space	---	---
5	3.9	1419209_at	3.9	5	arginase type II	Arg2	urea cycle /// arginine metabolism /// arginine catabolism	catalytic activity /// arginase activity /// hydrolase activity /// manganese ion binding /// metal ion binding	mitochondrion	---	---
5	2.4	1418847_at	2.4	5	inhibitor of DNA binding 3	Id3	negative regulation of transcription from RNA polymerase II promoter /// heart development /// regulation of transcription	protein binding /// protein domain specific binding /// transcription regulator activity	nucleus	---	---
4.9	3.3	1418536_at	3.3	4.9	interleukin 1 beta	Il1b	regulation of progression through cell cycle /// fever /// inflammatory response /// immune response /// cell proliferation /// neutrophil chemotaxis /// positive regulation of chemokine biosynthesis /// positive regulation of interleukin-6 biosynthesis	cytokine activity /// interleukin-1 receptor binding /// growth factor activity /// cytokine activity	extracellular region /// extracellular space	Inflammatory_Response_Pathway /// Smooth_muscle_contraction	www.genmapp.org/HTML_MAPPs/mouse/Mm_Contributed_20041110/physiological_process-GenMAPP/Mm_Inflammatory_Response_Pathway/Mm_Inflammatory_Response_Pathway.htm /// www.genmapp.org/HTML_MAPPs/mouse/Mm_Contributed_20041110/physiological_process-GenMAPP/Mm_Smooth_muscle_contraction/Mm_Smooth_muscle_contraction.htm
4.9	2.9	1449399_a_at	2.9	4.9	colony stimulating factor 1 (macrophage)	Csf1	positive regulation of cell proliferation /// regulation of ossification /// positive regulation of body size /// positive regulation of odontogenesis (sensu Vertebrata) /// positive regulation of osteoclast differentiation /// cellular physiological process	cytokine activity /// growth factor activity /// cytokine activity	extracellular space /// integral to membrane	---	---
4.9	2.9	1448914_a_at	2.9	4.9	early growth response 2	Egr2	transcription /// regulation of transcription, DNA-dependent /// rhythmic behavior /// rhythmic behavior /// myelination /// regulation of transcription, DNA-dependent	nucleic acid binding /// DNA binding /// transcription factor activity /// zinc ion binding /// metal ion binding	nucleus /// nucleus /// nucleus	---	---
4.9	2.9	1427683_at	2.9	4.9	similar to MHC Q8/9d surface antigen	LOC386462	---	---	---	---	---
4.8	4.9	1427891_at	4.9	4.8	GTPase, IMAP family member 6	Gimap6	---	GTP binding	---	---	---
4.8	4.7	1418835_at	4.7	4.8	chemokine (C-C motif) ligand 7	Ccl7	transport /// chemotaxis /// inflammatory response /// immune response /// signal transduction /// sensory perception	receptor activity /// cytokine activity /// transporter activity /// chemokine activity /// heparin binding	extracellular region /// extracellular space /// membrane /// extracellular space	---	---
4.8	2.8	1421228_at	2.8	4.8	pleckstrin homology-like domain, family A, member 1	Phlda1	FasL biosynthesis	---	---	---	---
4.7	4.9	1416442_at	4.9	4.7	RIKEN cDNA 1810011O10 gene	1810011O10Rik	---	---	---	---	---
4.7	3.4	1436329_at	3.4	4.7	early growth response 3	Egr3	transcription /// regulation of transcription, DNA-dependent /// neuromuscular synaptic transmission /// peripheral nervous system development	nucleic acid binding /// DNA binding /// zinc ion binding /// metal ion binding	nucleus	---	---
4.7	2.3	1451415_at	2.3	4.7	immediate early response 2	Ier2	---	---	cytoplasm	---	---
4.6	4.9	1434350_at	4.9	4.6	suppressor of cytokine signaling 3	Socs3	regulation of cell growth /// regulation of protein amino acid phosphorylation /// intracellular signaling cascade /// negative regulation of signal transduction /// negative regulation of insulin receptor signaling pathway	protein binding	---	---	---
4.6	4.3	1450829_at	4.3	4.6	regulator of G-protein signaling 16	Rgs16	G-protein coupled receptor protein signaling pathway /// negative regulation of signal transduction	signal transducer activity /// GTPase activator activity	cytoplasm	Calcium_regulation_in_cardiac_cells /// Smooth_muscle_contraction	www.genmapp.org/HTML_MAPPs/mouse/Mm_Contributed_20041110/physiological_process-GenMAPP/Mm_Calcium_regulation_in_cardiac_cells/Mm_Calcium_regulation_in_cardiac_cells.htm /// www.genmapp.org/HTML_MAPPs/mouse/Mm_Contributed_20041110/physiological_process-GenMAPP/Mm_Smooth_muscle_contraction/Mm_Smooth_muscle_contraction.htm
4.6	4.1	1438148_at	4.1	4.6	tumor necrosis factor, alpha-induced protein 3	Tnfaip3	ubiquitin cycle /// apoptosis	DNA binding /// protein binding /// peptidase activity /// cysteine-type peptidase activity /// zinc ion binding /// hydrolase activity /// metal ion binding	nucleus /// cytoplasm	---	---
4.6	4.1	1428027_at	4.1	4.6	gene model 1960, (NCBI)	Gm1960	immune response	cytokine activity /// chemokine activity	extracellular region	---	---
4.6	4	1456212_x_at	4	4.6	AXIN1 up-regulated 1	Axud1	apoptosis /// apoptosis	---	nucleus	---	---
4.6	2	1455265_a_at	2	4.6	BIC noncoding mRNA, complete sequence	---	---	---	---	---	---
4.5	6.6	1456610_at	6.6	4.5	jumonji domain containing 3	Jmjd3	---	binding	---	---	---
4.5	4.6	1453397_at	4.6	4.5	RIKEN cDNA 9130016M20 gene	9130016M20Rik	---	---	---	---	---
4.5	4.4	1447914_x_at	4.4	4.5	RIKEN cDNA 4833411O04 gene	4833411O04Rik	---	---	---	---	---
4.5	4.1	1418936_at	4.1	4.5	early growth response 2	Egr2	transcription /// regulation of transcription, DNA-dependent /// rhythmic behavior /// rhythmic behavior /// myelination /// regulation of transcription, DNA-dependent	nucleic acid binding /// DNA binding /// transcription factor activity /// zinc ion binding /// metal ion binding	nucleus /// nucleus /// nucleus	---	---
4.5	3.5	1416505_at	3.5	4.5	v-maf musculoaponeurotic fibrosarcoma oncogene family, protein F (avian)	Maff	regulation of progression through cell cycle /// embryonic development (sensu Mammalia) /// transcription /// regulation of transcription, DNA-dependent /// regulation of epidermal cell differentiation	DNA binding	intracellular /// nucleus	Smooth_muscle_contraction	www.genmapp.org/HTML_MAPPs/mouse/Mm_Contributed_20041110/physiological_process-GenMAPP/Mm_Smooth_muscle_contraction/Mm_Smooth_muscle_contraction.htm
4.5	2.9	1427682_a_at	2.9	4.5	nuclear receptor subfamily 4, group A, member 1	Nr4a1	inhibition of caspase activation /// transcription /// regulation of transcription, DNA-dependent /// induction of apoptosis /// regulation of transcription /// positive regulation of transcription from RNA polymerase II promoter	DNA binding /// transcription factor activity /// steroid hormone receptor activity /// receptor activity /// ligand-dependent nuclear receptor activity /// protein binding /// transcription regulator activity /// metal ion binding /// zinc ion binding	nucleus /// nucleus	Nuclear_Receptors	www.genmapp.org/HTML_MAPPs/mouse/Mm_Contributed_20041110/molecular_function_GenMAPP/Mm_Nuclear_Receptors/Mm_Nuclear_Receptors.htm
4.4	4.5	1455899_x_at	4.5	4.4	suppressor of cytokine signaling 3	Socs3	regulation of cell growth /// regulation of protein amino acid phosphorylation /// intracellular signaling cascade /// negative regulation of signal transduction /// negative regulation of insulin receptor signaling pathway	protein binding	---	---	---
4.4	3.9	1447612_x_at	3.9	4.4	Jumonji domain containing 3, mRNA (cDNA clone IMAGE:4037702)	Jmjd3	---	binding	---	---	---
4.3	5.8	1452388_at	5.8	4.3	heat shock protein 1A	Hspa1a	telomere maintenance /// DNA repair /// protein folding /// response to unfolded protein /// response to heat /// response to heat	nucleotide binding /// ATP binding /// unfolded protein binding	---	---	---
4.3	4	1450264_a_at	4	4.3	choline kinase alpha	Chka	---	choline kinase activity /// ethanolamine kinase activity /// kinase activity /// transferase activity /// choline kinase activity	---	Acetylcholine_Synthesis	www.genmapp.org/HTML_MAPPs/mouse/Mm_Contributed_20041110/metabolic_process-GenMAPP/Mm_Acetylcholine_Synthesis/Mm_Acetylcholine_Synthesis.htm
4.2	3.6	1449519_at	3.6	4.2	histone 3, H2a	Hist3h2a	nucleosome assembly /// chromosome organization and biogenesis (sensu Eukaryota)	DNA binding	nucleosome /// nucleus	---	---
4.2	2.4	1455712_at	2.4	4.2	growth arrest and DNA-damage-inducible 45 alpha	Gadd45a	regulation of progression through cell cycle /// negative regulation of protein kinase activity /// response to DNA damage stimulus /// cell cycle /// cell cycle arrest /// centrosome cycle	protein binding	nucleus	Cell_Cycle_KEGG /// G1_to_S_cell_cycle_Reactome	www.genmapp.org/HTML_MAPPs/mouse/Mm_Contributed_20041110/cellular_process-GenMAPP/Mm_Cell_Cycle_KEGG/Mm_Cell_Cycle_KEGG.htm /// www.genmapp.org/HTML_MAPPs/mouse/Mm_Contributed_20041110/cellular_process-GenMAPP/Mm_G1_to_S_cell_cycle_Reactome/Mm_G1_to_S_cell_cycle_Reactome.htm
4.1	5.2	1448272_at	5.2	4.1	B-cell translocation gene 2, anti-proliferative	Btg2	transcription /// regulation of transcription, DNA-dependent /// protein amino acid methylation /// response to DNA damage stimulus /// anterior/posterior pattern formation /// neuron differentiation /// negative regulation of apoptosis	protein binding	---	---	---
4.1	4.6	1416576_at	4.6	4.1	---	---	---	---	---	---	---
4.1	2.4	1417256_at	2.4	4.1	matrix metallopeptidase 13	Mmp13	peptidoglycan metabolism /// proteolysis /// bone mineralization /// collagen catabolism /// cartilage development /// collagen catabolism	metalloendopeptidase activity /// interstitial collagenase activity /// calcium ion binding /// collagenase activity /// peptidase activity /// metallopeptidase activity /// zinc ion binding /// hydrolase activity /// metal ion binding /// metalloendopeptidase activity	extracellular matrix (sensu Metazoa) /// extracellular space	Matrix_Metalloproteinases	www.genmapp.org/HTML_MAPPs/mouse/Mm_Contributed_20041110/molecular_function_GenMAPP/Mm_Matrix_Metalloproteinases/Mm_Matrix_Metalloproteinases.htm
4.1	1.8	1445678_at	1.8	4.1	suppressor of cytokine signaling 3	Socs3	regulation of cell growth /// regulation of protein amino acid phosphorylation /// intracellular signaling cascade /// negative regulation of signal transduction /// negative regulation of insulin receptor signaling pathway	protein binding	---	---	---
4	6.1	1440346_at	6.1	4	Jumonji domain containing 3, mRNA (cDNA clone IMAGE:4037702)	Jmjd3	---	binding	---	---	---
4	2.3	1439837_at	2.3	4	trinucleotide repeat containing 15	Tnrc15	---	---	---	---	---
3.9	3.7	1423602_at	3.7	3.9	Tnf receptor-associated factor 1	Traf1	apoptosis /// signal transduction /// regulation of apoptosis	receptor activity /// protein binding /// zinc ion binding	---	Apoptosis /// Apoptosis_GenMAPP /// Apoptosis_KEGG	www.genmapp.org/HTML_MAPPs/mouse/Mm_Contributed_20041110/cellular_process-GenMAPP/Mm_Apoptosis/Mm_Apoptosis.htm /// www.genmapp.org/HTML_MAPPs/mouse/Mm_Contributed_20041110/cellular_process-GenMAPP/Mm_Apoptosis_GenMAPP/Mm_Apoptosis_GenMAPP.htm /// www.genmapp.org/HTML_MAPPs/mouse/Mm_Contributed_20041110/cellular_process-GenMAPP/Mm_Apoptosis_KEGG/Mm_Apoptosis_KEGG.htm
3.9	2.1	1420380_at	2.1	3.9	chemokine (C-C motif) ligand 2	Ccl2	chemotaxis /// inflammatory response /// immune response /// signal transduction /// sensory perception	G-protein-coupled receptor binding /// cytokine activity /// protein binding /// chemokine activity	extracellular region /// extracellular space /// extracellular space	---	---
3.8	5	1416250_at	5	3.8	chemokine (C-X-C motif) ligand 1	Cxcl1	regulation of progression through cell cycle /// inflammatory response /// immune response /// cellular physiological process	cytokine activity /// chemokine activity /// growth factor activity	extracellular region /// extracellular space /// intracellular /// extracellular space	---	---
3.8	4.8	1433454_at	4.8	3.8	ankyrin repeat and BTB (POZ) domain containing 2	Abtb2	---	protein binding	---	---	---
3.8	3.9	1457644_s_at	3.9	3.8	neurotensin	Nts	regulation of blood vessel size	neuropeptide hormone activity /// neuropeptide hormone activity	extracellular region /// extracellular space	---	---
3.8	2.7	1422860_at	2.7	3.8	B-cell translocation gene 2, anti-proliferative	Btg2	transcription /// regulation of transcription, DNA-dependent /// protein amino acid methylation /// response to DNA damage stimulus /// anterior/posterior pattern formation /// neuron differentiation /// negative regulation of apoptosis	protein binding	---	---	---
3.7	4.7	1420710_at	4.7	3.7	growth arrest and DNA-damage-inducible 45 beta	Gadd45b	regulation of progression through cell cycle /// activation of MAPKK activity /// negative regulation of protein kinase activity /// apoptosis /// development /// cell differentiation	protein binding	nucleus	---	---
3.7	4.2	1445452_at	4.2	3.7	Tnf receptor-associated factor 1	Traf1	apoptosis /// signal transduction /// regulation of apoptosis	receptor activity /// protein binding /// zinc ion binding	---	Apoptosis /// Apoptosis_GenMAPP /// Apoptosis_KEGG	www.genmapp.org/HTML_MAPPs/mouse/Mm_Contributed_20041110/cellular_process-GenMAPP/Mm_Apoptosis/Mm_Apoptosis.htm /// www.genmapp.org/HTML_MAPPs/mouse/Mm_Contributed_20041110/cellular_process-GenMAPP/Mm_Apoptosis_GenMAPP/Mm_Apoptosis_GenMAPP.htm /// www.genmapp.org/HTML_MAPPs/mouse/Mm_Contributed_20041110/cellular_process-GenMAPP/Mm_Apoptosis_KEGG/Mm_Apoptosis_KEGG.htm
3.7	4.2	1415899_at	4.2	3.7	SKI-like	Skil	cell differentiation	---	nucleus	TGF_Beta_Signaling_Pathway	www.genmapp.org/HTML_MAPPs/mouse/Mm_Contributed_20041110/cellular_process-GenMAPP/Mm_TGF_Beta_Signaling_Pathway/Mm_TGF_Beta_Signaling_Pathway.htm
3.7	3.7	1422054_a_at	3.7	3.7	reticuloendotheliosis oncogene	Rel	regulation of progression through cell cycle /// transcription /// regulation of transcription, DNA-dependent /// positive regulation of interleukin-12 biosynthesis /// regulation of transcription /// positive regulation of transcription, DNA-dependent /// cellular physiological process	transcription factor activity /// transcription factor activity	intracellular /// nucleus /// nucleus	---	---
3.7	3.6	1416111_at	3.6	3.7	CD83 antigen	Cd83	---	---	extracellular space /// plasma membrane /// integral to membrane	---	---
3.7	3	1449773_s_at	3	3.7	Jun-B oncogene	Junb	regulation of progression through cell cycle /// transcription /// regulation of transcription, DNA-dependent /// cellular physiological process /// nucleosome assembly /// chromosome organization and biogenesis (sensu Eukaryota) /// regulation of transcription, DNA-dependent	DNA binding /// transcription factor activity /// DNA binding	intracellular /// nucleus /// nucleus /// nucleosome /// chromosome	---	---
3.6	3.7	1427126_at	3.7	3.6	growth arrest and DNA-damage-inducible 45 beta	Gadd45b	regulation of progression through cell cycle /// activation of MAPKK activity /// negative regulation of protein kinase activity /// apoptosis /// development /// cell differentiation	protein binding	nucleus	---	---
3.6	3.5	1416601_a_at	3.5	3.6	heat shock protein 1B	Hspa1b	telomere maintenance /// inhibition of caspase activation /// DNA repair /// protein folding /// anti-apoptosis /// response to unfolded protein /// response to heat	nucleotide binding /// protein binding /// ATP binding /// unfolded protein binding	---	---	---
3.6	3.4	1417409_at	3.4	3.6	CCR4 carbon catabolite repression 4-like (S. cerevisiae)	Ccrn4l	rhythmic process	---	---	---	---
3.6	3.3	1425837_a_at	3.3	3.6	Jun oncogene	Jun	regulation of progression through cell cycle /// transcription /// regulation of transcription, DNA-dependent /// leading edge cell differentiation /// positive regulation of transcription from RNA polymerase II promoter /// cellular physiological process /// regulation of transcription, DNA-dependent	DNA binding /// transcription factor activity /// protein binding /// DNA binding	intracellular /// nucleus /// transcription factor complex /// nucleus	Apoptosis /// Apoptosis_GenMAPP /// MAPK_Cascade /// TGF_Beta_Signaling_Pathway /// Wnt_Signaling /// Smooth_muscle_contraction	www.genmapp.org/HTML_MAPPs/mouse/Mm_Contributed_20041110/cellular_process-GenMAPP/Mm_Apoptosis/Mm_Apoptosis.htm /// www.genmapp.org/HTML_MAPPs/mouse/Mm_Contributed_20041110/cellular_process-GenMAPP/Mm_Apoptosis_GenMAPP/Mm_Apoptosis_GenMAPP.htm /// www.genmapp.org/HTML_MAPPs/mouse/Mm_Contributed_20041110/cellular_process-GenMAPP/Mm_MAPK_Cascade/Mm_MAPK_Cascade.htm /// www.genmapp.org/HTML_MAPPs/mo…
3.6	2.6	1450971_at	2.6	3.6	Down syndrome critical region homolog 1 (human)	Dscr1	calcium-mediated signaling	nucleotide binding	nucleus /// cytoplasm	---	---
3.5	7	1425964_x_at	7	3.5	heat shock protein 1B	Hspa1b	telomere maintenance /// inhibition of caspase activation /// DNA repair /// protein folding /// anti-apoptosis /// response to unfolded protein /// response to heat	nucleotide binding /// protein binding /// ATP binding /// unfolded protein binding	---	---	---
3.5	4.2	1448325_at	4.2	3.5	myeloid differentiation primary response gene 116	Myd116	development /// cell differentiation	---	---	---	---
3.5	3.8	1433699_at	3.8	3.5	tumor necrosis factor, alpha-induced protein 3	Tnfaip3	ubiquitin cycle /// apoptosis	DNA binding /// protein binding /// peptidase activity /// cysteine-type peptidase activity /// zinc ion binding /// hydrolase activity /// metal ion binding	nucleus /// cytoplasm	---	---
3.5	3.5	1452318_a_at	3.5	3.5	heat shock protein 1	Hspb1	protein folding /// response to unfolded protein	---	soluble fraction /// insoluble fraction /// nucleus /// cytoplasm /// plasma membrane /// Z disc /// contractile fiber	---	---
3.5	3.3	1422155_at	3.3	3.5	histone 2, H3c2	Hist2h3c2	nucleosome assembly /// chromosome organization and biogenesis (sensu Eukaryota)	DNA binding	nucleosome /// nucleus /// chromosome	---	---
3.5	3.1	1419816_s_at	3.1	3.5	PR domain containing 1, with ZNF domain	Prdm1	transcription /// regulation of transcription, DNA-dependent /// tRNA aminoacylation for protein translation	nucleic acid binding /// DNA binding /// tRNA ligase activity /// ATP binding /// zinc ion binding /// metal ion binding	nucleus	---	---
3.5	2.6	1420425_at	2.6	3.5	ERBB receptor feedback inhibitor 1	Errfi1	---	protein binding	---	---	---
3.4	5.3	1431658_at	5.3	3.4	choline kinase alpha	Chka	---	choline kinase activity /// ethanolamine kinase activity /// kinase activity /// transferase activity /// choline kinase activity	---	Acetylcholine_Synthesis	www.genmapp.org/HTML_MAPPs/mouse/Mm_Contributed_20041110/metabolic_process-GenMAPP/Mm_Acetylcholine_Synthesis/Mm_Acetylcholine_Synthesis.htm
3.4	3.8	1427127_x_at	3.8	3.4	histone 1, H4j	Hist1h4j	nucleosome assembly /// chromosome organization and biogenesis (sensu Eukaryota)	DNA binding	nucleosome /// nucleus /// chromosome	---	---
3.4	3.7	1442277_at	3.7	3.4	chemokine (C-C motif) receptor-like 2	Ccrl2	signal transduction /// G-protein coupled receptor protein signaling pathway /// G-protein coupled receptor protein signaling pathway	rhodopsin-like receptor activity /// signal transducer activity /// receptor activity /// G-protein coupled receptor activity /// C-C chemokine receptor activity /// rhodopsin-like receptor activity /// C-C chemokine receptor activity	integral to membrane /// integral to membrane	GPCRDB_Class_A_Rhodopsin-like	www.genmapp.org/HTML_MAPPs/mouse/Mm_Contributed_20041110/molecular_function_GenMAPP/Mm_GPCRDB_Class_A_Rhodopsin-like/Mm_GPCRDB_Class_A_Rhodopsin-like.htm
3.4	3.4	1427736_a_at	3.4	3.4	heat shock protein 1B	Hspa1b	telomere maintenance /// inhibition of caspase activation /// DNA repair /// protein folding /// anti-apoptosis /// response to unfolded protein /// response to heat	nucleotide binding /// protein binding /// ATP binding /// unfolded protein binding	---	---	---
3.4	3.2	1418571_at	3.2	3.4	tumor necrosis factor receptor superfamily, member 12a	Tnfrsf12a	angiogenesis /// apoptosis /// substrate-bound cell migration, cell attachment to substrate /// cell adhesion /// development /// cell death /// cell differentiation /// positive regulation of axon extension /// cell adhesion	receptor activity /// protein binding /// protein binding	ruffle /// plasma membrane /// cell surface /// integral to membrane	---	---
3.3	4.2	1424854_at	4.2	3.3	Jun oncogene	Jun	regulation of progression through cell cycle /// transcription /// regulation of transcription, DNA-dependent /// leading edge cell differentiation /// positive regulation of transcription from RNA polymerase II promoter /// cellular physiological process /// regulation of transcription, DNA-dependent	DNA binding /// transcription factor activity /// protein binding /// DNA binding	intracellular /// nucleus /// transcription factor complex /// nucleus	Apoptosis /// Apoptosis_GenMAPP /// MAPK_Cascade /// TGF_Beta_Signaling_Pathway /// Wnt_Signaling /// Smooth_muscle_contraction	www.genmapp.org/HTML_MAPPs/mouse/Mm_Contributed_20041110/cellular_process-GenMAPP/Mm_Apoptosis/Mm_Apoptosis.htm /// www.genmapp.org/HTML_MAPPs/mouse/Mm_Contributed_20041110/cellular_process-GenMAPP/Mm_Apoptosis_GenMAPP/Mm_Apoptosis_GenMAPP.htm /// www.genmapp.org/HTML_MAPPs/mouse/Mm_Contributed_20041110/cellular_process-GenMAPP/Mm_MAPK_Cascade/Mm_MAPK_Cascade.htm /// www.genmapp.org/HTML_MAPPs/mo…
3.3	3.6	1423635_at	3.6	3.3	Transcribed locus	---	---	---	---	---	---
3.3	3.3	1448694_at	3.3	3.3	MOB1, Mps One Binder kinase activator-like 2C (yeast)	Mobkl2c	---	kinase activity /// metal ion binding /// zinc ion binding	---	---	---
3.3	3.2	1418930_at	3.2	3.3	histone 3, H2a	Hist3h2a	nucleosome assembly /// chromosome organization and biogenesis (sensu Eukaryota)	DNA binding	nucleosome /// nucleus	---	---
3.3	3	1416129_at	3	3.3	histone 1, H4i	Hist1h4i	nucleosome assembly /// chromosome organization and biogenesis (sensu Eukaryota)	DNA binding	nucleosome /// nucleus /// chromosome	---	---
3.3	2.6	1435866_s_at	2.6	3.3	bone morphogenetic protein 2	Bmp2	ossification /// osteoblast differentiation /// epithelial to mesenchymal transition /// transforming growth factor beta receptor signaling pathway /// development /// embryonic development /// organ morphogenesis /// cell differentiation /// bone mineralization /// BMP signaling pathway /// cardiac cell differentiation /// growth /// odontogenesis (sensu Vertebrata) /// cell fate commitment /// …	cytokine activity /// protein binding /// growth factor activity	extracellular space /// extracellular space	---	---
3.3	2.3	1444616_x_at	2.3	3.3	chemokine (C-X-C motif) ligand 10	Cxcl10	electron transport /// chemotaxis /// inflammatory response /// immune response /// sensory perception	cytokine activity /// electron transporter activity /// chemokine activity	extracellular region /// extracellular space	---	---
3.3	1.2	1440919_at	1.2	3.3	ERBB receptor feedback inhibitor 1	Errfi1	---	protein binding	---	---	---
3.2	4.1	1452519_a_at	4.1	3.2	zinc finger protein 36	Zfp36	mRNA catabolism /// protein kinase cascade /// negative regulation of myeloid cell differentiation /// negative regulation of inflammatory response /// RNA destabilization	nucleic acid binding /// DNA binding /// mRNA binding /// mRNA binding /// metal ion binding /// zinc ion binding	nucleus /// cytoplasm /// cytosol /// cytosol /// nucleus	---	---
3.2	3.3	1444402_at	3.3	3.2	RIKEN cDNA C230027N18 gene	C230027N18Rik	---	nucleic acid binding	---	---	---
3.2	3.2	1426037_a_at	3.2	3.2	SH3-binding domain glutamic acid-rich protein like, mRNA (cDNA clone MGC:35895 IMAGE:4954986)	Sh3bgrl	---	---	---	---	---
3.2	2.6	1434496_at	2.6	3.2	polo-like kinase 3 (Drosophila)	Plk3	protein amino acid phosphorylation	nucleotide binding /// protein kinase activity /// protein serine/threonine kinase activity /// protein binding /// ATP binding /// kinase activity /// transferase activity	---	/// Calcium signaling pathway /// Phosphatidylinositol signaling system	www.genome.ad.jp/dbget-bin/show_pathway?+2.7.1.37 /// www.genome.ad.jp/dbget-bin/show_pathway?MAP04020+2.7.1.37 /// www.genome.ad.jp/dbget-bin/show_pathway?MAP04070+2.7.1.37
3.2	2	1441887_x_at	2	3.2	regulator of G-protein signaling 16	Rgs16	G-protein coupled receptor protein signaling pathway /// negative regulation of signal transduction	signal transducer activity /// GTPase activator activity	cytoplasm	Calcium_regulation_in_cardiac_cells /// Smooth_muscle_contraction	www.genmapp.org/HTML_MAPPs/mouse/Mm_Contributed_20041110/physiological_process-GenMAPP/Mm_Calcium_regulation_in_cardiac_cells/Mm_Calcium_regulation_in_cardiac_cells.htm /// www.genmapp.org/HTML_MAPPs/mouse/Mm_Contributed_20041110/physiological_process-GenMAPP/Mm_Smooth_muscle_contraction/Mm_Smooth_muscle_contraction.htm
3.1	3.4	1422018_at	3.4	3.1	human immunodeficiency virus type I enhancer binding protein 2	Hivep2	transcription /// signal transduction	nucleic acid binding /// transcription factor activity /// zinc ion binding /// metal ion binding /// nucleic acid binding /// zinc ion binding /// metal ion binding	nucleus /// transcription factor complex	---	---
3.1	3.2	1420099_at	3.2	3.1	DNA segment, Chr 13, ERATO Doi 787, expressed	D13Ertd787e	---	---	---	---	---
3.1	3.2	1416600_a_at	3.2	3.1	Down syndrome critical region homolog 1 (human)	Dscr1	calcium-mediated signaling	nucleotide binding	nucleus /// cytoplasm	---	---
3	3.7	1417613_at	3.7	3	RIKEN cDNA 1200016E24 gene	1200016E24Rik	---	---	---	---	---
3	3.3	1424880_at	3.3	3	cholesterol 25-hydroxylase	Ch25h	cholesterol metabolism /// metabolism	steroid hydroxylase activity /// oxidoreductase activity /// catalytic activity	---	---	---
3	3.1	1431008_at	3.1	3	Transcribed locus	---	---	---	---	---	---
3	2.3	1441787_at	2.3	3	RIKEN cDNA 0610037M15 gene	0610037M15Rik	---	---	---	---	---
3	1.6	1449227_at	1.6	3	tribbles homolog 1 (Drosophila)	Trib1	protein amino acid phosphorylation /// regulation of MAPK activity /// protein amino acid phosphorylation	nucleotide binding /// protein serine/threonine kinase activity /// ATP binding /// kinase activity /// transferase activity /// protein kinase activity /// ATP binding /// protein kinase activity	---	---	---
3	1.2	1452418_at	1.2	3	immediate early response 5	Ier5	---	---	---	---	---
2.9	4.6	1424800_at	4.6	2.9	a disintegrin-like and metallopeptidse (reprolysin type) with thrombospondin type 1 motif, 1	Adamts1	proteolysis /// integrin-mediated signaling pathway	metalloendopeptidase activity /// heparin binding /// peptidase activity /// metallopeptidase activity /// zinc ion binding /// hydrolase activity /// metal ion binding	extracellular matrix (sensu Metazoa) /// extracellular matrix	---	---
2.9	3.7	1436068_at	3.7	2.9	CAMP responsive element binding protein 5, mRNA (cDNA clone MGC:32277 IMAGE:5012117)	Creb5	transcription /// regulation of transcription, DNA-dependent /// positive regulation of transcription, DNA-dependent	DNA binding /// transcription factor activity /// protein binding /// nucleic acid binding /// zinc ion binding	nucleus /// nucleus	---	---
2.9	3.3	1419607_at	3.3	2.9	zinc finger and BTB domain containing 10	Zbtb10	---	metal ion binding /// nucleic acid binding /// zinc ion binding	nucleus	---	---
2.9	3.3	1416067_at	3.3	2.9	proviral integration site 1	Pim1	protein amino acid phosphorylation	nucleotide binding /// protein kinase activity /// protein serine/threonine kinase activity /// protein-tyrosine kinase activity /// ATP binding /// kinase activity /// transferase activity	nucleus	---	---
2.9	3.2	1450716_at	3.2	2.9	enabled homolog (Drosophila)	Enah	neural tube closure /// development /// nervous system development /// axon guidance /// axon guidance /// actin polymerization and/or depolymerization /// actin cytoskeleton organization and biogenesis /// cell differentiation /// cell motility /// actin filament organization	protein binding /// profilin binding /// profilin binding /// SH3 domain binding	stress fiber /// actin cytoskeleton /// lamellipodium /// filopodium /// focal adhesion	---	---
2.9	3.2	1435458_at	3.2	2.9	tumor necrosis factor	Tnf	regulation of protein amino acid phosphorylation /// glucose metabolism /// programmed cell death, transformed cells /// defense response /// inflammatory response /// immune response /// humoral immune response /// development /// cell proliferation /// positive regulation of cell proliferation /// induction of apoptosis via death domain receptors /// organ morphogenesis /// osteoclast different…	cytokine activity /// tumor necrosis factor receptor binding /// tumor necrosis factor receptor binding /// cytokine activity /// tumor necrosis factor receptor binding	extracellular space /// plasma membrane /// integral to plasma membrane /// membrane /// integral to membrane /// secretory granule /// extracellular space	Prostaglandin_synthesis_regulation /// Apoptosis /// Apoptosis_GenMAPP /// Apoptosis_KEGG /// TGF_Beta_Signaling_Pathway /// Matrix_Metalloproteinases /// Inflammatory_Response_Pathway	www.genmapp.org/HTML_MAPPs/mouse/Mm_Contributed_20041110/metabolic_process-GenMAPP/Mm_Prostaglandin_synthesis_regulation/Mm_Prostaglandin_synthesis_regulation.htm /// www.genmapp.org/HTML_MAPPs/mouse/Mm_Contributed_20041110/cellular_process-GenMAPP/Mm_Apoptosis/Mm_Apoptosis.htm /// www.genmapp.org/HTML_MAPPs/mouse/Mm_Contributed_20041110/cellular_process-GenMAPP/Mm_Apoptosis_GenMAPP/Mm_Apoptosis_…
2.9	2.8	1418401_a_at	2.8	2.9	dual specificity phosphatase 16	Dusp16	inactivation of MAPK activity /// protein amino acid dephosphorylation	protein binding /// kinase activity /// hydrolase activity /// phosphoric monoester hydrolase activity /// phosphoprotein phosphatase activity /// protein tyrosine/serine/threonine phosphatase activity /// MAP kinase phosphatase activity	nucleus /// cytoplasm	/// Calcium signaling pathway /// /// Calcium signaling pathway /// Type I diabetes mellitus	www.genome.ad.jp/dbget-bin/show_pathway?+3.1.3.16 /// www.genome.ad.jp/dbget-bin/show_pathway?MAP04020+3.1.3.16 /// www.genome.ad.jp/dbget-bin/show_pathway?+3.1.3.48 /// www.genome.ad.jp/dbget-bin/show_pathway?MAP04020+3.1.3.48 /// www.genome.ad.jp/dbget-bin/show_pathway?MAP04940+3.1.3.48
2.9	2.1	1442576_at	2.1	2.9	interferon-related developmental regulator 1	Ifrd1	development /// adult somatic muscle development /// cell differentiation /// muscle cell differentiation	binding	nucleus	---	---
2.8	3.2	1422948_s_at	3.2	2.8	mucosa associated lymphoid tissue lymphoma translocation gene 1	Malt1	proteolysis /// apoptosis /// signal transduction /// I-kappaB kinase/NF-kappaB cascade /// regulation of apoptosis /// proteolysis	caspase activity /// caspase activity /// receptor activity /// IgG binding	integral to membrane	---	---
2.8	3.1	1418280_at	3.1	2.8	polo-like kinase 2 (Drosophila)	Plk2	mitotic cell cycle /// protein amino acid phosphorylation	nucleotide binding /// protein kinase activity /// protein serine/threonine kinase activity /// protein-tyrosine kinase activity /// protein binding /// ATP binding /// kinase activity /// transferase activity	---	---	---
2.8	2.5	1456126_at	2.5	2.8	histone 1, H4h /// histone 1, H4c /// histone 1, H4i /// histone 1, H4j /// histone 1, H4k /// histone 1, H4m /// histone 1, H4a /// histone 1, H4b	Hist1h4h /// Hist1h4c /// Hist1h4i /// Hist1h4j /// Hist1h4k /// Hist1h4m /// Hist1h4a /// Hist1h4b	nucleosome assembly /// chromosome organization and biogenesis (sensu Eukaryota) /// DNA packaging /// nucleosome assembly	DNA binding /// DNA binding	nucleosome /// nucleus /// chromosome /// nucleosome	---	---
2.8	2.3	1427005_at	2.3	2.8	Kruppel-like factor 6	Klf6	transcription /// regulation of transcription, DNA-dependent /// cytokine and chemokine mediated signaling pathway	nucleic acid binding /// DNA binding /// zinc ion binding /// metal ion binding	nucleus /// cytoplasm /// nucleus	---	---
2.7	3.3	1433453_a_at	3.3	2.7	histone1, H3d	Hist1h3d	nucleosome assembly /// chromosome organization and biogenesis (sensu Eukaryota)	DNA binding	nucleosome /// nucleus	---	---
2.7	3.3	1422474_at	3.3	2.7	poliovirus receptor	Pvr	cell-cell adhesion /// cell migration	protein binding /// receptor activity	---	---	---
2.7	3.2	1417612_at	3.2	2.7	ankyrin repeat and BTB (POZ) domain containing 2	Abtb2	---	protein binding	---	---	---
2.7	2.9	1453573_at	2.9	2.7	RIKEN cDNA 4833411O04 gene	4833411O04Rik	---	---	---	---	---
2.7	2.8	1427742_a_at	2.8	2.7	Kruppel-like factor 6	Klf6	transcription /// regulation of transcription, DNA-dependent /// cytokine and chemokine mediated signaling pathway	nucleic acid binding /// DNA binding /// zinc ion binding /// metal ion binding	nucleus /// cytoplasm /// nucleus	---	---
2.7	1.9	1451160_s_at	1.9	2.7	phosphodiesterase 4B, cAMP specific	Pde4b	smooth muscle contraction /// signal transduction	cAMP-specific phosphodiesterase activity /// catalytic activity /// 3',5'-cyclic-nucleotide phosphodiesterase activity	---	Smooth_muscle_contraction	www.genmapp.org/HTML_MAPPs/mouse/Mm_Contributed_20041110/physiological_process-GenMAPP/Mm_Smooth_muscle_contraction/Mm_Smooth_muscle_contraction.htm
2.7	1.8	1429909_at	1.8	2.7	immediate early response 5	Ier5	---	---	---	---	---
2.6	4	1438767_at	4	2.6	cAMP responsive element binding protein 5	Creb5	transcription /// regulation of transcription, DNA-dependent /// positive regulation of transcription, DNA-dependent	DNA binding /// transcription factor activity /// protein binding /// nucleic acid binding /// zinc ion binding	nucleus /// nucleus	---	---
2.6	3.3	1422473_at	3.3	2.6	RIKEN cDNA 4921515A04 gene	4921515A04Rik	regulation of transcription, DNA-dependent /// cell cycle /// cell division	nucleotide binding /// DNA binding /// transcription factor activity /// GTP binding /// DNA binding	nucleus	---	---
2.6	3	1454736_at	3	2.6	RIKEN cDNA 2700071L08 gene	2700071L08Rik	---	---	---	---	---
2.6	3	1436513_at	3	2.6	poliovirus receptor	Pvr	cell-cell adhesion /// cell migration	protein binding /// receptor activity	---	---	---
2.6	2.9	1457222_at	2.9	2.6	---	---	---	---	---	---	---
2.6	2.9	1447448_s_at	2.9	2.6	Histone 1, H1e (Hist1h1e), mRNA	Hist1h1e	nucleosome assembly /// nucleosome spacing	DNA binding /// protein binding /// DNA binding	nucleosome /// nucleus /// chromosome	---	---
2.6	2.8	1436196_at	2.8	2.6	histone 2, H3c1	Hist2h3c1	nucleosome assembly /// chromosome organization and biogenesis (sensu Eukaryota)	DNA binding	nucleus /// chromosome /// nucleosome	---	---
2.6	2.3	1442051_at	2.3	2.6	oncostatin M	Osm	regulation of cell growth /// apoptosis /// immune response /// peripheral nervous system development /// response to heat /// tyrosine phosphorylation of Stat3 protein /// tyrosine phosphorylation of Stat5 protein /// tyrosine phosphorylation of Stat1 protein /// behavioral response to pain	cytokine activity /// oncostatin-M receptor binding /// cytokine activity	extracellular region /// extracellular space	---	---
2.6	2.1	1445565_at	2.1	2.6	RIKEN cDNA 3526402J09 gene	3526402J09Rik	regulation of transcription, DNA-dependent	DNA binding /// transcription factor activity	---	---	---
2.6	1.7	1450295_s_at	1.7	2.6	hypothetical protein C030046G05	C030046G05	---	---	---	---	---
2.6	1.7	1417601_at	1.7	2.6	colony stimulating factor 1 (macrophage)	Csf1	positive regulation of cell proliferation /// regulation of ossification /// positive regulation of body size /// positive regulation of odontogenesis (sensu Vertebrata) /// positive regulation of osteoclast differentiation /// cellular physiological process	cytokine activity /// growth factor activity /// cytokine activity	extracellular space /// integral to membrane	---	---
2.6	1.2	1425154_a_at	1.2	2.6	phosphodiesterase 4B, cAMP specific	Pde4b	smooth muscle contraction /// signal transduction	cAMP-specific phosphodiesterase activity /// catalytic activity /// 3',5'-cyclic-nucleotide phosphodiesterase activity	---	Smooth_muscle_contraction	www.genmapp.org/HTML_MAPPs/mouse/Mm_Contributed_20041110/physiological_process-GenMAPP/Mm_Smooth_muscle_contraction/Mm_Smooth_muscle_contraction.htm
2.6	1.1	1454002_at	1.1	2.6	regulator of G-protein signaling 1	Rgs1	G-protein coupled receptor protein signaling pathway /// negative regulation of signal transduction /// B cell activation	signal transducer activity /// GTPase activator activity	plasma membrane	Calcium_regulation_in_cardiac_cells /// Smooth_muscle_contraction	www.genmapp.org/HTML_MAPPs/mouse/Mm_Contributed_20041110/physiological_process-GenMAPP/Mm_Calcium_regulation_in_cardiac_cells/Mm_Calcium_regulation_in_cardiac_cells.htm /// www.genmapp.org/HTML_MAPPs/mouse/Mm_Contributed_20041110/physiological_process-GenMAPP/Mm_Smooth_muscle_contraction/Mm_Smooth_muscle_contraction.htm
2.5	2.9	1451644_a_at	2.9	2.5	CD40 antigen	Cd40	protein biosynthesis /// apoptosis /// immune response /// signal transduction /// positive regulation of B cell proliferation /// B cell activation /// positive regulation of isotype switching to IgG isotypes /// regulation of immune response /// regulation of immunoglobulin secretion	DNA binding /// structural constituent of ribosome /// receptor activity /// transmembrane receptor activity /// protein binding	intracellular /// nucleus /// ribosome /// external side of plasma membrane /// membrane /// integral to membrane /// integral to membrane	Apoptosis_KEGG /// Inflammatory_Response_Pathway	www.genmapp.org/HTML_MAPPs/mouse/Mm_Contributed_20041110/cellular_process-GenMAPP/Mm_Apoptosis_KEGG/Mm_Apoptosis_KEGG.htm /// www.genmapp.org/HTML_MAPPs/mouse/Mm_Contributed_20041110/physiological_process-GenMAPP/Mm_Inflammatory_Response_Pathway/Mm_Inflammatory_Response_Pathway.htm
2.5	2.8	1453582_at	2.8	2.5	RasGEF domain family, member 1B	Rasgef1b	cell division /// intracellular signaling cascade /// small GTPase mediated signal transduction	guanyl-nucleotide exchange factor activity	---	---	---
2.5	2.8	1449110_at	2.8	2.5	choline kinase alpha	Chka	---	choline kinase activity /// ethanolamine kinase activity /// kinase activity /// transferase activity /// choline kinase activity	---	Acetylcholine_Synthesis	www.genmapp.org/HTML_MAPPs/mouse/Mm_Contributed_20041110/metabolic_process-GenMAPP/Mm_Acetylcholine_Synthesis/Mm_Acetylcholine_Synthesis.htm
2.5	2.6	1448830_at	2.6	2.5	RIKEN cDNA 2600010E01 gene	2600010E01Rik	---	---	---	---	---
2.5	2.4	1452834_at	2.4	2.5	histocompatibility 2, Q region locus 1 /// RIKEN cDNA 0610037M15 gene /// similar to MHC class I histocompatibility antigen H-2 Q4 alpha chain precursor - mouse	H2-Q1 /// 0610037M15Rik /// LOC436493	defense response /// antigen presentation, endogenous peptide antigen /// antigen presentation	peptide antigen binding /// endogenous peptide antigen binding /// MHC class I receptor activity /// protein binding	plasma membrane /// cell surface /// MHC class I protein complex /// plasma membrane	---	---
2.5	2.4	1435584_at	2.4	2.5	platelet derived growth factor, B polypeptide	Pdgfb	regulation of progression through cell cycle /// substrate-bound cell migration /// cell proliferation /// cell projection biogenesis /// actin cytoskeleton organization and biogenesis /// regulation of peptidyl-tyrosine phosphorylation /// cellular physiological process	growth factor activity	extracellular space /// membrane	---	---
2.5	2.3	1454742_at	2.3	2.5	CD40 antigen	Cd40	protein biosynthesis /// apoptosis /// immune response /// signal transduction /// positive regulation of B cell proliferation /// B cell activation /// positive regulation of isotype switching to IgG isotypes /// regulation of immune response /// regulation of immunoglobulin secretion	DNA binding /// structural constituent of ribosome /// receptor activity /// transmembrane receptor activity /// protein binding	intracellular /// nucleus /// ribosome /// external side of plasma membrane /// membrane /// integral to membrane /// integral to membrane	Apoptosis_KEGG /// Inflammatory_Response_Pathway	www.genmapp.org/HTML_MAPPs/mouse/Mm_Contributed_20041110/cellular_process-GenMAPP/Mm_Apoptosis_KEGG/Mm_Apoptosis_KEGG.htm /// www.genmapp.org/HTML_MAPPs/mouse/Mm_Contributed_20041110/physiological_process-GenMAPP/Mm_Inflammatory_Response_Pathway/Mm_Inflammatory_Response_Pathway.htm
2.5	2.1	1450414_at	2.1	2.5	ras homolog gene family, member B	Rhob	angiogenesis /// transport /// apoptosis /// cell cycle /// cell adhesion /// small GTPase mediated signal transduction /// Rho protein signal transduction /// development /// protein transport /// cell differentiation /// negative regulation of progression through cell cycle /// cellular physiological process /// positive regulation of angiogenesis /// negative regulation of progression through …	nucleotide binding /// GTPase activity /// protein binding /// GTP binding /// GTP binding	nucleus /// plasma membrane /// membrane /// plasma membrane /// endosome membrane /// nucleus	---	---
2.5	2.1	1449473_s_at	2.1	2.5	dual specificity phosphatase 1	Dusp1	protein amino acid dephosphorylation /// cell cycle	phosphoprotein phosphatase activity /// protein tyrosine phosphatase activity /// protein tyrosine/serine/threonine phosphatase activity /// hydrolase activity /// MAP kinase phosphatase activity	---	/// Calcium signaling pathway /// /// Calcium signaling pathway /// Type I diabetes mellitus	www.genome.ad.jp/dbget-bin/show_pathway?+3.1.3.16 /// www.genome.ad.jp/dbget-bin/show_pathway?MAP04020+3.1.3.16 /// www.genome.ad.jp/dbget-bin/show_pathway?+3.1.3.48 /// www.genome.ad.jp/dbget-bin/show_pathway?MAP04020+3.1.3.48 /// www.genome.ad.jp/dbget-bin/show_pathway?MAP04940+3.1.3.48
2.5	2	1460415_a_at	2	2.5	expressed sequence AI662791	AI662791	---	---	---	---	---
2.5	1.8	1423904_a_at	1.8	2.5	poliovirus receptor	Pvr	cell-cell adhesion /// cell migration	protein binding /// receptor activity	---	---	---
2.5	1.3	1419212_at	1.3	2.5	icos ligand	Icosl	defense response /// immune response /// B cell activation /// positive regulation of interleukin-4 biosynthesis /// positive regulation of activated T cell proliferation /// signal transduction /// T cell activation /// isotype switching	receptor binding /// receptor binding	extracellular region /// extracellular space /// integral to membrane /// integral to membrane /// integral to membrane	---	---
2.4	4.4	1442014_at	4.4	2.4	histone 2, H3c1 /// histone 2, H3c2 /// histone 1, H3g /// histone 1, H3f /// histone1, H3c /// histone1, H3d /// histone 1, H3b /// histone 1, H3e /// histone 1, H3h /// histone 1, H3i /// histone 2, H3b /// histone 1, H3a	Hist2h3c1 /// Hist2h3c2 /// Hist1h3g /// Hist1h3f /// Hist1h3c /// Hist1h3d /// Hist1h3b /// Hist1h3e /// Hist1h3h /// Hist1h3i /// Hist2h3b /// Hist1h3a	nucleosome assembly /// chromosome organization and biogenesis (sensu Eukaryota) /// nucleosome assembly /// chromosome organization and biogenesis (sensu Eukaryota)	DNA binding /// DNA binding /// protein binding	nucleus /// chromosome /// nucleosome /// nucleosome /// nucleus /// chromosome	---	---
2.4	3.3	1419647_a_at	3.3	2.4	serine/threonine kinase 38 like	Stk38l	protein amino acid phosphorylation /// protein amino acid phosphorylation /// protein targeting /// protein kinase cascade /// regulation of cell organization and biogenesis /// protein amino acid phosphorylation	nucleotide binding /// magnesium ion binding /// actin binding /// protein kinase activity /// protein serine/threonine kinase activity /// protein serine/threonine kinase activity /// ATP binding /// kinase activity /// transferase activity /// metal ion binding /// magnesium ion binding /// ATP binding /// protein serine/threonine kinase activity /// ATP binding	cytoplasm /// cytoplasm /// actin cytoskeleton	---	---
2.4	2.9	1418203_at	2.9	2.4	histone 1, H2bc /// histone 1, H2be /// histone 1, H2bl /// histone 1, H2bm /// histone 1, H2bp	Hist1h2bc /// Hist1h2be /// Hist1h2bl /// Hist1h2bm /// Hist1h2bp	nucleosome assembly /// chromosome organization and biogenesis (sensu Eukaryota) /// nucleosome assembly /// chromosome organization and biogenesis (sensu Eukaryota) /// nucleosome assembly	DNA binding /// DNA binding /// DNA binding	nucleosome /// nucleus /// chromosome /// nucleosome /// nucleus /// chromosome /// nucleosome	---	---
2.4	2.6	1460314_s_at	2.6	2.4	activin receptor IIA	Acvr2a	protein amino acid phosphorylation /// transmembrane receptor protein serine/threonine kinase signaling pathway	nucleotide binding /// protein kinase activity /// protein serine/threonine kinase activity /// transmembrane receptor protein serine/threonine kinase activity /// receptor signaling protein serine/threonine kinase activity /// protein-tyrosine kinase activity /// receptor activity /// transforming growth factor beta receptor activity /// ATP binding /// kinase activity /// transferase activity /…	extracellular space /// membrane /// integral to membrane /// integral to membrane	---	---
2.4	2.6	1455183_at	2.6	2.4	interferon regulatory factor 1	Irf1	transcription /// regulation of transcription, DNA-dependent /// immune response /// positive regulation of interleukin-12 biosynthesis /// positive regulation of interleukin-12 biosynthesis /// positive regulation of transcription, DNA-dependent	DNA binding /// transcription factor activity /// DNA binding /// transcription factor activity	nucleus /// nucleus	Apoptosis	www.genmapp.org/HTML_MAPPs/mouse/Mm_Contributed_20041110/cellular_process-GenMAPP/Mm_Apoptosis/Mm_Apoptosis.htm
2.4	2.6	1424457_at	2.6	2.4	Interferon-related developmental regulator 1 (Ifrd1), mRNA	Ifrd1	development /// adult somatic muscle development /// cell differentiation /// muscle cell differentiation	binding	nucleus	---	---
2.4	2.5	1452540_a_at	2.5	2.4	histone 3, H2a	Hist3h2a	nucleosome assembly /// chromosome organization and biogenesis (sensu Eukaryota)	DNA binding	nucleosome /// nucleus	---	---
2.4	2.5	1423006_at	2.5	2.4	alkB, alkylation repair homolog (E. coli)	Alkbh	---	---	---	---	---
2.4	2.4	1418072_at	2.4	2.4	TGFB-induced factor 2	Tgif2	transcription /// regulation of transcription, DNA-dependent /// regulation of transcription /// regulation of transcription, DNA-dependent	DNA binding /// transcription factor activity /// transcription factor activity	nucleus /// nucleus	---	---
2.4	2.3	1434400_at	2.3	2.4	CD69 antigen	Cd69	---	sugar binding	external side of plasma membrane /// integral to membrane	---	---
2.4	2.3	1426334_a_at	2.3	2.4	BCL2-like 11 (apoptosis facilitator)	Bcl2l11	apoptosis /// regulation of apoptosis /// positive regulation of apoptosis /// apoptosis	---	membrane	Apoptosis	www.genmapp.org/HTML_MAPPs/mouse/Mm_Contributed_20041110/cellular_process-GenMAPP/Mm_Apoptosis/Mm_Apoptosis.htm
2.4	2.2	1435865_at	2.2	2.4	myelocytomatosis oncogene	Myc	regulation of progression through cell cycle /// release of cytochrome c from mitochondria /// DNA fragmentation during apoptosis /// transcription /// regulation of transcription, DNA-dependent /// caspase activation /// induction of apoptosis by intracellular signals /// induction of apoptosis by intracellular signals /// activation of pro-apoptotic gene products /// activation of pro-apoptotic…	DNA binding /// transcription factor activity /// protein binding /// transcription regulator activity /// DNA binding	nucleus /// spindle /// nucleus	Apoptosis /// Apoptosis_GenMAPP /// G1_to_S_cell_cycle_Reactome /// Wnt_Signaling	www.genmapp.org/HTML_MAPPs/mouse/Mm_Contributed_20041110/cellular_process-GenMAPP/Mm_Apoptosis/Mm_Apoptosis.htm /// www.genmapp.org/HTML_MAPPs/mouse/Mm_Contributed_20041110/cellular_process-GenMAPP/Mm_Apoptosis_GenMAPP/Mm_Apoptosis_GenMAPP.htm /// www.genmapp.org/HTML_MAPPs/mouse/Mm_Contributed_20041110/cellular_process-GenMAPP/Mm_G1_to_S_cell_cycle_Reactome/Mm_G1_to_S_cell_cycle_Reactome.htm ///…
2.4	2	1434660_at	2	2.4	amyloid beta (A4) precursor protein-binding, family B, member 3	Apbb3	negative regulation of apoptosis	---	---	---	---
2.4	1.9	1451004_at	1.9	2.4	proviral integration site 1	Pim1	protein amino acid phosphorylation	nucleotide binding /// protein kinase activity /// protein serine/threonine kinase activity /// protein-tyrosine kinase activity /// ATP binding /// kinase activity /// transferase activity	nucleus	---	---
2.4	1.9	1428735_at	1.9	2.4	immediate early response 3	Ier3	---	---	integral to membrane /// integral to membrane	---	---
2.4	1.6	1424942_a_at	1.6	2.4	phorbol-12-myristate-13-acetate-induced protein 1	Pmaip1	release of cytochrome c from mitochondria /// protein insertion into mitochondrial membrane during induction of apoptosis /// induction of apoptosis /// response to DNA damage stimulus /// induction of apoptosis by intracellular signals /// response to UV /// response to X-ray /// regulation of apoptosis /// negative regulation of fibroblast proliferation	---	mitochondrion	---	---
2.4	1.3	1448436_a_at	1.3	2.4	histone 1, H2bc	Hist1h2bc	nucleosome assembly /// chromosome organization and biogenesis (sensu Eukaryota) /// nucleosome assembly /// chromosome organization and biogenesis (sensu Eukaryota) /// nucleosome assembly	DNA binding /// DNA binding /// DNA binding	nucleosome /// nucleus /// chromosome /// nucleosome /// nucleus /// nucleosome	---	---
2.3	3.7	1418714_at	3.7	2.3	---	---	---	---	---	---	---
2.3	3	1457404_at	3	2.3	nuclear factor of kappa light polypeptide gene enhancer in B-cells inhibitor, zeta	Nfkbiz	regulation of transcription, DNA-dependent /// inflammatory response	DNA binding /// transcription factor activity	nucleus	---	---
2.3	3	1423622_a_at	3	2.3	mucosa associated lymphoid tissue lymphoma translocation gene 1	Malt1	proteolysis /// apoptosis /// signal transduction /// I-kappaB kinase/NF-kappaB cascade /// regulation of apoptosis /// proteolysis	caspase activity /// caspase activity /// receptor activity /// IgG binding	integral to membrane	---	---
2.3	2.8	1449007_at	2.8	2.3	B-cell translocation gene 3	Btg3	negative regulation of progression through mitotic cell cycle /// negative regulation of cell proliferation	protein binding /// protein binding	cytoplasm	---	---
2.3	2.8	1433361_at	2.8	2.3	AT rich interactive domain 5B (Mrf1 like)	Arid5b	transcription /// regulation of transcription, DNA-dependent	DNA binding /// DNA binding	intracellular /// nucleus /// intracellular	---	---
2.3	2.7	1417483_at	2.7	2.3	CD40 antigen	Cd40	protein biosynthesis /// apoptosis /// immune response /// signal transduction /// positive regulation of B cell proliferation /// B cell activation /// positive regulation of isotype switching to IgG isotypes /// regulation of immune response /// regulation of immunoglobulin secretion	DNA binding /// structural constituent of ribosome /// receptor activity /// transmembrane receptor activity /// protein binding	intracellular /// nucleus /// ribosome /// external side of plasma membrane /// membrane /// integral to membrane /// integral to membrane	Apoptosis_KEGG /// Inflammatory_Response_Pathway	www.genmapp.org/HTML_MAPPs/mouse/Mm_Contributed_20041110/cellular_process-GenMAPP/Mm_Apoptosis_KEGG/Mm_Apoptosis_KEGG.htm /// www.genmapp.org/HTML_MAPPs/mouse/Mm_Contributed_20041110/physiological_process-GenMAPP/Mm_Inflammatory_Response_Pathway/Mm_Inflammatory_Response_Pathway.htm
2.3	2.4	1456429_at	2.4	2.3	RIKEN cDNA C230027N18 gene	C230027N18Rik	---	nucleic acid binding	---	---	---
2.3	2.4	1437111_at	2.4	2.3	cDNA sequence AY078069	AY078069	---	---	---	---	---
2.3	2.4	1433508_at	2.4	2.3	Kruppel-like factor 6 (Klf6), mRNA	Copeb	transcription /// regulation of transcription, DNA-dependent /// cytokine and chemokine mediated signaling pathway	nucleic acid binding /// DNA binding /// zinc ion binding /// metal ion binding	nucleus /// cytoplasm /// nucleus	---	---
2.3	2.4	1428861_at	2.4	2.3	RIKEN cDNA 4930527F18 gene	4930527F18Rik	---	---	---	---	---
2.3	2.4	1428319_at	2.4	2.3	RIKEN cDNA 4631422O05 gene	4631422O05Rik	---	---	---	---	---
2.3	2.3	1459718_x_at	2.3	2.3	PDZ and LIM domain 7	Pdlim7	---	metal ion binding /// zinc ion binding /// protein binding	---	---	---
2.3	2.3	1421267_a_at	2.3	2.3	intercellular adhesion molecule	Icam1	defense response /// cell adhesion /// cell-cell adhesion /// regulation of cell adhesion /// nucleosome assembly /// chromosome organization and biogenesis (sensu Eukaryota) /// cell adhesion	protein binding /// DNA binding	plasma membrane /// membrane /// integral to membrane /// nucleus /// nucleosome /// nucleus /// chromosome	---	---
2.3	2.3	1419561_at	2.3	2.3	poliovirus receptor	Pvr	cell-cell adhesion /// cell migration	protein binding /// receptor activity	---	---	---
2.3	2.1	1442176_at	2.1	2.3	poliovirus receptor	Pvr	cell-cell adhesion /// cell migration	protein binding /// receptor activity	---	---	---
2.3	2.1	1439221_s_at	2.1	2.3	cyclin L1	Ccnl1	regulation of progression through cell cycle /// transcription /// regulation of transcription, DNA-dependent	---	transcription elongation factor complex /// nucleus	---	---
2.3	2.1	1423905_at	2.1	2.3	Cbp/p300-interacting transactivator, with Glu/Asp-rich carboxy-terminal domain, 2	Cited2	transcription /// regulation of transcription, DNA-dependent /// regulation of transcription from RNA polymerase II promoter /// regulation of transcription from RNA polymerase II promoter /// determination of left/right symmetry /// central nervous system development /// embryonic heart tube development /// regulation of transcription /// regulation of transcription, DNA-dependent	transcription factor activity /// transcription factor activity /// transcription cofactor activity /// transcription regulator activity	nucleus	---	---
2.3	1.9	1424067_at	1.9	2.3	chemokine (C-C motif) ligand 3	Ccl3	chemotaxis /// inflammatory response /// immune response /// signal transduction /// sensory perception	cytokine activity /// protein binding /// chemokine activity /// chemokine activity	extracellular region /// extracellular space /// extracellular space	---	---
2.3	1.9	1423903_at	1.9	2.3	dual specificity phosphatase 8	Dusp8	protein amino acid dephosphorylation	phosphoprotein phosphatase activity /// protein tyrosine phosphatase activity /// protein tyrosine/serine/threonine phosphatase activity /// hydrolase activity /// MAP kinase phosphatase activity	nucleus	/// Calcium signaling pathway /// /// Calcium signaling pathway /// Type I diabetes mellitus	www.genome.ad.jp/dbget-bin/show_pathway?+3.1.3.16 /// www.genome.ad.jp/dbget-bin/show_pathway?MAP04020+3.1.3.16 /// www.genome.ad.jp/dbget-bin/show_pathway?+3.1.3.48 /// www.genome.ad.jp/dbget-bin/show_pathway?MAP04020+3.1.3.48 /// www.genome.ad.jp/dbget-bin/show_pathway?MAP04940+3.1.3.48
2.3	1.7	1436074_at	1.7	2.3	tripartite motif protein 13	Trim13	cell cycle /// protein ubiquitination /// negative regulation of progression through cell cycle /// cellular physiological process	ubiquitin-protein ligase activity /// zinc ion binding /// metal ion binding /// zinc ion binding	ubiquitin ligase complex /// intracellular /// cytoplasm /// integral to membrane /// intracellular	---	---
2.3	1.3	1417888_at	1.3	2.3	nuclear factor of kappa light polypeptide gene enhancer in B-cells inhibitor, zeta	Nfkbiz	regulation of transcription, DNA-dependent /// inflammatory response	DNA binding /// transcription factor activity	nucleus	---	---
2.2	2.6	1448728_a_at	2.6	2.2	CDC2-related kinase 7	Crk7	protein amino acid phosphorylation /// protein amino acid phosphorylation /// protein amino acid autophosphorylation	nucleotide binding /// protein kinase activity /// protein serine/threonine kinase activity /// protein-tyrosine kinase activity /// ATP binding /// kinase activity /// transferase activity /// protein kinase activity /// protein serine/threonine kinase activity /// ATP binding /// RNA polymerase II transcription factor activity /// protein kinase activity	nucleus	---	---
2.2	2.5	1433675_at	2.5	2.2	RIKEN cDNA E430024C06 gene	E430024C06Rik	---	---	---	---	---
2.2	2.4	1450413_at	2.4	2.2	platelet derived growth factor, B polypeptide	Pdgfb	regulation of progression through cell cycle /// substrate-bound cell migration /// cell proliferation /// cell projection biogenesis /// actin cytoskeleton organization and biogenesis /// regulation of peptidyl-tyrosine phosphorylation /// cellular physiological process	growth factor activity	extracellular space /// membrane	---	---
2.2	2.4	1421578_at	2.4	2.2	nuclear factor of kappa light polypeptide gene enhancer in B-cells inhibitor, zeta	Nfkbiz	regulation of transcription, DNA-dependent /// inflammatory response	DNA binding /// transcription factor activity	nucleus	---	---
2.2	2.3	1433674_a_at	2.3	2.2	Mucosa associated lymphoid tissue lymphoma translocation gene 1, mRNA (cDNA clone IMAGE:4013060)	Malt1	proteolysis /// apoptosis /// signal transduction /// I-kappaB kinase/NF-kappaB cascade /// regulation of apoptosis /// proteolysis	caspase activity /// caspase activity /// receptor activity /// IgG binding	integral to membrane	---	---
2.2	2.2	1445068_at	2.2	2.2	ring finger and FYVE like domain containing protein	Rffl	ubiquitin cycle /// apoptosis /// protein ubiquitination	DNA binding /// ubiquitin-protein ligase activity /// zinc ion binding /// metal ion binding	ubiquitin ligase complex /// membrane	---	---
2.2	2.2	1425686_at	2.2	2.2	RNA, U22 small nucleolar	Rnu22	---	protein binding	nucleus	---	---
2.2	2.1	1455567_at	2.1	2.2	RNA, U22 small nucleolar	Rnu22	---	protein binding	nucleus	---	---
2.2	1.9	1434432_at	1.9	2.2	CASP8 and FADD-like apoptosis regulator	Cflar	proteolysis /// apoptosis /// apoptosis /// induction of apoptosis /// regulation of apoptosis /// regulation of apoptosis	protein binding /// caspase activity	---	---	---
2.2	1.7	1424250_a_at	1.7	2.2	Rho guanine nucleotide exchange factor (GEF) 3	Arhgef3	---	guanyl-nucleotide exchange factor activity	---	---	---
2.2	1.6	1453238_s_at	1.6	2.2	chemokine (C-C motif) ligand 4	Ccl4	chemotaxis /// inflammatory response /// immune response /// signal transduction /// sensory perception	cytokine activity /// protein binding /// chemokine activity	extracellular region /// extracellular space /// extracellular space	---	---
2.1	3.6	1449984_at	3.6	2.1	BCL2-like 11 (apoptosis facilitator)	Bcl2l11	apoptosis /// regulation of apoptosis /// positive regulation of apoptosis /// apoptosis	---	membrane	Apoptosis	www.genmapp.org/HTML_MAPPs/mouse/Mm_Contributed_20041110/cellular_process-GenMAPP/Mm_Apoptosis/Mm_Apoptosis.htm
2.1	3.3	1448306_at	3.3	2.1	cDNA sequence BC062185	BC062185	DNA replication initiation	DNA binding /// ATP binding /// DNA-dependent ATPase activity	---	---	---
2.1	3.2	1453851_a_at	3.2	2.1	growth arrest and DNA-damage-inducible 45 gamma	Gadd45g	regulation of progression through cell cycle /// activation of MAPKK activity /// negative regulation of protein kinase activity /// apoptosis /// development /// cell differentiation /// interferon-gamma biosynthesis /// T-helper 1 cell differentiation	protein binding	nucleus	---	---
2.1	2.6	1441513_at	2.6	2.1	interleukin 1 receptor antagonist	Il1rn	lipid metabolism /// inflammatory response /// immune response /// cell surface receptor linked signal transduction /// insulin secretion	receptor activity /// interleukin-1 receptor binding /// interleukin-1 receptor antagonist activity	extracellular region /// integral to plasma membrane	---	---
2.1	2.4	1426279_at	2.4	2.1	chemokine (C-X-C motif) ligand 2	Cxcl2	chemotaxis /// inflammatory response /// immune response /// signal transduction /// sensory perception	cytokine activity /// chemokine activity	extracellular region /// extracellular space	---	---
2.1	2.4	1424289_at	2.4	2.1	nuclear factor of kappa light chain gene enhancer in B-cells inhibitor, alpha	Nfkbia	protein import into nucleus, translocation /// regulation of cell proliferation /// negative regulation of myeloid cell differentiation /// negative regulation of Notch signaling pathway	protein binding	nucleus /// cytoplasm /// cytosol	Apoptosis /// Apoptosis_GenMAPP /// Apoptosis_KEGG	www.genmapp.org/HTML_MAPPs/mouse/Mm_Contributed_20041110/cellular_process-GenMAPP/Mm_Apoptosis/Mm_Apoptosis.htm /// www.genmapp.org/HTML_MAPPs/mouse/Mm_Contributed_20041110/cellular_process-GenMAPP/Mm_Apoptosis_GenMAPP/Mm_Apoptosis_GenMAPP.htm /// www.genmapp.org/HTML_MAPPs/mouse/Mm_Contributed_20041110/cellular_process-GenMAPP/Mm_Apoptosis_KEGG/Mm_Apoptosis_KEGG.htm
2.1	2	1440615_at	2	2.1	TRAF family member-associated Nf-kappa B activator	Tank	I-kappaB kinase/NF-kappaB cascade	nucleic acid binding /// protein binding /// zinc ion binding /// metal ion binding	nucleus	---	---
2.1	1.9	1435448_at	1.9	2.1	dual specificity phosphatase 16	Dusp16	inactivation of MAPK activity /// protein amino acid dephosphorylation	protein binding /// kinase activity /// hydrolase activity /// phosphoric monoester hydrolase activity /// phosphoprotein phosphatase activity /// protein tyrosine/serine/threonine phosphatase activity /// MAP kinase phosphatase activity	nucleus /// cytoplasm	/// Calcium signaling pathway /// /// Calcium signaling pathway /// Type I diabetes mellitus	www.genome.ad.jp/dbget-bin/show_pathway?+3.1.3.16 /// www.genome.ad.jp/dbget-bin/show_pathway?MAP04020+3.1.3.16 /// www.genome.ad.jp/dbget-bin/show_pathway?+3.1.3.48 /// www.genome.ad.jp/dbget-bin/show_pathway?MAP04020+3.1.3.48 /// www.genome.ad.jp/dbget-bin/show_pathway?MAP04940+3.1.3.48
2.1	1.8	1456006_at	1.8	2.1	BCL2-like 11 (apoptosis facilitator)	Bcl2l11	apoptosis /// regulation of apoptosis /// positive regulation of apoptosis /// apoptosis	---	membrane	Apoptosis	www.genmapp.org/HTML_MAPPs/mouse/Mm_Contributed_20041110/cellular_process-GenMAPP/Mm_Apoptosis/Mm_Apoptosis.htm
2.1	1.8	1455117_at	1.8	2.1	RIKEN cDNA 2610041B18 gene	2610041B18Rik	transcription /// regulation of transcription, DNA-dependent	nucleic acid binding /// zinc ion binding /// metal ion binding	nucleus /// intracellular	---	---
2.1	1.8	1421207_at	1.8	2.1	RIKEN cDNA 5830415L20 gene	5830415L20Rik	---	---	---	---	---
2.1	1.5	1432439_at	1.5	2.1	cDNA sequence BC010311	BC010311	---	---	---	---	---
2.1	1.2	1451798_at	1.2	2.1	leukemia inhibitory factor	Lif	immune response /// tyrosine phosphorylation of Stat3 protein /// muscle morphogenesis /// neuron development	cytokine activity /// leukemia inhibitory factor receptor binding /// growth factor activity /// cytokine activity	extracellular region /// extracellular space /// extracellular space	TGF_Beta_Signaling_Pathway	www.genmapp.org/HTML_MAPPs/mouse/Mm_Contributed_20041110/cellular_process-GenMAPP/Mm_TGF_Beta_Signaling_Pathway/Mm_TGF_Beta_Signaling_Pathway.htm
2.1	1.1	1419282_at	1.1	2.1	chemokine (C-C motif) ligand 12	Ccl12	chemotaxis /// inflammatory response /// immune response /// signal transduction /// sensory perception	cytokine activity /// chemokine activity	extracellular region /// extracellular space /// extracellular space	---	---
2	4.1	1449482_at	4.1	2	RIKEN cDNA 2610005L07 gene	2610005L07Rik	---	---	---	---	---
2	2.9	1427718_a_at	2.9	2	cytoplasmic polyadenylation element binding protein 4	Cpeb4	---	nucleic acid binding /// nucleotide binding /// nucleic acid binding /// RNA binding	---	mRNA_processing_binding_Reactome	www.genmapp.org/HTML_MAPPs/mouse/Mm_Contributed_20041110/cellular_process-GenMAPP/Mm_mRNA_processing_binding_Reactome/Mm_mRNA_processing_binding_Reactome.htm
2	2.7	1442726_s_at	2.7	2	CD86 antigen	Cd86	defense response	receptor activity	external side of plasma membrane /// integral to membrane /// integral to membrane	Inflammatory_Response_Pathway	www.genmapp.org/HTML_MAPPs/mouse/Mm_Contributed_20041110/physiological_process-GenMAPP/Mm_Inflammatory_Response_Pathway/Mm_Inflammatory_Response_Pathway.htm
2	2.5	1438097_at	2.5	2	histone 3, H2ba	Hist3h2ba	nucleosome assembly /// chromosome organization and biogenesis (sensu Eukaryota) /// nucleosome assembly /// chromosome organization and biogenesis (sensu Eukaryota)	DNA binding /// DNA binding	nucleosome /// nucleus /// chromosome /// nucleosome /// nucleus	---	---
2	2.5	1436994_a_at	2.5	2	CASP8 and FADD-like apoptosis regulator	Cflar	proteolysis /// apoptosis /// apoptosis /// induction of apoptosis /// regulation of apoptosis /// regulation of apoptosis	protein binding /// caspase activity	---	---	---
2	2.3	1424290_at	2.3	2	syndecan 4	Sdc4	---	cytoskeletal protein binding	cell surface /// membrane /// integral to membrane /// integral to membrane	---	---
2	2	1437247_at	2	2	expressed sequence AI845619	AI845619	---	---	---	---	---
2	2	1424996_at	2	2	RAB20, member RAS oncogene family	Rab20	transport /// small GTPase mediated signal transduction /// protein transport	nucleotide binding /// GTP binding	intracellular	---	---
2	1.9	1435449_at	1.9	2	fos-like antigen 2	Fosl2	regulation of transcription, DNA-dependent	DNA binding	nucleus	---	---
2	1.8	1453589_a_at	1.8	2	histone 1, H1c	Hist1h1c	nucleosome assembly /// chromosome organization and biogenesis (sensu Eukaryota) /// nucleosome spacing /// nucleosome assembly	DNA binding /// protein binding /// DNA binding /// DNA binding	nucleosome /// nucleus /// chromosome /// nucleosome /// nucleus	---	---
2	1.8	1449931_at	1.8	2	cDNA sequence BC006779	BC006779	---	receptor activity /// RNA binding /// ribonuclease activity	---	---	---
2	1.8	1449317_at	1.8	2	BCL2-like 11 (apoptosis facilitator)	Bcl2l11	apoptosis /// regulation of apoptosis /// positive regulation of apoptosis /// apoptosis	---	membrane	Apoptosis	www.genmapp.org/HTML_MAPPs/mouse/Mm_Contributed_20041110/cellular_process-GenMAPP/Mm_Apoptosis/Mm_Apoptosis.htm
2	1.8	1422742_at	1.8	2	RIKEN cDNA 1200003I07 gene	1200003I07Rik	transcription /// regulation of transcription, DNA-dependent	nucleic acid binding /// zinc ion binding /// metal ion binding	intracellular /// nucleus	---	---
2	1.7	1449858_at	1.7	2	GRB2-related adaptor protein	Grap	intracellular signaling cascade /// Ras protein signal transduction /// cell-cell signaling /// transport	SH3/SH2 adaptor activity /// transporter activity	cytoplasm /// membrane /// integral to membrane	---	---
2	1.3	1448793_a_at	1.3	2	transformed mouse 3T3 cell double minute 2	Mdm2	ubiquitin cycle /// traversing start control point of mitotic cell cycle /// protein ubiquitination /// protein catabolism /// protein ubiquitination	ubiquitin-protein ligase activity /// protein binding /// zinc ion binding /// ligase activity /// metal ion binding /// ubiquitin-protein ligase activity	ubiquitin ligase complex /// nucleus /// nucleolus /// cytoplasm /// nucleus	Apoptosis /// Apoptosis_GenMAPP /// Cell_Cycle_KEGG /// G1_to_S_cell_cycle_Reactome	www.genmapp.org/HTML_MAPPs/mouse/Mm_Contributed_20041110/cellular_process-GenMAPP/Mm_Apoptosis/Mm_Apoptosis.htm /// www.genmapp.org/HTML_MAPPs/mouse/Mm_Contributed_20041110/cellular_process-GenMAPP/Mm_Apoptosis_GenMAPP/Mm_Apoptosis_GenMAPP.htm /// www.genmapp.org/HTML_MAPPs/mouse/Mm_Contributed_20041110/cellular_process-GenMAPP/Mm_Cell_Cycle_KEGG/Mm_Cell_Cycle_KEGG.htm /// www.genmapp.org/HTML_MA…
2	1.3	1435454_a_at	1.3	2	CASP8 and FADD-like apoptosis regulator	Cflar	proteolysis /// apoptosis /// apoptosis /// induction of apoptosis /// regulation of apoptosis /// regulation of apoptosis	protein binding /// caspase activity	---	---	---
2	1.3	1419203_at	1.3	2	cDNA sequence BC010311	BC010311	---	---	---	---	---
2	1.1	1429473_at	1.1	2	human immunodeficiency virus type I enhancer binding protein 1	Hivep1	transcription /// regulation of transcription, DNA-dependent	nucleic acid binding /// DNA binding /// zinc ion binding /// metal ion binding /// protein binding	nucleus	---	---
2	1.1	1429387_at	1.1	2	gene trap locus F3a	Gtlf3a	---	---	---	---	---
1.9	2.8	1416101_a_at	2.8	1.9	RIKEN cDNA 2810474O19 gene	2810474O19Rik	---	---	---	---	---
1.9	2.4	1426726_at	2.4	1.9	Cbp/p300-interacting transactivator, with Glu/Asp-rich carboxy-terminal domain, 2	Cited2	transcription /// regulation of transcription, DNA-dependent /// regulation of transcription from RNA polymerase II promoter /// regulation of transcription from RNA polymerase II promoter /// determination of left/right symmetry /// central nervous system development /// embryonic heart tube development /// regulation of transcription /// regulation of transcription, DNA-dependent	transcription factor activity /// transcription factor activity /// transcription cofactor activity /// transcription regulator activity	nucleus	---	---
1.9	2.3	1447923_at	2.3	1.9	caspase 11, apoptosis-related cysteine peptidase	Casp11	proteolysis /// apoptosis /// induction of apoptosis /// induction of apoptosis /// regulation of apoptosis /// proteolysis	protein binding /// peptidase activity /// cysteine-type peptidase activity /// hydrolase activity /// caspase activity /// caspase activity	intracellular	Apoptosis /// Apoptosis_KEGG	www.genmapp.org/HTML_MAPPs/mouse/Mm_Contributed_20041110/cellular_process-GenMAPP/Mm_Apoptosis/Mm_Apoptosis.htm /// www.genmapp.org/HTML_MAPPs/mouse/Mm_Contributed_20041110/cellular_process-GenMAPP/Mm_Apoptosis_KEGG/Mm_Apoptosis_KEGG.htm
1.9	2.3	1426124_a_at	2.3	1.9	RIKEN cDNA 1810026B05 gene	1810026B05Rik	---	---	---	---	---
1.9	2.2	1438978_x_at	2.2	1.9	chemokine (C-X-C motif) ligand 1	Cxcl1	regulation of progression through cell cycle /// inflammatory response /// immune response /// cellular physiological process	cytokine activity /// chemokine activity /// growth factor activity	extracellular region /// extracellular space /// intracellular /// extracellular space	---	---
1.9	2.2	1423267_s_at	2.2	1.9	Erythroid differentiation regulator 1, mRNA (cDNA clone MGC:69587 IMAGE:6820436)	---	---	---	---	---	---
1.9	2.1	1449591_at	2.1	1.9	RIKEN cDNA 5430416N02 gene	5430416N02Rik	---	---	---	---	---
1.9	2.1	1417856_at	2.1	1.9	necdin	Ndn	regulation of cell growth /// neuron migration /// transcription /// regulation of transcription, DNA-dependent /// calcium ion homeostasis /// axonogenesis /// axonal fasciculation /// central nervous system development /// respiratory gaseous exchange /// glial cell migration /// axon extension during development /// regulation of cell growth /// regulation of transcription, DNA-dependent	DNA binding /// protein binding /// gamma-tubulin binding	nucleus /// cytoplasm /// centrosome /// nucleus	---	---
1.9	1.9	1452207_at	1.9	1.9	RIKEN cDNA 9430067K14 gene	9430067K14Rik	---	---	---	---	---
1.9	1.8	1439071_at	1.8	1.9	RIKEN cDNA C630016O21 gene	C630016O21Rik	transcription /// regulation of transcription, DNA-dependent	nucleic acid binding /// zinc ion binding /// metal ion binding	intracellular /// nucleus	---	---
1.9	1.8	1416701_at	1.8	1.9	RIKEN cDNA A730041O15 gene	A730041O15Rik	---	---	integral to membrane	---	---
1.9	1.7	1441855_x_at	1.7	1.9	protein phosphatase 1, regulatory subunit 10 /// hypothetical protein LOC545202	Ppp1r10 /// LOC545202	transcription /// defense response	nucleic acid binding /// DNA binding /// RNA binding /// protein phosphatase inhibitor activity /// metal ion binding /// zinc ion binding	nucleus	---	---
1.9	1.7	1424735_at	1.7	1.9	transmembrane protein 23	Tmem23	lipid metabolism /// sphingolipid metabolism /// sphingomyelin biosynthesis	kinase activity /// transferase activity /// ceramide cholinephosphotransferase activity	Golgi stack /// integral to membrane /// integral to Golgi membrane /// integral to membrane	---	---
1.9	1.6	1439200_x_at	1.6	1.9	CDC-like kinase 1	Clk1	protein amino acid phosphorylation /// peptidyl-serine phosphorylation /// peptidyl-threonine phosphorylation /// peptidyl-tyrosine phosphorylation /// protein amino acid autophosphorylation	nucleotide binding /// protein kinase activity /// protein serine/threonine kinase activity /// protein-tyrosine kinase activity /// ATP binding /// kinase activity /// transferase activity /// protein serine/threonine kinase activity /// protein-tyrosine kinase activity	nucleus /// nucleus	mRNA_processing_binding_Reactome /// /// Calcium signaling pathway /// /// Calcium signaling pathway /// Phosphatidylinositol signaling system	www.genmapp.org/HTML_MAPPs/mouse/Mm_Contributed_20041110/cellular_process-GenMAPP/Mm_mRNA_processing_binding_Reactome/Mm_mRNA_processing_binding_Reactome.htm /// www.genome.ad.jp/dbget-bin/show_pathway?+2.7.1.112 /// www.genome.ad.jp/dbget-bin/show_pathway?MAP04020+2.7.1.112 /// www.genome.ad.jp/dbget-bin/show_pathway?+2.7.1.37 /// www.genome.ad.jp/dbget-bin/show_pathway?MAP04020+2.7.1.37 /// www…
1.9	1.6	1438108_at	1.6	1.9	solute carrier family 25 (mitochondrial carrier, phosphate carrier), member 25	Slc25a25	transport /// muscle development /// transport	motor activity /// transporter activity /// binding /// calcium ion binding /// binding /// calcium ion binding	mitochondrion /// mitochondrial inner membrane /// membrane /// integral to membrane /// myosin /// inner membrane /// membrane /// mitochondrial inner membrane	---	---
1.9	1.4	1452397_at	1.4	1.9	integrin alpha 5 (fibronectin receptor alpha)	Itga5	cell-substrate junction assembly /// cell adhesion /// cell-matrix adhesion /// integrin-mediated signaling pathway /// memory	receptor activity /// calcium ion binding /// protein binding /// protein binding	extracellular space /// integrin complex /// integral to membrane /// synaptosome /// integral to membrane	Integrin-mediated_cell_adhesion_KEGG	www.genmapp.org/HTML_MAPPs/mouse/Mm_Contributed_20041110/cellular_process-GenMAPP/Mm_Integrin-mediated_cell_adhesion_KEGG/Mm_Integrin-mediated_cell_adhesion_KEGG.htm
1.9	1.4	1434763_at	1.4	1.9	heparin-binding EGF-like growth factor	Hbegf	epidermal growth factor receptor signaling pathway /// regulation of heart contraction rate /// cell migration /// wound healing, spreading of epidermal cells /// positive regulation of keratinocyte migration /// positive regulation of smooth muscle cell proliferation /// blastocyst growth /// angiogenesis	receptor activity /// growth factor activity /// heparin binding /// epidermal growth factor receptor binding /// growth factor activity /// heparin binding	extracellular space /// integral to membrane /// integral to membrane	---	---
1.9	1.4	1426575_at	1.4	1.9	avian reticuloendotheliosis viral (v-rel) oncogene related B	Relb	regulation of progression through cell cycle /// transcription /// regulation of transcription, DNA-dependent /// antigen presentation /// T-helper 1 type immune response /// dendritic cell differentiation /// regulation of transcription /// cellular physiological process	transcription factor activity	intracellular /// nucleus	---	---
1.9	1.4	1418350_at	1.4	1.9	Rho family GTPase 3	Rnd3	actin filament organization /// cell adhesion /// small GTPase mediated signal transduction /// protein transport /// small GTPase mediated signal transduction	nucleotide binding /// GTPase activity /// GTP binding /// GTP binding	Golgi stack	---	---
1.9	1.3	1436594_at	1.3	1.9	histone 1, H1c	Hist1h1c	nucleosome assembly /// chromosome organization and biogenesis (sensu Eukaryota) /// nucleosome spacing /// nucleosome assembly	DNA binding /// protein binding /// DNA binding /// DNA binding	nucleosome /// nucleus /// chromosome /// nucleosome /// nucleus	---	---
1.8	4.1	1448966_a_at	4.1	1.8	TRAF family member-associated Nf-kappa B activator, mRNA (cDNA clone MGC:13977 IMAGE:3492937)	Tank	I-kappaB kinase/NF-kappaB cascade	nucleic acid binding /// protein binding /// zinc ion binding /// metal ion binding	nucleus	---	---
1.8	3.4	1440076_at	3.4	1.8	expressed sequence AI607873	AI607873	---	---	---	---	---
1.8	3.2	1418572_x_at	3.2	1.8	urokinase plasminogen activator receptor	Plaur	cell surface receptor linked signal transduction	receptor activity /// kinase activity /// U-plasminogen activator receptor activity	extracellular space /// membrane /// integral to membrane	---	---
1.8	2.8	1441331_at	2.8	1.8	nuclear factor of activated T-cells 5	Nfat5	transcription /// transcription, DNA-dependent /// regulation of transcription, DNA-dependent /// regulation of transcription /// positive regulation of transcription from RNA polymerase II promoter /// cytokine production	DNA binding /// transcription factor activity /// DNA binding /// transcription factor activity	nucleus /// cytoplasm /// nucleus	---	---
1.8	2.5	1459668_at	2.5	1.8	cytokine inducible SH2-containing protein	Cish	regulation of cell growth /// protein kinase C activation /// intracellular signaling cascade /// negative regulation of signal transduction	protein binding	plasma membrane	---	---
1.8	2.4	1426727_s_at	2.4	1.8	RIKEN cDNA A230061C15 gene	A230061C15Rik	---	---	---	---	---
1.8	2.3	1435872_at	2.3	1.8	RIKEN cDNA 3010026O09 gene, mRNA (cDNA clone MGC:41012 IMAGE:1315017)	3010026O09Rik	---	---	---	---	---
1.8	2.2	1422886_a_at	2.2	1.8	RNA, U22 small nucleolar	Rnu22	---	protein binding	nucleus	---	---
1.8	2	1439399_a_at	2	1.8	transmembrane protein 23	Tmem23	lipid metabolism /// sphingolipid metabolism /// sphingomyelin biosynthesis	kinase activity /// transferase activity /// ceramide cholinephosphotransferase activity	Golgi stack /// integral to membrane /// integral to Golgi membrane /// integral to membrane	---	---
1.8	2	1436040_at	2	1.8	RIKEN cDNA 2310005L22 gene	2310005L22Rik	---	---	---	---	---
1.8	1.9	1452521_a_at	1.9	1.8	Transcribed locus	---	---	---	---	---	---
1.8	1.9	1429251_at	1.9	1.8	PR domain containing 2, with ZNF domain	Prdm2	---	nucleic acid binding /// zinc ion binding	nucleus	---	---
1.8	1.9	1428487_s_at	1.9	1.8	RIKEN cDNA 1500041J02 gene	1500041J02Rik	antibiotic biosynthesis	polyketide synthase activity	---	---	---
1.8	1.9	1427334_s_at	1.9	1.8	Tal1 interrupting locus	Sil	---	---	---	---	---
1.8	1.8	1457035_at	1.8	1.8	RIKEN cDNA 2810474O19 gene	2810474O19Rik	---	---	---	---	---
1.8	1.8	1422286_a_at	1.8	1.8	protein phosphatase 1, regulatory subunit 10 /// hypothetical protein LOC545202	Ppp1r10 /// LOC545202	transcription /// defense response	nucleic acid binding /// DNA binding /// RNA binding /// protein phosphatase inhibitor activity /// metal ion binding /// zinc ion binding	nucleus	---	---
1.8	1.7	1425412_at	1.7	1.8	cold autoinflammatory syndrome 1 homolog (human)	Cias1	apoptosis	---	---	---	---
1.8	1.7	1416700_at	1.7	1.8	interleukin 1 receptor antagonist	Il1rn	lipid metabolism /// inflammatory response /// immune response /// cell surface receptor linked signal transduction /// insulin secretion	receptor activity /// interleukin-1 receptor binding /// interleukin-1 receptor antagonist activity	extracellular region /// integral to plasma membrane	---	---
1.8	1.4	1448724_at	1.4	1.8	CDC like kinase 4	Clk4	protein amino acid phosphorylation /// peptidyl-tyrosine phosphorylation /// protein amino acid autophosphorylation	nucleotide binding /// protein kinase activity /// protein serine/threonine kinase activity /// protein-tyrosine kinase activity /// ATP binding /// kinase activity /// transferase activity /// protein-tyrosine kinase activity	nucleus /// nucleus	mRNA_processing_binding_Reactome	www.genmapp.org/HTML_MAPPs/mouse/Mm_Contributed_20041110/cellular_process-GenMAPP/Mm_mRNA_processing_binding_Reactome/Mm_mRNA_processing_binding_Reactome.htm
1.8	1.4	1427707_a_at	1.4	1.8	TG interacting factor	Tgif	transcription /// regulation of transcription, DNA-dependent /// regulation of transcription	DNA binding /// transcription factor activity	nucleus /// transcription factor complex	TGF_Beta_Signaling_Pathway	www.genmapp.org/HTML_MAPPs/mouse/Mm_Contributed_20041110/cellular_process-GenMAPP/Mm_TGF_Beta_Signaling_Pathway/Mm_TGF_Beta_Signaling_Pathway.htm
1.8	1.3	1436499_at	1.3	1.8	tumor necrosis factor receptor superfamily, member 12a	Tnfrsf12a	angiogenesis /// apoptosis /// substrate-bound cell migration, cell attachment to substrate /// cell adhesion /// development /// cell death /// cell differentiation /// positive regulation of axon extension /// cell adhesion	receptor activity /// protein binding /// protein binding	ruffle /// plasma membrane /// cell surface /// integral to membrane	---	---
1.8	1.3	1423017_a_at	1.3	1.8	Rho family GTPase 3	Rnd3	actin filament organization /// cell adhesion /// small GTPase mediated signal transduction /// protein transport /// small GTPase mediated signal transduction	nucleotide binding /// GTPase activity /// GTP binding /// GTP binding	Golgi stack	---	---
1.7	3	1425556_at	3	1.7	RIKEN cDNA 1500041J02 gene	1500041J02Rik	antibiotic biosynthesis	polyketide synthase activity	---	---	---
1.7	2.4	1449363_at	2.4	1.7	Immediate early response 5 (Ier5), mRNA	Ier5	---	---	---	---	---
1.7	2.4	1436511_at	2.4	1.7	SCY1-like 1 binding protein 1	Scyl1bp1	---	protein binding	cytoplasm	---	---
1.7	2.3	1458365_at	2.3	1.7	nuclear factor of kappa light polypeptide gene enhancer in B-cells inhibitor, epsilon	Nfkbie	regulation of transcription, DNA-dependent	DNA binding /// transcription factor activity /// transcriptional repressor activity	---	Apoptosis	www.genmapp.org/HTML_MAPPs/mouse/Mm_Contributed_20041110/cellular_process-GenMAPP/Mm_Apoptosis/Mm_Apoptosis.htm
1.7	2.3	1436710_at	2.3	1.7	THAP domain containing 6	Thap6	---	---	---	---	---
1.7	2.2	1436584_at	2.2	1.7	RIKEN cDNA 1500011J06 gene	1500011J06Rik	---	---	---	mRNA_processing_binding_Reactome	www.genmapp.org/HTML_MAPPs/mouse/Mm_Contributed_20041110/cellular_process-GenMAPP/Mm_mRNA_processing_binding_Reactome/Mm_mRNA_processing_binding_Reactome.htm
1.7	2.1	1451640_a_at	2.1	1.7	activating transcription factor 3	Atf3	gluconeogenesis /// transcription /// regulation of transcription, DNA-dependent /// regulation of transcription, DNA-dependent	DNA binding /// transcriptional repressor activity /// DNA binding	nucleus /// transcription factor complex	Smooth_muscle_contraction	www.genmapp.org/HTML_MAPPs/mouse/Mm_Contributed_20041110/physiological_process-GenMAPP/Mm_Smooth_muscle_contraction/Mm_Smooth_muscle_contraction.htm
1.7	2.1	1421640_a_at	2.1	1.7	interleukin 10 receptor, alpha	Il10ra	cell surface receptor linked signal transduction	receptor activity /// hematopoietin/interferon-class (D200-domain) cytokine receptor activity /// interleukin receptor activity	integral to plasma membrane /// membrane /// integral to membrane /// integral to membrane	Inflammatory_Response_Pathway	www.genmapp.org/HTML_MAPPs/mouse/Mm_Contributed_20041110/physiological_process-GenMAPP/Mm_Inflammatory_Response_Pathway/Mm_Inflammatory_Response_Pathway.htm
1.7	2.1	1415997_at	2.1	1.7	zinc finger, SWIM domain containing 4	Zswim4	---	metal ion binding /// zinc ion binding	---	---	---
1.7	2	1460009_at	2	1.7	sprouty homolog 2 (Drosophila)	Spry2	development /// sensory perception of sound /// regulation of signal transduction /// lung development /// inner ear morphogenesis /// inner ear morphogenesis /// cell fate commitment /// cell fate commitment	---	microtubule /// membrane	---	---
1.7	1.9	1434904_at	1.9	1.7	ATPase, Class V, type 10D	Atp10d	cation transport /// cation transport	nucleotide binding /// magnesium ion binding /// phospholipid-translocating ATPase activity /// ATP binding /// ATPase activity, coupled to transmembrane movement of ions, phosphorylative mechanism /// hydrolase activity /// ATPase activity /// metal ion binding /// magnesium ion binding /// phospholipid-translocating ATPase activity /// ATP binding	membrane /// integral to membrane /// integral to membrane	---	---
1.7	1.9	1418850_at	1.9	1.7	cDNA sequence BC031781	BC031781	---	---	---	---	---
1.7	1.8	1460510_a_at	1.8	1.7	Human immunodeficiency virus type I enhancer binding protein 2 (Hivep2), mRNA	Hivep2	transcription /// signal transduction	nucleic acid binding /// transcription factor activity /// zinc ion binding /// metal ion binding /// nucleic acid binding /// zinc ion binding /// metal ion binding	nucleus /// transcription factor complex	---	---
1.7	1.8	1458299_s_at	1.8	1.7	tight junction protein 2	Tjp2	---	protein binding /// protein binding	nucleus /// plasma membrane /// tight junction /// membrane /// tight junction	---	---
1.7	1.6	1456536_at	1.6	1.7	Modulator recognition factor 2 (Mrf2)	Arid5b	transcription /// regulation of transcription, DNA-dependent	DNA binding /// DNA binding	intracellular /// nucleus /// intracellular	---	---
1.7	1.6	1448731_at	1.6	1.7	RIKEN cDNA 3110043O21 gene	3110043O21Rik	---	---	---	---	---
1.7	1.6	1428468_at	1.6	1.7	transmembrane protein 23	Tmem23	lipid metabolism /// sphingolipid metabolism /// sphingomyelin biosynthesis	kinase activity /// transferase activity /// ceramide cholinephosphotransferase activity	Golgi stack /// integral to membrane /// integral to Golgi membrane /// integral to membrane	---	---
1.7	1.6	1420404_at	1.6	1.7	CDC2-related kinase 7	Crk7	protein amino acid phosphorylation /// protein amino acid phosphorylation /// protein amino acid autophosphorylation	nucleotide binding /// protein kinase activity /// protein serine/threonine kinase activity /// protein-tyrosine kinase activity /// ATP binding /// kinase activity /// transferase activity /// protein kinase activity /// protein serine/threonine kinase activity /// ATP binding /// RNA polymerase II transcription factor activity /// protein kinase activity	nucleus	---	---
1.7	1.4	1434599_a_at	1.4	1.7	dual adaptor for phosphotyrosine and 3-phosphoinositides 1	Dapp1	intracellular signaling cascade /// intracellular signaling cascade	phosphatidylinositol 3-kinase activity	phosphoinositide 3-kinase complex	---	---
1.7	1.4	1426576_at	1.4	1.7	dual adaptor for phosphotyrosine and 3-phosphoinositides 1	Dapp1	intracellular signaling cascade /// intracellular signaling cascade	phosphatidylinositol 3-kinase activity	phosphoinositide 3-kinase complex	---	---
1.7	1.2	1421936_at	1.2	1.7	TRAF family member-associated Nf-kappa B activator	Tank	I-kappaB kinase/NF-kappaB cascade	nucleic acid binding /// protein binding /// zinc ion binding /// metal ion binding	nucleus	---	---
1.7	1.1	1434283_at	1.1	1.7	CD86 antigen	Cd86	defense response	receptor activity	external side of plasma membrane /// integral to membrane /// integral to membrane	Inflammatory_Response_Pathway	www.genmapp.org/HTML_MAPPs/mouse/Mm_Contributed_20041110/physiological_process-GenMAPP/Mm_Inflammatory_Response_Pathway/Mm_Inflammatory_Response_Pathway.htm
1.7	1.1	1421937_at	1.1	1.7	enhancer of polycomb homolog 1 (Drosophila)	Epc1	regulation of cell growth /// transcription /// regulation of transcription, DNA-dependent /// chromatin modification	---	nucleus	---	---
1.7	1	1436544_at	1	1.7	thioredoxin interacting protein	Txnip	response to oxidative stress	enzyme inhibitor activity /// protein binding	cytoplasm	---	---
1.6	4.6	1431635_at	4.6	1.6	CDNA sequence BC031781 (BC031781), mRNA	BC031781	---	---	---	---	---
1.6	3.1	1442643_at	3.1	1.6	---	---	---	---	---	---	---
1.6	2.5	1426029_a_at	2.5	1.6	BCL2-like 11 (apoptosis facilitator)	Bcl2l11	apoptosis /// regulation of apoptosis /// positive regulation of apoptosis /// apoptosis	---	membrane	Apoptosis	www.genmapp.org/HTML_MAPPs/mouse/Mm_Contributed_20041110/cellular_process-GenMAPP/Mm_Apoptosis/Mm_Apoptosis.htm
1.6	2.4	1430271_x_at	2.4	1.6	spermatogenesis associated 5-like 1	Spata5l1	---	---	---	---	---
1.6	2.4	1427762_x_at	2.4	1.6	RIKEN cDNA E130014J05 gene	E130014J05Rik	---	---	---	---	---
1.6	2.4	1423605_a_at	2.4	1.6	zinc finger, A20 domain containing 2	Za20d2	---	nucleic acid binding /// DNA binding /// zinc ion binding /// metal ion binding	---	---	---
1.6	2.3	1458599_at	2.3	1.6	SKI-like	Skil	cell differentiation	---	nucleus	TGF_Beta_Signaling_Pathway	www.genmapp.org/HTML_MAPPs/mouse/Mm_Contributed_20041110/cellular_process-GenMAPP/Mm_TGF_Beta_Signaling_Pathway/Mm_TGF_Beta_Signaling_Pathway.htm
1.6	2.3	1453224_at	2.3	1.6	cDNA sequence BC024969	BC024969	regulation of transcription, DNA-dependent /// regulation of transcription /// transcription	nucleic acid binding /// DNA binding /// transcription factor activity /// zinc ion binding	nucleus	---	---
1.6	2.3	1427381_at	2.3	1.6	acyl-CoA synthetase long-chain family member 1	Acsl1	lipid metabolism /// fatty acid metabolism /// metabolism	magnesium ion binding /// catalytic activity /// long-chain-fatty-acid-CoA ligase activity /// ligase activity	mitochondrion /// integral to membrane	Fatty_Acid_Degradation /// Mitochondrial_fatty_acid_betaoxidation /// Fatty acid metabolism ///	www.genmapp.org/HTML_MAPPs/mouse/Mm_Contributed_20041110/metabolic_process-GenMAPP/Mm_Fatty_Acid_Degradation/Mm_Fatty_Acid_Degradation.htm /// www.genmapp.org/HTML_MAPPs/mouse/Mm_Contributed_20041110/metabolic_process-GenMAPP/Mm_Mitochondrial_fatty_acid_betaoxidation/Mm_Mitochondrial_fatty_acid_betaoxidation.htm /// www.genome.ad.jp/dbget-bin/show_pathway?MAP00071+6.2.1.3 /// www.genome.ad.jp/dbg…
1.6	2.2	1421266_s_at	2.2	1.6	adenosine A2b receptor	Adora2b	signal transduction /// G-protein coupled receptor protein signaling pathway	rhodopsin-like receptor activity /// adenosine receptor activity, G-protein coupled /// A2B adenosine receptor activity, G-protein coupled /// signal transducer activity /// receptor activity /// G-protein coupled receptor activity /// adenosine receptor activity, G-protein coupled /// A2B adenosine receptor activity, G-protein coupled	extracellular space /// integral to membrane /// integral to membrane	GPCRDB_Class_A_Rhodopsin-like /// Nucleotide_GPCRs	www.genmapp.org/HTML_MAPPs/mouse/Mm_Contributed_20041110/molecular_function_GenMAPP/Mm_GPCRDB_Class_A_Rhodopsin-like/Mm_GPCRDB_Class_A_Rhodopsin-like.htm /// www.genmapp.org/HTML_MAPPs/mouse/Mm_Contributed_20041110/molecular_function_GenMAPP/Mm_Nucleotide_GPCRs/Mm_Nucleotide_GPCRs.htm
1.6	2.1	1455300_at	2.1	1.6	G protein-coupled receptor 35	Gpr35	signal transduction /// G-protein coupled receptor protein signaling pathway	rhodopsin-like receptor activity /// signal transducer activity /// receptor activity /// G-protein coupled receptor activity /// purinergic nucleotide receptor activity, G-protein coupled /// purinergic nucleotide receptor activity, G-protein coupled	integral to membrane /// integral to membrane	GPCRDB_Class_A_Rhodopsin-like	www.genmapp.org/HTML_MAPPs/mouse/Mm_Contributed_20041110/molecular_function_GenMAPP/Mm_GPCRDB_Class_A_Rhodopsin-like/Mm_GPCRDB_Class_A_Rhodopsin-like.htm
1.6	2.1	1427663_a_at	2.1	1.6	RIKEN cDNA A430093F15 gene	A430093F15Rik	---	---	---	---	---
1.6	2.1	1427540_at	2.1	1.6	---	---	---	---	---	---	---
1.6	2.1	1423470_at	2.1	1.6	ADP-ribosylation factor-like 8	Arl8	small GTPase mediated signal transduction	nucleotide binding /// GTP binding	---	---	---
1.6	2	1452214_at	2	1.6	MARCKS-like 1	Marcksl1	---	calmodulin binding /// kinase activity	---	---	---
1.6	2	1450643_s_at	2	1.6	RIKEN cDNA 2810474O19 gene	2810474O19Rik	---	---	---	---	---
1.6	1.9	1423169_at	1.9	1.6	RIKEN cDNA C330006P03 gene	C330006P03Rik	---	---	---	---	---
1.6	1.9	1422526_at	1.9	1.6	tight junction protein 2	Tjp2	---	protein binding /// protein binding	nucleus /// plasma membrane /// tight junction /// membrane /// tight junction	---	---
1.6	1.8	1459853_x_at	1.8	1.6	RIKEN cDNA 4930412F09 gene	4930412F09Rik	---	---	---	---	---
1.6	1.8	1428691_at	1.8	1.6	histone 2, H3c1 /// histone 1, H3f /// histone1, H3d /// histone 1, H3b /// histone 1, H3e /// histone 1, H3h /// histone 1, H3i /// histone 2, H3b	Hist2h3c1 /// Hist1h3f /// Hist1h3d /// Hist1h3b /// Hist1h3e /// Hist1h3h /// Hist1h3i /// Hist2h3b	nucleosome assembly /// chromosome organization and biogenesis (sensu Eukaryota) /// nucleosome assembly /// chromosome organization and biogenesis (sensu Eukaryota)	DNA binding /// DNA binding	nucleus /// chromosome /// nucleosome /// nucleus /// chromosome /// nucleosome	---	---
1.6	1.7	1431231_at	1.7	1.6	RIKEN cDNA 4930553M18 gene	4930553M18Rik	---	---	---	---	---
1.6	1.7	1427650_a_at	1.7	1.6	RIKEN cDNA 2610005L07 gene	2610005L07Rik	---	---	---	---	---
1.6	1.6	1437226_x_at	1.6	1.6	RIKEN cDNA 5630401D06 gene	5630401D06Rik	---	---	---	---	---
1.6	1.6	1429040_at	1.6	1.6	histone 1, H2bp	Hist1h2bp	nucleosome assembly /// chromosome organization and biogenesis (sensu Eukaryota)	DNA binding	nucleosome /// nucleus /// chromosome	---	---
1.6	1.5	1456005_a_at	1.5	1.6	CDC like kinase 4	Clk4	protein amino acid phosphorylation /// peptidyl-tyrosine phosphorylation /// protein amino acid autophosphorylation	nucleotide binding /// protein kinase activity /// protein serine/threonine kinase activity /// protein-tyrosine kinase activity /// ATP binding /// kinase activity /// transferase activity /// protein-tyrosine kinase activity	nucleus /// nucleus	mRNA_processing_binding_Reactome	www.genmapp.org/HTML_MAPPs/mouse/Mm_Contributed_20041110/cellular_process-GenMAPP/Mm_mRNA_processing_binding_Reactome/Mm_mRNA_processing_binding_Reactome.htm
1.6	1.5	1437110_at	1.5	1.6	runt related transcription factor 1	Runx1	skeletal development /// transcription /// regulation of transcription, DNA-dependent /// neuron differentiation /// positive regulation of transcription from RNA polymerase II promoter /// regulation of transcription, DNA-dependent	DNA binding /// transcription factor activity /// protein binding /// ATP binding /// protein binding /// transcriptional activator activity /// DNA binding /// transcription factor activity	nucleus	---	---
1.6	1.5	1434600_at	1.5	1.6	ZW10 interactor	Zwint	---	---	nucleus	---	---
1.6	1.5	1425687_at	1.5	1.6	immunoresponsive gene 1	Irg1	---	---	---	---	---
1.6	1.5	1421457_a_at	1.5	1.6	nuclear factor of activated T-cells 5	Nfat5	transcription /// transcription, DNA-dependent /// regulation of transcription, DNA-dependent /// regulation of transcription /// positive regulation of transcription from RNA polymerase II promoter /// cytokine production	DNA binding /// transcription factor activity /// DNA binding /// transcription factor activity	nucleus /// cytoplasm /// nucleus	---	---
1.6	1.4	1437884_at	1.4	1.6	CASP8 and FADD-like apoptosis regulator	Cflar	proteolysis /// apoptosis /// apoptosis /// induction of apoptosis /// regulation of apoptosis /// regulation of apoptosis	protein binding /// caspase activity	---	---	---
1.6	1.4	1425125_at	1.4	1.6	oncoprotein induced transcript 3	Oit3	---	calcium ion binding	---	---	---
1.6	1.3	1436387_at	1.3	1.6	transformed mouse 3T3 cell double minute 2	Mdm2	ubiquitin cycle /// traversing start control point of mitotic cell cycle /// protein ubiquitination /// protein catabolism /// protein ubiquitination	ubiquitin-protein ligase activity /// protein binding /// zinc ion binding /// ligase activity /// metal ion binding /// ubiquitin-protein ligase activity	ubiquitin ligase complex /// nucleus /// nucleolus /// cytoplasm /// nucleus	Apoptosis /// Apoptosis_GenMAPP /// Cell_Cycle_KEGG /// G1_to_S_cell_cycle_Reactome	www.genmapp.org/HTML_MAPPs/mouse/Mm_Contributed_20041110/cellular_process-GenMAPP/Mm_Apoptosis/Mm_Apoptosis.htm /// www.genmapp.org/HTML_MAPPs/mouse/Mm_Contributed_20041110/cellular_process-GenMAPP/Mm_Apoptosis_GenMAPP/Mm_Apoptosis_GenMAPP.htm /// www.genmapp.org/HTML_MAPPs/mouse/Mm_Contributed_20041110/cellular_process-GenMAPP/Mm_Cell_Cycle_KEGG/Mm_Cell_Cycle_KEGG.htm /// www.genmapp.org/HTML_MA…
1.6	1.2	1452002_at	1.2	1.6	polypyrimidine tract binding protein 2	Ptbp2	mRNA splice site selection /// mRNA processing	nucleic acid binding /// mRNA binding /// protein binding /// nucleic acid binding /// nucleotide binding /// RNA binding	spliceosome complex /// nucleus	mRNA_processing_binding_Reactome	www.genmapp.org/HTML_MAPPs/mouse/Mm_Contributed_20041110/cellular_process-GenMAPP/Mm_mRNA_processing_binding_Reactome/Mm_mRNA_processing_binding_Reactome.htm
1.6	1.2	1450214_at	1.2	1.6	TAF7 RNA polymerase II, TATA box binding protein (TBP)-associated factor	Taf7	transcription /// regulation of transcription, DNA-dependent /// transcription from RNA polymerase II promoter /// estrogen receptor signaling pathway /// regulation of transcription	transcription factor activity /// RNA polymerase II transcription factor activity	nucleus /// transcription factor TFIID complex /// transcription factor TFIID complex	RNA_transcription_Reactome	www.genmapp.org/HTML_MAPPs/mouse/Mm_Contributed_20041110/cellular_process-GenMAPP/Mm_RNA_transcription_Reactome/Mm_RNA_transcription_Reactome.htm
1.6	1.2	1444299_at	1.2	1.6	acyl-CoA synthetase long-chain family member 1	Acsl1	lipid metabolism /// fatty acid metabolism /// metabolism	magnesium ion binding /// catalytic activity /// long-chain-fatty-acid-CoA ligase activity /// ligase activity	mitochondrion /// integral to membrane	Fatty_Acid_Degradation /// Mitochondrial_fatty_acid_betaoxidation /// Fatty acid metabolism ///	www.genmapp.org/HTML_MAPPs/mouse/Mm_Contributed_20041110/metabolic_process-GenMAPP/Mm_Fatty_Acid_Degradation/Mm_Fatty_Acid_Degradation.htm /// www.genmapp.org/HTML_MAPPs/mouse/Mm_Contributed_20041110/metabolic_process-GenMAPP/Mm_Mitochondrial_fatty_acid_betaoxidation/Mm_Mitochondrial_fatty_acid_betaoxidation.htm /// www.genome.ad.jp/dbget-bin/show_pathway?MAP00071+6.2.1.3 /// www.genome.ad.jp/dbg…
1.6	1.1	1455863_at	1.1	1.6	SAM domain, SH3 domain and nuclear localisation signals, 1	Samsn1	---	---	---	---	---
1.6	1	1449976_a_at	1	1.6	nuclear factor of kappa light chain gene enhancer in B-cells inhibitor, beta	Nfkbib	---	---	nucleus	Apoptosis	www.genmapp.org/HTML_MAPPs/mouse/Mm_Contributed_20041110/cellular_process-GenMAPP/Mm_Apoptosis/Mm_Apoptosis.htm
1.5	3.4	1428834_at	3.4	1.5	RIKEN cDNA 5830435K17 gene	5830435K17Rik	---	---	---	---	---
1.5	2.7	1449731_s_at	2.7	1.5	ADP-ribosylation factor-like 8	Arl8	small GTPase mediated signal transduction	nucleotide binding /// GTP binding	---	---	---
1.5	2.6	1453590_at	2.6	1.5	RIKEN cDNA 1810032O08 gene	1810032O08Rik	protein amino acid glycosylation	sialyltransferase activity /// transferase activity /// transferase activity, transferring glycosyl groups	Golgi stack /// integral to membrane /// integral to Golgi membrane	---	---
1.5	2.5	1434885_at	2.5	1.5	tight junction protein 2	Tjp2	---	protein binding /// protein binding	nucleus /// plasma membrane /// tight junction /// membrane /// tight junction	---	---
1.5	2.3	1455130_at	2.3	1.5	tight junction protein 2	Tjp2	---	protein binding /// protein binding	nucleus /// plasma membrane /// tight junction /// membrane /// tight junction	---	---
1.5	2.3	1432059_x_at	2.3	1.5	B-cell leukemia/lymphoma 6	Bcl6	negative regulation of transcription from RNA polymerase II promoter /// transcription /// regulation of transcription, DNA-dependent /// spermatogenesis /// negative regulation of apoptosis	nucleic acid binding /// DNA binding /// protein binding /// zinc ion binding /// transcriptional repressor activity /// metal ion binding /// protein binding	nucleus /// nucleus	---	---
1.5	2.2	1436745_at	2.2	1.5	---	---	---	---	---	---	---
1.5	2.1	1440392_at	2.1	1.5	regulator of G-protein signaling 2	Rgs2	cell cycle /// G-protein coupled receptor protein signaling pathway /// negative regulation of signal transduction /// transmembrane receptor protein tyrosine kinase signaling pathway	signal transducer activity /// GTPase activator activity	nucleus	Calcium_regulation_in_cardiac_cells /// Smooth_muscle_contraction	www.genmapp.org/HTML_MAPPs/mouse/Mm_Contributed_20041110/physiological_process-GenMAPP/Mm_Calcium_regulation_in_cardiac_cells/Mm_Calcium_regulation_in_cardiac_cells.htm /// www.genmapp.org/HTML_MAPPs/mouse/Mm_Contributed_20041110/physiological_process-GenMAPP/Mm_Smooth_muscle_contraction/Mm_Smooth_muscle_contraction.htm
1.5	2	1423268_at	2	1.5	Transcribed locus	---	---	---	---	---	---
1.5	1.9	1435878_at	1.9	1.5	A kinase (PRKA) anchor protein 13	Akap13	---	kinase activity	---	---	---
1.5	1.9	1432478_a_at	1.9	1.5	RIKEN cDNA E330016A19 gene	E330016A19Rik	---	---	---	---	---
1.5	1.7	1453344_at	1.7	1.5	DCN1, defective in cullin neddylation 1, domain containing 5 (S. cerevisiae)	Dcun1d5	---	---	---	---	---
1.5	1.7	1450381_a_at	1.7	1.5	SCY1-like 1 binding protein 1	Scyl1bp1	---	protein binding	cytoplasm	---	---
1.5	1.7	1415922_s_at	1.7	1.5	serine/threonine kinase 38 like	Stk38l	protein amino acid phosphorylation /// protein amino acid phosphorylation /// protein targeting /// protein kinase cascade /// regulation of cell organization and biogenesis /// protein amino acid phosphorylation	nucleotide binding /// magnesium ion binding /// actin binding /// protein kinase activity /// protein serine/threonine kinase activity /// protein serine/threonine kinase activity /// ATP binding /// kinase activity /// transferase activity /// metal ion binding /// magnesium ion binding /// ATP binding /// protein serine/threonine kinase activity /// ATP binding	cytoplasm /// cytoplasm /// actin cytoskeleton	---	---
1.5	1.6	1447830_s_at	1.6	1.5	RIKEN cDNA 5830435K17 gene	5830435K17Rik	---	---	---	---	---
1.5	1.6	1431352_s_at	1.6	1.5	IBR domain containing 3	Ibrdc3	---	---	---	---	---
1.5	1.6	1428171_at	1.6	1.5	RIKEN cDNA 5031425E22 gene	5031425E22Rik	---	---	---	---	---
1.5	1.6	1421818_at	1.6	1.5	DnaJ (Hsp40) homolog, subfamily B, member 4	Dnajb4	protein folding	heat shock protein binding /// unfolded protein binding	---	---	---
1.5	1.5	1450985_a_at	1.5	1.5	plasmacytoma variant translocation 1	Pvt1	---	---	---	---	---
1.5	1.5	1420617_at	1.5	1.5	dual specificity phosphatase 4	Dusp4	protein amino acid dephosphorylation /// protein amino acid dephosphorylation	phosphoprotein phosphatase activity /// protein tyrosine phosphatase activity /// protein tyrosine/serine/threonine phosphatase activity /// hydrolase activity /// MAP kinase phosphatase activity /// phosphoprotein phosphatase activity /// protein tyrosine/serine/threonine phosphatase activity	nucleus	/// Calcium signaling pathway /// /// Calcium signaling pathway /// Type I diabetes mellitus	www.genome.ad.jp/dbget-bin/show_pathway?+3.1.3.16 /// www.genome.ad.jp/dbget-bin/show_pathway?MAP04020+3.1.3.16 /// www.genome.ad.jp/dbget-bin/show_pathway?+3.1.3.48 /// www.genome.ad.jp/dbget-bin/show_pathway?MAP04020+3.1.3.48 /// www.genome.ad.jp/dbget-bin/show_pathway?MAP04940+3.1.3.48
1.5	1.5	1420331_at	1.5	1.5	PRP39 pre-mRNA processing factor 39 homolog (yeast)	Prpf39	---	binding	---	---	---
1.5	1.4	1450984_at	1.4	1.5	integrin alpha 5 (fibronectin receptor alpha)	Itga5	cell-substrate junction assembly /// cell adhesion /// cell-matrix adhesion /// integrin-mediated signaling pathway /// memory	receptor activity /// calcium ion binding /// protein binding /// protein binding	extracellular space /// integrin complex /// integral to membrane /// synaptosome /// integral to membrane	Integrin-mediated_cell_adhesion_KEGG	www.genmapp.org/HTML_MAPPs/mouse/Mm_Contributed_20041110/cellular_process-GenMAPP/Mm_Integrin-mediated_cell_adhesion_KEGG/Mm_Integrin-mediated_cell_adhesion_KEGG.htm
1.5	1.4	1440527_at	1.4	1.5	B-cell leukemia/lymphoma 6	Bcl6	negative regulation of transcription from RNA polymerase II promoter /// transcription /// regulation of transcription, DNA-dependent /// spermatogenesis /// negative regulation of apoptosis	nucleic acid binding /// DNA binding /// protein binding /// zinc ion binding /// transcriptional repressor activity /// metal ion binding /// protein binding	nucleus /// nucleus	---	---
1.5	1.4	1431734_a_at	1.4	1.5	non-catalytic region of tyrosine kinase adaptor protein 1	Nck1	actin filament organization /// cell migration /// lamellipodium biogenesis /// intracellular signaling cascade	receptor activity /// protein binding /// kinase activity	vesicle membrane	---	---
1.5	1.1	1440299_at	1.1	1.5	cytoplasmic polyadenylation element binding protein 4	Cpeb4	---	nucleic acid binding /// nucleotide binding /// nucleic acid binding /// RNA binding	---	mRNA_processing_binding_Reactome	www.genmapp.org/HTML_MAPPs/mouse/Mm_Contributed_20041110/cellular_process-GenMAPP/Mm_mRNA_processing_binding_Reactome/Mm_mRNA_processing_binding_Reactome.htm
1.5	1	1437256_at	1	1.5	C-type lectin domain family 4, member e	Clec4e	immune response /// heterophilic cell adhesion	sugar binding /// sugar binding	integral to membrane	---	---
1.5	1	1421487_a_at	1	1.5	MARCKS-like 1	Marcksl1	---	calmodulin binding /// kinase activity	---	---	---
1.4	5.1	1455271_at	5.1	1.4	suppressor of var1, 3-like 1 (S. cerevisiae)	Supv3l1	---	hydrolase activity /// nucleotide binding /// nucleic acid binding /// helicase activity /// ATP binding /// ATP-dependent helicase activity	---	---	---
1.4	3.5	1446840_at	3.5	1.4	V-abl Abelson murine leukemia viral oncogene 2 (arg, Abelson-related gene) (Abl2), mRNA	Abl2	protein amino acid phosphorylation /// actin filament organization /// actin filament bundle formation /// protein amino acid phosphorylation /// intracellular signaling cascade	protein kinase activity /// ATP binding /// kinase activity /// protein kinase activity /// protein-tyrosine kinase activity /// ATP binding	actin cytoskeleton /// cytoplasmic membrane-bound vesicle	---	---
1.4	2.6	1447936_at	2.6	1.4	RIKEN cDNA 1810020C19 gene	1810020C19Rik	---	iron ion binding /// oxidoreductase activity	---	---	---
1.4	2.4	1441971_at	2.4	1.4	zinc finger and BTB domain containing 11	Zbtb11	---	metal ion binding /// nucleic acid binding /// zinc ion binding	nucleus	---	---
1.4	2.2	1448606_at	2.2	1.4	glucocorticoid modulatory element binding protein 2	Gmeb2	transcription /// regulation of transcription, DNA-dependent	DNA binding	nucleus	---	---
1.4	2.2	1431252_a_at	2.2	1.4	syntaxin 11	Stx11	transport /// intracellular protein transport /// membrane fusion /// protein transport	SNAP receptor activity /// protein transporter activity	Golgi stack /// membrane	---	---
1.4	2.2	1425305_at	2.2	1.4	PRP39 pre-mRNA processing factor 39 homolog (yeast)	Prpf39	---	binding	---	---	---
1.4	2.1	1437100_x_at	2.1	1.4	DnaJ (Hsp40) homolog, subfamily B, member 4	Dnajb4	protein folding	heat shock protein binding /// unfolded protein binding	---	---	---
1.4	2	1455495_at	2	1.4	endothelial differentiation, lysophosphatidic acid G-protein-coupled receptor, 2	Edg2	signal transduction /// G-protein coupled receptor protein signaling pathway	rhodopsin-like receptor activity /// lysosphingolipid and lysophosphatidic acid receptor activity /// signal transducer activity /// receptor activity /// G-protein coupled receptor activity /// rhodopsin-like receptor activity /// lysosphingolipid and lysophosphatidic acid receptor activity	integral to plasma membrane /// membrane /// integral to membrane /// integral to membrane	Small_ligand_GPCRs /// Smooth_muscle_contraction	www.genmapp.org/HTML_MAPPs/mouse/Mm_Contributed_20041110/molecular_function_GenMAPP/Mm_Small_ligand_GPCRs/Mm_Small_ligand_GPCRs.htm /// www.genmapp.org/HTML_MAPPs/mouse/Mm_Contributed_20041110/physiological_process-GenMAPP/Mm_Smooth_muscle_contraction/Mm_Smooth_muscle_contraction.htm
1.4	2	1454826_at	2	1.4	RIKEN cDNA 2410006H16 gene	2410006H16Rik	---	---	---	---	---
1.4	2	1438459_x_at	2	1.4	CDNA sequence BC031781 (BC031781), mRNA	BC031781	---	---	---	---	---
1.4	2	1434559_at	2	1.4	MKIAA0593 protein	---	---	receptor activity	---	---	---
1.4	1.9	1447804_x_at	1.9	1.4	Transcribed locus	---	---	---	---	---	---
1.4	1.9	1435226_at	1.9	1.4	N-glycanase 1, mRNA (cDNA clone MGC:35861 IMAGE:5366023)	Ngly1	---	peptide-N4-(N-acetyl-beta-glucosaminyl)asparagine amidase activity /// hydrolase activity /// peptide-N4-(N-acetyl-beta-glucosaminyl)asparagine amidase activity	nucleus /// cytoplasm	---	---
1.4	1.8	1437409_s_at	1.8	1.4	splicing factor proline/glutamine rich (polypyrimidine tract binding protein associated)	Sfpq	nuclear mRNA splicing, via spliceosome /// DNA repair /// transcription /// regulation of transcription, DNA-dependent /// mRNA processing /// response to DNA damage stimulus	nucleotide binding /// nucleic acid binding /// DNA binding /// RNA binding /// nucleic acid binding	nucleus	---	---
1.4	1.8	1430147_a_at	1.8	1.4	G protein-coupled receptor 126	Gpr126	---	---	cytoplasm /// plasma membrane /// cell surface	---	---
1.4	1.8	1415996_at	1.8	1.4	activin receptor IIA	Acvr2a	protein amino acid phosphorylation /// transmembrane receptor protein serine/threonine kinase signaling pathway	nucleotide binding /// protein kinase activity /// protein serine/threonine kinase activity /// transmembrane receptor protein serine/threonine kinase activity /// receptor signaling protein serine/threonine kinase activity /// protein-tyrosine kinase activity /// receptor activity /// transforming growth factor beta receptor activity /// ATP binding /// kinase activity /// transferase activity /…	extracellular space /// membrane /// integral to membrane /// integral to membrane	---	---
1.4	1.7	1453228_at	1.7	1.4	proviral integration site 3	Pim3	protein amino acid phosphorylation	nucleotide binding /// protein kinase activity /// protein serine/threonine kinase activity /// ATP binding /// kinase activity /// transferase activity	---	---	---
1.4	1.7	1437382_at	1.7	1.4	IBR domain containing 3	Ibrdc3	---	---	---	---	---
1.4	1.7	1433668_at	1.7	1.4	syntaxin 3	Stx3	transport /// neurotransmitter transport /// intracellular protein transport	protein transporter activity	membrane /// integral to membrane /// integral to membrane	---	---
1.4	1.7	1431843_a_at	1.7	1.4	RIKEN cDNA B630005N14 gene	B630005N14Rik	---	---	---	---	---
1.4	1.6	1452688_at	1.6	1.4	proline-rich nuclear receptor coactivator 1	Pnrc1	---	receptor activity	---	---	---
1.4	1.6	1440463_at	1.6	1.4	nuclear factor of kappa light polypeptide gene enhancer in B-cells inhibitor, epsilon	Nfkbie	regulation of transcription, DNA-dependent	DNA binding /// transcription factor activity /// transcriptional repressor activity	---	Apoptosis	www.genmapp.org/HTML_MAPPs/mouse/Mm_Contributed_20041110/cellular_process-GenMAPP/Mm_Apoptosis/Mm_Apoptosis.htm
1.4	1.6	1423702_at	1.6	1.4	zinc finger protein 655	Zfp655	regulation of transcription, DNA-dependent	metal ion binding /// nucleic acid binding /// zinc ion binding	nucleus /// intracellular	---	---
1.4	1.5	1434352_at	1.5	1.4	RIKEN cDNA 4930553M18 gene	4930553M18Rik	---	---	---	---	---
1.4	1.4	1454818_at	1.4	1.4	zinc finger protein 295	Zfp295	---	nucleic acid binding /// protein binding /// zinc ion binding /// metal ion binding /// nucleic acid binding /// protein binding /// zinc ion binding	nucleus	---	---
1.4	1.3	1451177_at	1.3	1.4	H1 histone family, member 0	H1f0	nucleosome assembly /// chromosome organization and biogenesis (sensu Eukaryota) /// mitotic chromosome condensation	DNA binding	nucleosome /// nucleus /// chromosome /// nucleus	---	---
1.4	1.1	1460557_at	1.1	1.4	thioredoxin interacting protein	Txnip	response to oxidative stress	enzyme inhibitor activity /// protein binding	cytoplasm	---	---
1.3	5.5	1438841_s_at	5.5	1.3	ral guanine nucleotide dissociation stimulator	Ralgds	transport /// signal transduction /// intracellular signaling cascade /// small GTPase mediated signal transduction	guanyl-nucleotide exchange factor activity /// binding /// protein binding /// lipid binding	---	---	---
1.3	4.1	1455034_at	4.1	1.3	DnaJ (Hsp40) homolog, subfamily A, member 2, mRNA (cDNA clone MGC:6445 IMAGE:2582183)	Dnaja2	protein folding	heat shock protein binding /// metal ion binding /// unfolded protein binding /// zinc ion binding	membrane	---	---
1.3	2.2	1424211_at	2.2	1.3	Nuclear receptor subfamily 4, group A, member 2 (Nr4a2), mRNA	Nr4a2	transcription /// regulation of transcription, DNA-dependent /// nervous system development /// neuron differentiation /// regulation of dopamine metabolism /// positive regulation of transcription from RNA polymerase II promoter	DNA binding /// transcription factor activity /// steroid hormone receptor activity /// receptor activity /// ligand-dependent nuclear receptor activity /// protein binding /// metal ion binding /// DNA binding /// ligand-dependent nuclear receptor activity /// zinc ion binding	nucleus /// nucleus	Nuclear_Receptors	www.genmapp.org/HTML_MAPPs/mouse/Mm_Contributed_20041110/molecular_function_GenMAPP/Mm_Nuclear_Receptors/Mm_Nuclear_Receptors.htm
1.3	2.1	1457233_at	2.1	1.3	RIKEN cDNA B630005N14 gene	B630005N14Rik	---	---	---	---	---
1.3	2.1	1422537_a_at	2.1	1.3	RIKEN cDNA 1500011J06 gene	1500011J06Rik	---	---	---	mRNA_processing_binding_Reactome	www.genmapp.org/HTML_MAPPs/mouse/Mm_Contributed_20041110/cellular_process-GenMAPP/Mm_mRNA_processing_binding_Reactome/Mm_mRNA_processing_binding_Reactome.htm
1.3	2.1	1418932_at	2.1	1.3	zinc finger protein 263	Zfp263	regulation of transcription, DNA-dependent /// regulation of transcription, DNA-dependent	nucleic acid binding /// DNA binding /// transcription factor activity /// transcriptional repressor activity /// nucleic acid binding /// transcription factor activity /// zinc ion binding	intracellular /// nucleus /// intracellular /// nucleus	---	---
1.3	2	1449851_at	2	1.3	Rap guanine nucleotide exchange factor (GEF) 2	Rapgef2	signal transduction /// intracellular signaling cascade /// MAPKKK cascade /// intracellular signaling cascade /// small GTPase mediated signal transduction /// small GTPase mediated signal transduction	guanyl-nucleotide exchange factor activity /// protein binding /// signal transducer activity /// calcium ion binding /// protein binding /// Rap guanyl-nucleotide exchange factor activity	integral to plasma membrane /// membrane	---	---
1.3	2	1434901_at	2	1.3	plasmacytoma variant translocation 1	Pvt1	---	---	---	---	---
1.3	2	1421392_a_at	2	1.3	proviral integration site 3	Pim3	protein amino acid phosphorylation	nucleotide binding /// protein kinase activity /// protein serine/threonine kinase activity /// ATP binding /// kinase activity /// transferase activity	---	---	---
1.3	1.9	1454074_a_at	1.9	1.3	period homolog 1 (Drosophila)	Per1	two-component signal transduction system (phosphorelay) /// transcription /// regulation of transcription, DNA-dependent /// signal transduction /// circadian rhythm /// rhythmic process /// negative regulation of transcription	two-component sensor molecule activity /// signal transducer activity /// protein binding	nucleus /// nucleus	Circadian_Exercise	www.genmapp.org/HTML_MAPPs/mouse/Mm_Contributed_20041110/physiological_process-GenMAPP/Mm_Circadian_Exercise/Mm_Circadian_Exercise.htm
1.3	1.9	1438725_at	1.9	1.3	mbt domain containing 1	Mbtd1	regulation of transcription	zinc ion binding	nucleus	---	---
1.3	1.9	1438215_at	1.9	1.3	bromodomain adjacent to zinc finger domain 1A	Baz1a	chromatin remodeling /// transcription /// regulation of transcription, DNA-dependent	protein binding /// protein binding /// zinc ion binding /// metal ion binding	nuclear chromosome /// nucleus	---	---
1.3	1.9	1437921_x_at	1.9	1.3	Premature mRNA for mKIAA1814 protein	Dot1l	---	methyltransferase activity /// transferase activity /// histone methyltransferase activity /// nutrient reservoir activity /// S-adenosylmethionine-dependent methyltransferase activity	nucleus	---	---
1.3	1.9	1416085_s_at	1.9	1.3	arginase type II	Arg2	urea cycle /// arginine metabolism /// arginine catabolism	catalytic activity /// arginase activity /// hydrolase activity /// manganese ion binding /// metal ion binding	mitochondrion	---	---
1.3	1.9	1416083_at	1.9	1.3	thyroid hormone receptor associated protein 1	Thrap1	positive regulation of transcription from RNA polymerase II promoter	transcription coactivator activity /// receptor activity	mediator complex	---	---
1.3	1.8	1436549_a_at	1.8	1.3	splicing factor, arginine/serine-rich 3 (SRp20)	Sfrs3	nuclear mRNA splicing, via spliceosome /// mRNA splice site selection /// mRNA processing	nucleotide binding /// nucleic acid binding /// RNA binding /// RNA binding	nucleus /// spliceosome complex	---	---
1.3	1.7	1418144_a_at	1.7	1.3	zinc finger protein 516	Zfp516	transcription /// regulation of transcription, DNA-dependent	nucleic acid binding /// DNA binding /// zinc ion binding /// metal ion binding	nucleus	---	---
1.3	1.6	1452833_at	1.6	1.3	Heterogeneous nuclear ribonucleoprotein A1 (Hnrpa1), mRNA	Hnrpa1	RNA processing /// mRNA processing /// mRNA export from nucleus /// transport	nucleotide binding /// nucleic acid binding /// RNA binding	nucleus /// ribonucleoprotein complex /// nucleus	mRNA_processing_binding_Reactome	www.genmapp.org/HTML_MAPPs/mouse/Mm_Contributed_20041110/cellular_process-GenMAPP/Mm_mRNA_processing_binding_Reactome/Mm_mRNA_processing_binding_Reactome.htm
1.3	1.6	1447930_at	1.6	1.3	RIKEN cDNA 1600020E01 gene	1600020E01Rik	---	---	---	---	---
1.3	1.6	1434405_at	1.6	1.3	expressed sequence AI115600	AI115600	---	---	---	---	---
1.3	1.6	1419924_at	1.6	1.3	gene model 1103, (NCBI) /// ZBTB2-like	Gm1103 /// LOC544682	---	---	---	---	---
1.3	1.5	1452324_at	1.5	1.3	RIKEN cDNA 2610041B18 gene	2610041B18Rik	transcription /// regulation of transcription, DNA-dependent	nucleic acid binding /// zinc ion binding /// metal ion binding	nucleus /// intracellular	---	---
1.3	1.5	1451069_at	1.5	1.3	RIKEN cDNA A730024A03 gene	A730024A03Rik	---	---	---	---	---
1.3	1.5	1439488_at	1.5	1.3	bromodomain adjacent to zinc finger domain 1A	Baz1a	chromatin remodeling /// transcription /// regulation of transcription, DNA-dependent	protein binding /// protein binding /// zinc ion binding /// metal ion binding	nuclear chromosome /// nucleus	---	---
1.3	1.5	1429588_at	1.5	1.3	F-box only protein 34	Fbxo34	ubiquitin cycle	---	---	---	---
1.3	1.5	1425461_at	1.5	1.3	RIKEN cDNA 2810474O19 gene	2810474O19Rik	---	---	---	---	---
1.3	1.4	1448641_at	1.4	1.3	mastermind like 1 (Drosophila)	Maml1	transcription /// regulation of transcription, DNA-dependent /// Notch signaling pathway /// positive regulation of transcription from RNA polymerase II promoter /// positive regulation of transcription from RNA polymerase II promoter /// Notch signaling pathway	transcription coactivator activity /// transcription coactivator activity	nucleus /// nucleus /// nucleus	---	---
1.3	1.4	1436424_at	1.4	1.3	nuclear factor of kappa light polypeptide gene enhancer in B-cells 2, p49/p100	Nfkb2	transcription /// regulation of transcription, DNA-dependent /// signal transduction /// regulation of transcription /// lymph node development /// signal transduction	DNA binding /// transcription factor activity /// protein binding	nucleus	---	---
1.3	1.4	1434461_at	1.4	1.3	F-box and WD-40 domain protein 11	Fbxw11	ubiquitin cycle	---	---	---	---
1.3	1.4	1433599_at	1.4	1.3	zinc finger protein 622	Zfp622	---	nucleic acid binding /// zinc ion binding /// metal ion binding	nucleus /// nucleus	mRNA_processing_binding_Reactome	www.genmapp.org/HTML_MAPPs/mouse/Mm_Contributed_20041110/cellular_process-GenMAPP/Mm_mRNA_processing_binding_Reactome/Mm_mRNA_processing_binding_Reactome.htm
1.3	1.4	1419313_at	1.4	1.3	RIKEN cDNA 5730438N18 gene	5730438N18Rik	transport /// transport	binding /// binding	mitochondrial inner membrane /// membrane /// integral to membrane /// mitochondrial inner membrane /// membrane	---	---
1.3	1.4	1418943_at	1.4	1.3	inhibitor of DNA binding 2	Id2	development /// heart development /// regulation of transcription /// lymph node development	transcription regulator activity	nucleus /// cytoplasm /// nucleus	---	---
1.3	1.4	1416360_at	1.4	1.3	baculoviral IAP repeat-containing 3	Birc3	apoptosis /// anti-apoptosis /// protein ubiquitination /// regulation of apoptosis	ubiquitin-protein ligase activity /// protein binding /// zinc ion binding /// metal ion binding /// protein binding	ubiquitin ligase complex /// intracellular	Apoptosis /// Apoptosis_GenMAPP	www.genmapp.org/HTML_MAPPs/mouse/Mm_Contributed_20041110/cellular_process-GenMAPP/Mm_Apoptosis/Mm_Apoptosis.htm /// www.genmapp.org/HTML_MAPPs/mouse/Mm_Contributed_20041110/cellular_process-GenMAPP/Mm_Apoptosis_GenMAPP/Mm_Apoptosis_GenMAPP.htm
1.3	1.3	1460634_at	1.3	1.3	prostaglandin E receptor 4 (subtype EP4)	Ptger4	signal transduction /// G-protein coupled receptor protein signaling pathway /// G-protein signaling, adenylate cyclase activating pathway /// regulation of ossification	rhodopsin-like receptor activity /// signal transducer activity /// receptor activity /// G-protein coupled receptor activity /// prostaglandin receptor activity /// prostaglandin E receptor activity /// prostaglandin receptor activity /// prostaglandin E receptor activity	integral to membrane /// integral to membrane	Prostaglandin_synthesis_regulation /// GPCRDB_Class_A_Rhodopsin-like /// Small_ligand_GPCRs	www.genmapp.org/HTML_MAPPs/mouse/Mm_Contributed_20041110/metabolic_process-GenMAPP/Mm_Prostaglandin_synthesis_regulation/Mm_Prostaglandin_synthesis_regulation.htm /// www.genmapp.org/HTML_MAPPs/mouse/Mm_Contributed_20041110/molecular_function_GenMAPP/Mm_GPCRDB_Class_A_Rhodopsin-like/Mm_GPCRDB_Class_A_Rhodopsin-like.htm /// www.genmapp.org/HTML_MAPPs/mouse/Mm_Contributed_20041110/molecular_functio…
1.3	1.3	1454937_at	1.3	1.3	cytoplasmic polyadenylation element binding protein 4	Cpeb4	---	nucleic acid binding /// nucleotide binding /// nucleic acid binding /// RNA binding	---	mRNA_processing_binding_Reactome	www.genmapp.org/HTML_MAPPs/mouse/Mm_Contributed_20041110/cellular_process-GenMAPP/Mm_mRNA_processing_binding_Reactome/Mm_mRNA_processing_binding_Reactome.htm
1.3	1.3	1426769_s_at	1.3	1.3	---	---	---	---	---	---	---
1.3	1.3	1417372_a_at	1.3	1.3	cyclin T1	Ccnt1	regulation of progression through cell cycle /// transcription /// regulation of transcription, DNA-dependent /// cell cycle /// cell division /// regulation of cyclin dependent protein kinase activity /// regulation of transcription	cyclin-dependent protein kinase regulator activity /// protein kinase binding	nucleus	---	---
1.3	1.3	1416268_at	1.3	1.3	RIKEN cDNA B230120H23 gene	B230120H23Rik	protein amino acid phosphorylation /// cytoskeleton organization and biogenesis /// cell cycle /// cell cycle checkpoint /// positive regulation of apoptosis /// protein amino acid phosphorylation /// protein kinase cascade	nucleotide binding /// magnesium ion binding /// protein kinase activity /// protein serine/threonine kinase activity /// MAP kinase kinase kinase activity /// protein-tyrosine kinase activity /// ATP binding /// kinase activity /// transferase activity /// metal ion binding /// magnesium ion binding /// protein serine/threonine kinase activity /// ATP binding	nucleus /// cytoplasm	---	---
1.3	1.2	1435975_at	1.2	1.3	nuclear factor, interleukin 3, regulated	Nfil3	regulation of transcription, DNA-dependent /// regulation of transcription, DNA-dependent	DNA binding	nucleus	---	---
1.3	1.2	1431811_a_at	1.2	1.3	phosphatidylinositol-4-phosphate 5-kinase, type 1 beta	Pip5k1b	phosphatidylinositol metabolism	kinase activity /// 1-phosphatidylinositol-4-phosphate 5-kinase activity /// 1-phosphatidylinositol-4-phosphate 5-kinase activity /// 1-phosphatidylinositol-4-phosphate 5-kinase activity /// transferase activity /// metal ion binding	Golgi stack /// membrane	---	---
1.3	1.2	1425902_a_at	1.2	1.3	B-cell leukemia/lymphoma 3	Bcl3	transcription /// regulation of transcription, DNA-dependent /// regulation of transcription, DNA-dependent	DNA binding /// transcription factor activity	nucleus	---	---
1.3	1.2	1420618_at	1.2	1.3	pellino 1	Peli1	---	---	---	---	---
1.3	1.2	1418133_at	1.2	1.3	sorting nexin associated golgi protein 1	Snag1	transport /// intracellular signaling cascade /// protein transport	---	Golgi stack	---	---
1.3	1.1	1421073_a_at	1.1	1.3	E26 avian leukemia oncogene 2, 3' domain	Ets2	regulation of progression through cell cycle /// regulation of transcription, DNA-dependent /// cellular physiological process	DNA binding /// transcription factor activity	intracellular /// nucleus	Smooth_muscle_contraction	www.genmapp.org/HTML_MAPPs/mouse/Mm_Contributed_20041110/physiological_process-GenMAPP/Mm_Smooth_muscle_contraction/Mm_Smooth_muscle_contraction.htm
1.3	1	1453105_at	1	1.3	zinc finger, A20 domain containing 2	Za20d2	---	nucleic acid binding /// DNA binding /// zinc ion binding /// metal ion binding	---	---	---
1.3	1	1425030_at	1	1.3	zinc finger, A20 domain containing 2	Za20d2	---	nucleic acid binding /// DNA binding /// zinc ion binding /// metal ion binding	---	---	---
1.2	3.3	1422943_a_at	3.3	1.2	RIKEN cDNA 5830411E10 gene	5830411E10Rik	---	nucleic acid binding	---	---	---
1.2	2.3	1416084_at	2.3	1.2	RIKEN cDNA 2610034E01 gene	2610034E01Rik	---	---	---	---	---
1.2	2.1	1443923_at	2.1	1.2	PREDICTED: syntaxin 11 [Mus musculus], mRNA sequence	Stx11	transport /// intracellular protein transport /// membrane fusion /// protein transport	SNAP receptor activity /// protein transporter activity	Golgi stack /// membrane	---	---
1.2	2.1	1438157_s_at	2.1	1.2	RIKEN cDNA 4833441D16 gene	4833441D16Rik	---	---	---	---	---
1.2	2	1430535_at	2	1.2	cyclin T1	Ccnt1	regulation of progression through cell cycle /// transcription /// regulation of transcription, DNA-dependent /// cell cycle /// cell division /// regulation of cyclin dependent protein kinase activity /// regulation of transcription	cyclin-dependent protein kinase regulator activity /// protein kinase binding	nucleus	---	---
1.2	1.9	1460521_a_at	1.9	1.2	RIKEN cDNA 3021401C12 gene	3021401C12Rik	---	---	---	---	---
1.2	1.9	1419068_at	1.9	1.2	RIKEN cDNA 4921505C17 gene	4921505C17Rik	---	binding	---	---	---
1.2	1.8	1451264_at	1.8	1.2	zinc finger protein 198	Zfp198	transcription /// regulation of transcription, DNA-dependent	protein binding /// zinc ion binding /// metal ion binding	nucleus	---	---
1.2	1.7	1448042_s_at	1.7	1.2	FERM domain containing 6	Frmd6	---	binding	cytoskeleton	---	---
1.2	1.7	1417516_at	1.7	1.2	nucleolar protein 5	Nol5	rRNA processing /// ribosome biogenesis /// cell growth	nucleic acid binding /// snoRNP binding	nucleolus /// nucleolus	---	---
1.2	1.6	1427844_a_at	1.6	1.2	inhibitor of growth family, member 3	Ing3	regulation of cell growth /// transcription /// regulation of transcription, DNA-dependent /// chromatin modification /// regulation of transcription, DNA-dependent	DNA binding /// protein binding /// zinc ion binding /// metal ion binding	nucleus	---	---
1.2	1.6	1419208_at	1.6	1.2	H1 histone family, member 0	H1f0	nucleosome assembly /// chromosome organization and biogenesis (sensu Eukaryota) /// mitotic chromosome condensation	DNA binding	nucleosome /// nucleus /// chromosome /// nucleus	---	---
1.2	1.6	1418901_at	1.6	1.2	ariadne homolog 2 (Drosophila)	Arih2	ubiquitin-dependent protein catabolism /// ubiquitin cycle /// protein ubiquitination	ubiquitin-protein ligase activity /// zinc ion binding /// metal ion binding	ubiquitin ligase complex /// nucleus	---	---
1.2	1.5	1453782_at	1.5	1.2	ring finger protein 2	Rnf2	mitotic cell cycle /// transcription /// regulation of transcription, DNA-dependent /// anterior/posterior axis specification /// gastrulation (sensu Mammalia) /// protein ubiquitination	DNA binding /// chromatin binding /// ubiquitin-protein ligase activity /// protein binding /// protein binding /// zinc ion binding /// metal ion binding	ubiquitin ligase complex /// nucleus /// nuclear body /// nucleus	---	---
1.2	1.5	1453775_at	1.5	1.2	A kinase (PRKA) anchor protein 13	Akap13	---	kinase activity	---	---	---
1.2	1.5	1449119_at	1.5	1.2	EST C78513	C78513	---	---	---	---	---
1.2	1.5	1423883_at	1.5	1.2	nuclear factor of kappa light chain gene enhancer in B-cells inhibitor, alpha	Nfkbia	protein import into nucleus, translocation /// regulation of cell proliferation /// negative regulation of myeloid cell differentiation /// negative regulation of Notch signaling pathway	protein binding	nucleus /// cytoplasm /// cytosol	Apoptosis /// Apoptosis_GenMAPP /// Apoptosis_KEGG	www.genmapp.org/HTML_MAPPs/mouse/Mm_Contributed_20041110/cellular_process-GenMAPP/Mm_Apoptosis/Mm_Apoptosis.htm /// www.genmapp.org/HTML_MAPPs/mouse/Mm_Contributed_20041110/cellular_process-GenMAPP/Mm_Apoptosis_GenMAPP/Mm_Apoptosis_GenMAPP.htm /// www.genmapp.org/HTML_MAPPs/mouse/Mm_Contributed_20041110/cellular_process-GenMAPP/Mm_Apoptosis_KEGG/Mm_Apoptosis_KEGG.htm
1.2	1.4	1443414_at	1.4	1.2	PREDICTED: hypothetical protein LOC57867 [Mus musculus], mRNA sequence	AA407452	---	---	---	---	---
1.2	1.4	1435415_x_at	1.4	1.2	MARCKS-like 1	Marcksl1	---	calmodulin binding /// kinase activity	---	---	---
1.2	1.4	1434774_at	1.4	1.2	RIKEN cDNA 5830435C13 gene	5830435C13Rik	---	DNA binding /// DNA binding	---	---	---
1.2	1.4	1426262_at	1.4	1.2	rhomboid, veinlet-like 6 (Drosophila)	Rhbdl6	---	receptor activity	integral to membrane	---	---
1.2	1.4	1420376_a_at	1.4	1.2	cDNA sequence BC063749	BC063749	---	---	---	---	---
1.2	1.4	1419248_at	1.4	1.2	excision repaiross-complementing rodent repair deficiency, complementation group 8	Ercc8	transcription-coupled nucleotide-excision repair /// transcription /// regulation of transcription, DNA-dependent	---	nucleotide-excision repair complex /// nucleus /// nuclear matrix /// nucleus	---	---
1.2	1.3	1456477_at	1.3	1.2	TSC22 domain family 2	Tsc22d2	regulation of transcription, DNA-dependent	transcription factor activity	---	---	---
1.2	1.3	1450522_a_at	1.3	1.2	RIKEN cDNA 2600011C06 gene	2600011C06Rik	mRNA processing /// mRNA processing	nucleic acid binding /// nucleic acid binding /// nucleotide binding /// RNA binding	---	mRNA_processing_binding_Reactome	www.genmapp.org/HTML_MAPPs/mouse/Mm_Contributed_20041110/cellular_process-GenMAPP/Mm_mRNA_processing_binding_Reactome/Mm_mRNA_processing_binding_Reactome.htm
1.2	1.3	1437516_at	1.3	1.2	CCAAT/enhancer binding protein (C/EBP), beta	Cebpb	embryonic placenta development /// transcription /// regulation of transcription, DNA-dependent /// anti-apoptosis /// induction of apoptosis /// neuron differentiation /// regulation of interleukin-6 biosynthesis /// fat cell differentiation	DNA binding /// protein binding /// protein homodimerization activity /// DNA binding	nucleus /// cytoplasm /// nucleus	Ovarian_Infertility_Genes /// Circadian_Exercise	www.genmapp.org/HTML_MAPPs/mouse/Mm_Contributed_20041110/cellular_process-GenMAPP/Mm_Ovarian_Infertility_Genes/Mm_Ovarian_Infertility_Genes.htm /// www.genmapp.org/HTML_MAPPs/mouse/Mm_Contributed_20041110/physiological_process-GenMAPP/Mm_Circadian_Exercise/Mm_Circadian_Exercise.htm
1.2	1.3	1422806_x_at	1.3	1.2	nuclear factor of kappa light chain gene enhancer in B-cells 1, p105	Nfkb1	transcription /// regulation of transcription, DNA-dependent /// apoptosis /// signal transduction /// negative regulation of interleukin-12 biosynthesis /// regulation of transcription /// negative regulation of transcription, DNA-dependent /// lymph node development	DNA binding /// transcription factor activity /// protein binding /// specific transcriptional repressor activity /// DNA binding	nucleus /// nucleus /// nucleus	Apoptosis /// Apoptosis_GenMAPP /// Apoptosis_KEGG /// TGF_Beta_Signaling_Pathway /// Smooth_muscle_contraction	www.genmapp.org/HTML_MAPPs/mouse/Mm_Contributed_20041110/cellular_process-GenMAPP/Mm_Apoptosis/Mm_Apoptosis.htm /// www.genmapp.org/HTML_MAPPs/mouse/Mm_Contributed_20041110/cellular_process-GenMAPP/Mm_Apoptosis_GenMAPP/Mm_Apoptosis_GenMAPP.htm /// www.genmapp.org/HTML_MAPPs/mouse/Mm_Contributed_20041110/cellular_process-GenMAPP/Mm_Apoptosis_KEGG/Mm_Apoptosis_KEGG.htm /// www.genmapp.org/HTML_MAPP…
1.2	1.3	1419247_at	1.3	1.2	RIKEN cDNA A630072M18 gene	A630072M18Rik	---	---	---	---	---
1.2	1.2	1450760_a_at	1.2	1.2	cDNA sequence BC024969	BC024969	regulation of transcription, DNA-dependent /// regulation of transcription /// transcription	nucleic acid binding /// DNA binding /// transcription factor activity /// zinc ion binding	nucleus	---	---
1.2	1.2	1435240_at	1.2	1.2	acyl-CoA synthetase long-chain family member 1	Acsl1	lipid metabolism /// fatty acid metabolism /// metabolism	magnesium ion binding /// catalytic activity /// long-chain-fatty-acid-CoA ligase activity /// ligase activity	mitochondrion /// integral to membrane	Fatty_Acid_Degradation /// Mitochondrial_fatty_acid_betaoxidation /// Fatty acid metabolism ///	www.genmapp.org/HTML_MAPPs/mouse/Mm_Contributed_20041110/metabolic_process-GenMAPP/Mm_Fatty_Acid_Degradation/Mm_Fatty_Acid_Degradation.htm /// www.genmapp.org/HTML_MAPPs/mouse/Mm_Contributed_20041110/metabolic_process-GenMAPP/Mm_Mitochondrial_fatty_acid_betaoxidation/Mm_Mitochondrial_fatty_acid_betaoxidation.htm /// www.genome.ad.jp/dbget-bin/show_pathway?MAP00071+6.2.1.3 /// www.genome.ad.jp/dbg…
1.2	1.2	1433943_at	1.2	1.2	heat shock protein 1	Hspb1	protein folding /// response to unfolded protein	---	soluble fraction /// insoluble fraction /// nucleus /// cytoplasm /// plasma membrane /// Z disc /// contractile fiber	---	---
1.2	1.2	1421064_at	1.2	1.2	inhibitor of growth family, member 3	Ing3	regulation of cell growth /// transcription /// regulation of transcription, DNA-dependent /// chromatin modification /// regulation of transcription, DNA-dependent	DNA binding /// protein binding /// zinc ion binding /// metal ion binding	nucleus	---	---
1.2	1.2	1418397_at	1.2	1.2	membrane protein, palmitoylated 5 (MAGUK p55 subfamily member 5)	Mpp5	---	guanylate kinase activity /// protein binding	plasma membrane /// tight junction /// membrane /// integral to membrane	---	---
1.2	1.1	1452970_at	1.1	1.2	H3 histone, family 3B	H3f3b	nucleosome assembly /// chromosome organization and biogenesis (sensu Eukaryota) /// nucleosome assembly /// chromosome organization and biogenesis (sensu Eukaryota)	DNA binding /// DNA binding	nucleosome /// nucleus /// chromosome /// nucleosome /// Barr body	---	---
1.2	1.1	1450986_at	1.1	1.2	regulator of G-protein signaling 2	Rgs2	cell cycle /// G-protein coupled receptor protein signaling pathway /// negative regulation of signal transduction /// transmembrane receptor protein tyrosine kinase signaling pathway	signal transducer activity /// GTPase activator activity	nucleus	Calcium_regulation_in_cardiac_cells /// Smooth_muscle_contraction	www.genmapp.org/HTML_MAPPs/mouse/Mm_Contributed_20041110/physiological_process-GenMAPP/Mm_Calcium_regulation_in_cardiac_cells/Mm_Calcium_regulation_in_cardiac_cells.htm /// www.genmapp.org/HTML_MAPPs/mouse/Mm_Contributed_20041110/physiological_process-GenMAPP/Mm_Smooth_muscle_contraction/Mm_Smooth_muscle_contraction.htm
1.2	1.1	1428908_at	1.1	1.2	regulator of G-protein signaling 2	Rgs2	cell cycle /// G-protein coupled receptor protein signaling pathway /// negative regulation of signal transduction /// transmembrane receptor protein tyrosine kinase signaling pathway	signal transducer activity /// GTPase activator activity	nucleus	Calcium_regulation_in_cardiac_cells /// Smooth_muscle_contraction	www.genmapp.org/HTML_MAPPs/mouse/Mm_Contributed_20041110/physiological_process-GenMAPP/Mm_Calcium_regulation_in_cardiac_cells/Mm_Calcium_regulation_in_cardiac_cells.htm /// www.genmapp.org/HTML_MAPPs/mouse/Mm_Contributed_20041110/physiological_process-GenMAPP/Mm_Smooth_muscle_contraction/Mm_Smooth_muscle_contraction.htm
1.2	1.1	1427705_a_at	1.1	1.2	mitogen activated protein kinase kinase kinase 8	Map3k8	regulation of progression through cell cycle /// protein amino acid phosphorylation /// cellular physiological process	nucleotide binding /// protein kinase activity /// protein serine/threonine kinase activity /// protein-tyrosine kinase activity /// ATP binding /// kinase activity /// transferase activity	intracellular	---	---
1.2	1.1	1427081_at	1.1	1.2	RAB guanine nucleotide exchange factor (GEF) 1	Rabgef1	transport /// endocytosis /// protein transport	DNA binding /// zinc ion binding /// metal ion binding	---	---	---
1.2	1.1	1416359_at	1.1	1.2	CCAAT/enhancer binding protein (C/EBP), beta	Cebpb	embryonic placenta development /// transcription /// regulation of transcription, DNA-dependent /// anti-apoptosis /// induction of apoptosis /// neuron differentiation /// regulation of interleukin-6 biosynthesis /// fat cell differentiation	DNA binding /// protein binding /// protein homodimerization activity /// DNA binding	nucleus /// cytoplasm /// nucleus	Ovarian_Infertility_Genes /// Circadian_Exercise	www.genmapp.org/HTML_MAPPs/mouse/Mm_Contributed_20041110/cellular_process-GenMAPP/Mm_Ovarian_Infertility_Genes/Mm_Ovarian_Infertility_Genes.htm /// www.genmapp.org/HTML_MAPPs/mouse/Mm_Contributed_20041110/physiological_process-GenMAPP/Mm_Circadian_Exercise/Mm_Circadian_Exercise.htm
1.2	1	1460483_at	1	1.2	Zinc finger protein 275	Zfp275	regulation of transcription, DNA-dependent	nucleic acid binding /// zinc ion binding /// nucleic acid binding /// zinc ion binding	intracellular /// nucleus /// nucleus	---	---
1.2	1	1457780_at	1	1.2	DNA-damage inducible transcript 3	Ddit3	transcription /// regulation of transcription, DNA-dependent /// ER overload response /// cell cycle /// cell cycle arrest /// regulation of cell redox homeostasis /// mRNA transcription from RNA polymerase II promoter /// regulation of apoptosis	DNA binding /// DNA binding	nucleus	---	---
1.2	1	1456706_at	1	1.2	mbt domain containing 1	Mbtd1	regulation of transcription	zinc ion binding	nucleus	---	---
1.2	1	1432249_a_at	1	1.2	sorting nexin associated golgi protein 1	Snag1	transport /// intracellular signaling cascade /// protein transport	---	Golgi stack	---	---
1.2	1	1417261_at	1	1.2	zinc finger, A20 domain containing 2	Za20d2	---	nucleic acid binding /// DNA binding /// zinc ion binding /// metal ion binding	---	---	---
1.1	3.6	1451921_a_at	3.6	1.1	BCL2-like 11 (apoptosis facilitator), transcript variant 1, mRNA (cDNA clone MGC:28730 IMAGE:4459720)	Bcl2l11	apoptosis /// regulation of apoptosis /// positive regulation of apoptosis /// apoptosis	---	membrane	Apoptosis	www.genmapp.org/HTML_MAPPs/mouse/Mm_Contributed_20041110/cellular_process-GenMAPP/Mm_Apoptosis/Mm_Apoptosis.htm
1.1	3.2	1444021_at	3.2	1.1	Nuclear factor of activated T-cells 5 (Nfat5)	Nfat5	transcription /// transcription, DNA-dependent /// regulation of transcription, DNA-dependent /// regulation of transcription /// positive regulation of transcription from RNA polymerase II promoter /// cytokine production	DNA binding /// transcription factor activity /// DNA binding /// transcription factor activity	nucleus /// cytoplasm /// nucleus	---	---
1.1	3.1	1458213_at	3.1	1.1	DOT1-like, histone H3 methyltransferase (S. cerevisiae)	Dot1l	---	methyltransferase activity /// transferase activity /// histone methyltransferase activity /// nutrient reservoir activity /// S-adenosylmethionine-dependent methyltransferase activity	nucleus	---	---
1.1	2.6	1438999_a_at	2.6	1.1	BMP and activin membrane-bound inhibitor, pseudogene (Xenopus laevis)	Bambi-ps1	---	---	---	---	---
1.1	2.3	1420089_at	2.3	1.1	DNA segment, Chr 11, ERATO Doi 752, expressed	D11Ertd752e	---	---	---	---	---
1.1	2.1	1448026_at	2.1	1.1	solute carrier family 4, sodium bicarbonate cotransporter, member 7	Slc4a7	anion transport /// anion transport	inorganic anion exchanger activity /// inorganic anion exchanger activity /// anion exchanger activity	membrane /// membrane /// integral to membrane	---	---
1.1	2.1	1431031_at	2.1	1.1	phosphatidylinositol-4-phosphate 5-kinase, type 1 beta	Pip5k1b	phosphatidylinositol metabolism	kinase activity /// 1-phosphatidylinositol-4-phosphate 5-kinase activity /// 1-phosphatidylinositol-4-phosphate 5-kinase activity /// 1-phosphatidylinositol-4-phosphate 5-kinase activity /// transferase activity /// metal ion binding	Golgi stack /// membrane	---	---
1.1	1.9	1428341_at	1.9	1.1	---	---	---	---	---	---	---
1.1	1.8	1459794_at	1.8	1.1	pogo transposable element with ZNF domain	Pogz	development	nucleic acid binding /// zinc ion binding /// metal ion binding	nucleus	---	---
1.1	1.8	1428616_at	1.8	1.1	RIKEN cDNA 5730557B15 gene	5730557B15Rik	---	DNA binding	---	mRNA_processing_binding_Reactome	www.genmapp.org/HTML_MAPPs/mouse/Mm_Contributed_20041110/cellular_process-GenMAPP/Mm_mRNA_processing_binding_Reactome/Mm_mRNA_processing_binding_Reactome.htm
1.1	1.7	1456178_at	1.7	1.1	RIKEN cDNA C230081A13 gene	C230081A13Rik	protein targeting /// signal transduction /// protein amino acid phosphorylation	kinase activity /// protein binding /// protein kinase activity /// ATP binding	---	---	---
1.1	1.7	1436213_a_at	1.7	1.1	RNA binding motif protein 5	Rbm5	---	nucleic acid binding /// zinc ion binding /// nucleotide binding /// RNA binding /// metal ion binding	intracellular /// nucleus	mRNA_processing_binding_Reactome	www.genmapp.org/HTML_MAPPs/mouse/Mm_Contributed_20041110/cellular_process-GenMAPP/Mm_mRNA_processing_binding_Reactome/Mm_mRNA_processing_binding_Reactome.htm
1.1	1.7	1436151_x_at	1.7	1.1	nuclear factor of activated T-cells 5	Nfat5	transcription /// transcription, DNA-dependent /// regulation of transcription, DNA-dependent /// regulation of transcription /// positive regulation of transcription from RNA polymerase II promoter /// cytokine production	DNA binding /// transcription factor activity /// DNA binding /// transcription factor activity	nucleus /// cytoplasm /// nucleus	---	---
1.1	1.7	1431018_at	1.7	1.1	interferon activated gene 203 /// similar to interferon-inducible protein 203	Ifi203 /// LOC547362	immune response	---	nucleus	---	---
1.1	1.7	1419132_at	1.7	1.1	RIKEN cDNA 2510010F15 gene	2510010F15Rik	ubiquitin cycle /// protein modification /// ubiquitin cycle	ubiquitin conjugating enzyme activity /// ubiquitin-protein ligase activity /// ligase activity /// ubiquitin-like activating enzyme activity	---	---	---
1.1	1.7	1416746_at	1.7	1.1	schlafen 2	Slfn2	negative regulation of cell proliferation	---	---	---	---
1.1	1.6	1455964_at	1.6	1.1	membrane protein, palmitoylated 5 (MAGUK p55 subfamily member 5)	Mpp5	---	guanylate kinase activity /// protein binding	plasma membrane /// tight junction /// membrane /// integral to membrane	---	---
1.1	1.6	1451567_a_at	1.6	1.1	syntrophin, basic 2	Sntb2	---	actin binding /// calcium ion binding /// protein binding /// calmodulin binding /// protein binding	cytoskeleton /// microtubule /// membrane /// synapse	---	---
1.1	1.6	1451272_a_at	1.6	1.1	RIKEN cDNA A730024A03 gene	A730024A03Rik	---	---	---	---	---
1.1	1.6	1438458_a_at	1.6	1.1	Chromodomain helicase DNA binding protein 7 (Chd7), mRNA	Chd7	---	---	---	---	---
1.1	1.6	1431182_at	1.6	1.1	sequestosome 1	Sqstm1	apoptosis /// immune response /// cell differentiation /// response to stress /// intracellular signaling cascade /// protein localization /// endosome transport /// regulation of I-kappaB kinase/NF-kappaB cascade /// positive regulation of transcription from RNA polymerase II promoter	transcription cofactor activity /// zinc ion binding /// metal ion binding /// protein binding /// protein kinase binding /// SH2 domain binding /// ubiquitin binding	cytosol	---	---
1.1	1.6	1427159_at	1.6	1.1	nuclear factor of activated T-cells 5	Nfat5	transcription /// transcription, DNA-dependent /// regulation of transcription, DNA-dependent /// regulation of transcription /// positive regulation of transcription from RNA polymerase II promoter /// cytokine production	DNA binding /// transcription factor activity /// DNA binding /// transcription factor activity	nucleus /// cytoplasm /// nucleus	---	---
1.1	1.6	1425241_a_at	1.6	1.1	splicing factor proline/glutamine rich (polypyrimidine tract binding protein associated)	Sfpq	nuclear mRNA splicing, via spliceosome /// DNA repair /// transcription /// regulation of transcription, DNA-dependent /// mRNA processing /// response to DNA damage stimulus	nucleotide binding /// nucleic acid binding /// DNA binding /// RNA binding /// nucleic acid binding	nucleus	---	---
1.1	1.5	1449668_s_at	1.5	1.1	RNA-binding region (RNP1, RRM) containing 2	Rnpc2	nuclear mRNA splicing, via spliceosome /// transcription /// regulation of transcription, DNA-dependent /// mRNA processing /// transcription	nucleotide binding /// nucleic acid binding /// transcription coactivator activity /// RNA binding /// protein binding	nucleus /// nucleus	mRNA_processing_binding_Reactome	www.genmapp.org/HTML_MAPPs/mouse/Mm_Contributed_20041110/cellular_process-GenMAPP/Mm_mRNA_processing_binding_Reactome/Mm_mRNA_processing_binding_Reactome.htm
1.1	1.5	1435176_a_at	1.5	1.1	vacuolar protein sorting 37C (yeast)	Vps37c	---	---	---	---	---
1.1	1.5	1425536_at	1.5	1.1	RIKEN cDNA C430010P07 gene	C430010P07Rik	---	---	---	---	---
1.1	1.4	1457268_at	1.4	1.1	cDNA sequence BC031781	BC031781	---	---	---	---	---
1.1	1.4	1455166_at	1.4	1.1	inhibitor of DNA binding 2	Id2	development /// heart development /// regulation of transcription /// lymph node development	transcription regulator activity	nucleus /// cytoplasm /// nucleus	---	---
1.1	1.4	1453287_at	1.4	1.1	yrdC domain containing (E.coli)	Yrdc	---	---	---	---	---
1.1	1.4	1438397_a_at	1.4	1.1	heat shock protein 8 /// similar to heat shock protein 8 /// similar to heat shock protein 8 /// similar to Heat shock cognate 71 kDa protein	Hspa8 /// LOC432432 /// LOC432883 /// LOC434047	regulation of progression through cell cycle /// protein folding /// response to unfolded protein /// response to heat /// chaperone cofactor dependent protein folding /// protein folding	nucleotide binding /// protein binding /// ATP binding /// ATPase activity, coupled /// unfolded protein binding /// unfolded protein binding	nucleus	---	---
1.1	1.4	1426721_s_at	1.4	1.1	AT rich interactive domain 4B (Rbp1 like)	Arid4b	---	nucleic acid binding /// DNA binding	intracellular	---	---
1.1	1.4	1417371_at	1.4	1.1	RIKEN cDNA 1810013L24 gene	1810013L24Rik	---	---	---	---	---
1.1	1.3	1455191_x_at	1.3	1.1	GC-rich promoter binding protein 1	Gpbp1	---	---	---	---	---
1.1	1.3	1452186_at	1.3	1.1	survival motor neuron domain containing 1	Smndc1	spliceosome assembly /// nuclear mRNA splicing, via spliceosome /// mRNA processing /// apoptosis	nucleic acid binding /// RNA binding	nucleus /// spliceosome complex /// cytoplasm	---	---
1.1	1.3	1430981_s_at	1.3	1.1	zinc finger protein 131	Zfp131	transcription /// regulation of transcription, DNA-dependent	nucleic acid binding /// DNA binding /// protein binding /// zinc ion binding /// metal ion binding /// nucleic acid binding /// zinc ion binding /// protein binding	nucleus	---	---
1.1	1.3	1425462_at	1.3	1.1	zinc finger protein 655	Zfp655	regulation of transcription, DNA-dependent	metal ion binding /// nucleic acid binding /// zinc ion binding	nucleus /// intracellular	---	---
1.1	1.3	1423773_at	1.3	1.1	TNFAIP3 interacting protein 1	Tnip1	---	---	nucleus /// cytoplasm	---	---
1.1	1.3	1423502_at	1.3	1.1	cleavage and polyadenylation factor subunit homolog (S. cerevisiae)	Pcf11	---	---	---	---	---
1.1	1.3	1420330_at	1.3	1.1	TCDD-inducible poly(ADP-ribose) polymerase	Tiparp	protein amino acid ADP-ribosylation /// protein amino acid ADP-ribosylation	nucleic acid binding /// NAD+ ADP-ribosyltransferase activity	nucleus	---	---
1.1	1.3	1417564_at	1.3	1.1	protein phosphatase 1A, magnesium dependent, alpha isoform	Ppm1a	protein amino acid dephosphorylation /// protein amino acid dephosphorylation	magnesium ion binding /// catalytic activity /// phosphoprotein phosphatase activity /// protein serine/threonine phosphatase activity /// hydrolase activity /// manganese ion binding /// metal ion binding /// phosphoprotein phosphatase activity	protein serine/threonine phosphatase complex	---	---
1.1	1.2	1455046_a_at	1.2	1.1	syntaxin 3	Stx3	transport /// neurotransmitter transport /// intracellular protein transport	protein transporter activity	membrane /// integral to membrane /// integral to membrane	---	---
1.1	1.2	1450113_at	1.2	1.1	zinc finger protein 62	Zfp62	transcription /// regulation of transcription, DNA-dependent	nucleic acid binding /// zinc ion binding /// metal ion binding	nucleus	---	---
1.1	1.2	1429043_at	1.2	1.1	F-box and WD-40 domain protein 11	Fbxw11	ubiquitin cycle	---	---	---	---
1.1	1.2	1422865_at	1.2	1.1	WD repeat and SOCS box-containing 1	Wsb1	intracellular signaling cascade	---	---	---	---
1.1	1.1	1455876_at	1.1	1.1	G protein-coupled receptor 85	Gpr85	signal transduction /// G-protein coupled receptor protein signaling pathway /// signal transduction /// G-protein coupled receptor protein signaling pathway	rhodopsin-like receptor activity /// signal transducer activity /// receptor activity /// G-protein coupled receptor activity /// receptor signaling protein activity /// rhodopsin-like receptor activity /// G-protein coupled receptor activity	integral to plasma membrane /// membrane /// integral to membrane /// integral to membrane	---	---
1.1	1.1	1452413_at	1.1	1.1	GC-rich promoter binding protein 1	Gpbp1	---	---	---	---	---
1.1	1.1	1449840_at	1.1	1.1	bromodomain containing 2	Brd2	spermatogenesis	protein serine/threonine kinase activity	nucleus /// nucleus /// cytoplasm	---	---
1.1	1.1	1434744_at	1.1	1.1	runt related transcription factor 1	Runx1	skeletal development /// transcription /// regulation of transcription, DNA-dependent /// neuron differentiation /// positive regulation of transcription from RNA polymerase II promoter /// regulation of transcription, DNA-dependent	DNA binding /// transcription factor activity /// protein binding /// ATP binding /// protein binding /// transcriptional activator activity /// DNA binding /// transcription factor activity	nucleus	---	---
1.1	1.1	1427689_a_at	1.1	1.1	C-type lectin domain family 4, member e	Clec4e	immune response /// heterophilic cell adhesion	sugar binding /// sugar binding	integral to membrane	---	---
1.1	1.1	1425495_at	1.1	1.1	Nuclear factor of kappa light chain gene enhancer in B-cells inhibitor, alpha (Nfkbia), mRNA	Nfkbia	protein import into nucleus, translocation /// regulation of cell proliferation /// negative regulation of myeloid cell differentiation /// negative regulation of Notch signaling pathway	protein binding	nucleus /// cytoplasm /// cytosol	Apoptosis /// Apoptosis_GenMAPP /// Apoptosis_KEGG	www.genmapp.org/HTML_MAPPs/mouse/Mm_Contributed_20041110/cellular_process-GenMAPP/Mm_Apoptosis/Mm_Apoptosis.htm /// www.genmapp.org/HTML_MAPPs/mouse/Mm_Contributed_20041110/cellular_process-GenMAPP/Mm_Apoptosis_GenMAPP/Mm_Apoptosis_GenMAPP.htm /// www.genmapp.org/HTML_MAPPs/mouse/Mm_Contributed_20041110/cellular_process-GenMAPP/Mm_Apoptosis_KEGG/Mm_Apoptosis_KEGG.htm
1.1	1.1	1417833_at	1.1	1.1	toll-like receptor 2	Tlr2	inflammatory response /// immune response /// cell surface receptor linked signal transduction /// positive regulation of tumor necrosis factor-alpha biosynthesis /// innate immune response	receptor activity /// transmembrane receptor activity	plasma membrane /// membrane /// integral to membrane /// integral to membrane	---	---
1.1	1	1450165_at	1	1.1	zinc finger CCCH type containing 10	Zc3h10	---	nucleic acid binding /// nucleic acid binding	---	---	---
1.1	1	1437615_s_at	1	1.1	cofactor required for Sp1 transcriptional activation, subunit 9	Crsp9	transcription /// regulation of transcription, DNA-dependent /// regulation of transcription from RNA polymerase II promoter /// positive regulation of transcription	transcription coactivator activity /// receptor activity /// transcription regulator activity	nucleus /// transcription factor complex	---	---
1.1	1	1425537_at	1	1.1	pellino 1	Peli1	---	---	---	---	---
1.1	-1	1424896_at	-1	1.1	H2A histone family, member X	H2afx	DNA damage checkpoint /// double-strand break repair via homologous recombination /// DNA repair /// DNA repair /// DNA recombination /// nucleosome assembly /// response to DNA damage stimulus /// chromosome organization and biogenesis (sensu Eukaryota) /// cell cycle /// meiosis /// spermatogenesis /// DNA repair	DNA binding /// damaged DNA binding	chromatin /// nucleosome /// nucleus /// nucleus /// replication fork /// chromosome /// nucleus	Proteasome_Degradation	www.genmapp.org/HTML_MAPPs/mouse/Mm_Contributed_20041110/physiological_process-GenMAPP/Mm_Proteasome_Degradation/Mm_Proteasome_Degradation.htm
1	3.3	1438831_at	3.3	1	rosbin, round spermatid basic protein 1	Rsbn1	---	protein binding	nucleus /// nucleus	---	---
1	2.6	1444233_at	2.6	1	cytoplasmic polyadenylation element binding protein 2	Cpeb2	---	poly-pyrimidine tract binding /// nucleotide binding /// nucleic acid binding /// RNA binding	cytoplasm	---	---
1	2.5	1443859_at	2.5	1	GC-rich promoter binding protein 1, mRNA (cDNA clone MGC:27589 IMAGE:4501399)	1700034P14Rik	---	---	---	---	---
1	2.3	1417406_at	2.3	1	Suppression of tumorigenicity 7-like (St7l), mRNA	St7l	---	binding	---	---	---
1	2.1	1456363_at	2.1	1	expressed sequence AA536808	AA536808	---	---	---	---	---
1	2.1	1419069_at	2.1	1	RIKEN cDNA A230102O09 gene	A230102O09Rik	---	---	---	---	---
1	2	1459981_s_at	2	1	survival motor neuron domain containing 1	Smndc1	spliceosome assembly /// nuclear mRNA splicing, via spliceosome /// mRNA processing /// apoptosis	nucleic acid binding /// RNA binding	nucleus /// spliceosome complex /// cytoplasm	---	---
1	1.9	1455682_at	1.9	1	RIKEN cDNA 2610005L07 gene	2610005L07Rik	---	---	---	---	---
1	1.8	1452203_at	1.8	1	RIKEN cDNA 5830411E10 gene	5830411E10Rik	---	nucleic acid binding	---	---	---
1	1.8	1426806_at	1.8	1	TCDD-inducible poly(ADP-ribose) polymerase	Tiparp	protein amino acid ADP-ribosylation /// protein amino acid ADP-ribosylation	nucleic acid binding /// NAD+ ADP-ribosyltransferase activity	nucleus	---	---
1	1.8	1418640_at	1.8	1	TCDD-inducible poly(ADP-ribose) polymerase	Tiparp	protein amino acid ADP-ribosylation /// protein amino acid ADP-ribosylation	nucleic acid binding /// NAD+ ADP-ribosyltransferase activity	nucleus	---	---
1	1.7	1450710_at	1.7	1	zinc finger protein 62	Zfp62	transcription /// regulation of transcription, DNA-dependent	nucleic acid binding /// zinc ion binding /// metal ion binding	nucleus	---	---
1	1.7	1450044_at	1.7	1	jumonji, AT rich interactive domain 2	Jarid2	transcription /// regulation of transcription, DNA-dependent /// development /// negative regulation of transcription, DNA-dependent	DNA binding /// transcriptional repressor activity /// protein binding /// DNA binding	intracellular /// nucleus /// nucleus	---	---
1	1.7	1448657_a_at	1.7	1	RIKEN cDNA 2510010F15 gene	2510010F15Rik	ubiquitin cycle /// protein modification /// ubiquitin cycle	ubiquitin conjugating enzyme activity /// ubiquitin-protein ligase activity /// ligase activity /// ubiquitin-like activating enzyme activity	---	---	---
1	1.6	1458518_at	1.6	1	frizzled homolog 7 (Drosophila)	Fzd7	signal transduction /// cell surface receptor linked signal transduction /// G-protein coupled receptor protein signaling pathway /// development /// metabolism /// Wnt receptor signaling pathway	signal transducer activity /// receptor activity /// non-G-protein coupled 7TM receptor activity /// G-protein coupled receptor activity /// oxidoreductase activity	extracellular space /// membrane /// integral to membrane /// integral to membrane	Wnt_Signaling /// GPCRDB_Other	www.genmapp.org/HTML_MAPPs/mouse/Mm_Contributed_20041110/cellular_process-GenMAPP/Mm_Wnt_Signaling/Mm_Wnt_Signaling.htm /// www.genmapp.org/HTML_MAPPs/mouse/Mm_Contributed_20041110/molecular_function_GenMAPP/Mm_GPCRDB_Other/Mm_GPCRDB_Other.htm
1	1.6	1422249_s_at	1.6	1	zinc finger RNA binding protein	Zfr	---	nucleic acid binding /// zinc ion binding	nucleus	Circadian_Exercise	www.genmapp.org/HTML_MAPPs/mouse/Mm_Contributed_20041110/physiological_process-GenMAPP/Mm_Circadian_Exercise/Mm_Circadian_Exercise.htm
1	1.5	1443017_at	1.5	1	trichorhinophalangeal syndrome I (human)	Trps1	transcription /// regulation of transcription, DNA-dependent	nucleic acid binding /// DNA binding /// transcription factor activity /// zinc ion binding /// metal ion binding	nucleus	---	---
1	1.5	1437210_a_at	1.5	1	DnaJ (Hsp40) homolog, subfamily B, member 10	Dnajb10	protein folding	heat shock protein binding /// unfolded protein binding	---	---	---
1	1.4	1452997_at	1.4	1	G protein-coupled receptor 132	Gpr132	G1/S transition of mitotic cell cycle /// signal transduction /// G-protein coupled receptor protein signaling pathway /// G-protein coupled receptor protein signaling pathway	rhodopsin-like receptor activity /// signal transducer activity /// receptor activity /// G-protein coupled receptor activity /// purinergic nucleotide receptor activity, G-protein coupled /// rhodopsin-like receptor activity /// G-protein coupled receptor activity	integral to plasma membrane /// integral to membrane /// integral to membrane	GPCRDB_Other	www.genmapp.org/HTML_MAPPs/mouse/Mm_Contributed_20041110/molecular_function_GenMAPP/Mm_GPCRDB_Other/Mm_GPCRDB_Other.htm
1	1.4	1437481_at	1.4	1	rosbin, round spermatid basic protein 1	Rsbn1	---	protein binding	nucleus /// nucleus	---	---
1	1.4	1429568_x_at	1.4	1	cytoplasmic polyadenylation element binding protein 2	Cpeb2	---	poly-pyrimidine tract binding /// nucleotide binding /// nucleic acid binding /// RNA binding	cytoplasm	---	---
1	1.4	1427160_at	1.4	1	Protein kinase for splicing component (Pksc)	Crk7	protein amino acid phosphorylation /// protein amino acid phosphorylation /// protein amino acid autophosphorylation	nucleotide binding /// protein kinase activity /// protein serine/threonine kinase activity /// protein-tyrosine kinase activity /// ATP binding /// kinase activity /// transferase activity /// protein kinase activity /// protein serine/threonine kinase activity /// ATP binding /// RNA polymerase II transcription factor activity /// protein kinase activity	nucleus	---	---
1	1.4	1426671_a_at	1.4	1	solute carrier family 4, sodium bicarbonate cotransporter, member 7	Slc4a7	anion transport /// anion transport	inorganic anion exchanger activity /// inorganic anion exchanger activity /// anion exchanger activity	membrane /// membrane /// integral to membrane	---	---
1	1.4	1424091_at	1.4	1	RNA binding motif protein 5	Rbm5	---	nucleic acid binding /// zinc ion binding /// nucleotide binding /// RNA binding /// metal ion binding	intracellular /// nucleus	mRNA_processing_binding_Reactome	www.genmapp.org/HTML_MAPPs/mouse/Mm_Contributed_20041110/cellular_process-GenMAPP/Mm_mRNA_processing_binding_Reactome/Mm_mRNA_processing_binding_Reactome.htm
1	1.3	1451730_at	1.3	1	zinc finger protein 622	Zfp622	---	nucleic acid binding /// zinc ion binding /// metal ion binding	nucleus /// nucleus	mRNA_processing_binding_Reactome	www.genmapp.org/HTML_MAPPs/mouse/Mm_Contributed_20041110/cellular_process-GenMAPP/Mm_mRNA_processing_binding_Reactome/Mm_mRNA_processing_binding_Reactome.htm
1	1.3	1450275_x_at	1.3	1	speedy homolog 1 (Drosophila)	Spdy1	---	---	---	---	---
1	1.3	1427317_at	1.3	1	F-box and WD-40 domain protein 11	Fbxw11	ubiquitin cycle	---	---	---	---
1	1.3	1426227_s_at	1.3	1	bromodomain containing 2	Brd2	spermatogenesis	protein serine/threonine kinase activity	nucleus /// nucleus /// cytoplasm	---	---
1	1.3	1424658_at	1.3	1	PCTAIRE-motif protein kinase 2	Pctk2	protein amino acid phosphorylation /// protein amino acid phosphorylation	nucleotide binding /// protein kinase activity /// protein serine/threonine kinase activity /// protein-tyrosine kinase activity /// ATP binding /// kinase activity /// transferase activity /// protein kinase activity /// ATP binding	---	---	---
1	1.3	1424208_at	1.3	1	jagged 1	Jag1	morphogenesis of an epithelial sheet /// cell communication /// Notch signaling pathway /// development /// organ morphogenesis /// negative regulation of cell differentiation /// positive regulation of myeloid cell differentiation /// positive regulation of Notch signaling pathway /// angiogenesis /// cell fate determination /// Notch signaling pathway /// nervous system development /// hemopoie…	calcium ion binding /// Notch binding /// structural molecule activity /// growth factor activity /// calcium ion binding	extracellular space /// membrane /// integral to membrane /// extracellular region /// integral to membrane	---	---
1	1.2	1452161_at	1.2	1	RIKEN cDNA 3110027N22 gene	3110027N22Rik	---	---	---	---	---
1	1.2	1426556_at	1.2	1	RIKEN cDNA 2510010F15 gene	2510010F15Rik	ubiquitin cycle /// protein modification /// ubiquitin cycle	ubiquitin conjugating enzyme activity /// ubiquitin-protein ligase activity /// ligase activity /// ubiquitin-like activating enzyme activity	---	---	---
1	1.2	1423474_at	1.2	1	RIKEN cDNA 4921517N04 gene	4921517N04Rik	---	---	---	---	---
1	1.2	1422864_at	1.2	1	antigenic determinant of rec-A protein	Kin	---	structural constituent of ribosome	nucleus /// ribonucleoprotein complex	---	---
1	1.2	1421106_at	1.2	1	cleavage and polyadenylation factor subunit homolog (S. cerevisiae)	Pcf11	---	---	---	---	---
1	1.2	1420591_at	1.2	1	RIKEN cDNA 5830411E10 gene	5830411E10Rik	---	nucleic acid binding	---	---	---
1	1.1	1452999_at	1.1	1	RNA-binding region (RNP1, RRM) containing 2	Rnpc2	nuclear mRNA splicing, via spliceosome /// transcription /// regulation of transcription, DNA-dependent /// mRNA processing /// transcription	nucleotide binding /// nucleic acid binding /// transcription coactivator activity /// RNA binding /// protein binding	nucleus /// nucleus	mRNA_processing_binding_Reactome	www.genmapp.org/HTML_MAPPs/mouse/Mm_Contributed_20041110/cellular_process-GenMAPP/Mm_mRNA_processing_binding_Reactome/Mm_mRNA_processing_binding_Reactome.htm
1	1.1	1452160_at	1.1	1	suppressor of hairy wing homolog 4 (Drosophila)	Suhw4	---	nucleic acid binding /// zinc ion binding /// metal ion binding	nucleus	---	---
1	1.1	1449530_at	1.1	1	vacuolar protein sorting 37C (yeast)	Vps37c	---	---	---	---	---
1	1.1	1438673_at	1.1	1	TAO kinase 1	Taok1	protein amino acid phosphorylation	protein serine/threonine kinase activity /// kinase activity /// nucleotide binding /// protein kinase activity /// ATP binding /// transferase activity	---	---	---
1	1.1	1437468_x_at	1.1	1	prostaglandin E receptor 4 (subtype EP4)	Ptger4	signal transduction /// G-protein coupled receptor protein signaling pathway /// G-protein signaling, adenylate cyclase activating pathway /// regulation of ossification	rhodopsin-like receptor activity /// signal transducer activity /// receptor activity /// G-protein coupled receptor activity /// prostaglandin receptor activity /// prostaglandin E receptor activity /// prostaglandin receptor activity /// prostaglandin E receptor activity	integral to membrane /// integral to membrane	Prostaglandin_synthesis_regulation /// GPCRDB_Class_A_Rhodopsin-like /// Small_ligand_GPCRs	www.genmapp.org/HTML_MAPPs/mouse/Mm_Contributed_20041110/metabolic_process-GenMAPP/Mm_Prostaglandin_synthesis_regulation/Mm_Prostaglandin_synthesis_regulation.htm /// www.genmapp.org/HTML_MAPPs/mouse/Mm_Contributed_20041110/molecular_function_GenMAPP/Mm_GPCRDB_Class_A_Rhodopsin-like/Mm_GPCRDB_Class_A_Rhodopsin-like.htm /// www.genmapp.org/HTML_MAPPs/mouse/Mm_Contributed_20041110/molecular_functio…
1	1.1	1434082_at	1.1	1	expressed sequence AI449175	AI449175	regulation of transcription, DNA-dependent /// transcription	nucleic acid binding /// zinc ion binding /// metal ion binding	nucleus /// intracellular	---	---
1	1.1	1429121_at	1.1	1	topoisomerase (DNA) I	Top1	DNA replication /// DNA topological change /// DNA unwinding during replication	DNA binding /// DNA topoisomerase activity /// DNA topoisomerase type I activity /// isomerase activity	---	---	---
1	1.1	1418607_at	1.1	1	runt related transcription factor 1	Runx1	skeletal development /// transcription /// regulation of transcription, DNA-dependent /// neuron differentiation /// positive regulation of transcription from RNA polymerase II promoter /// regulation of transcription, DNA-dependent	DNA binding /// transcription factor activity /// protein binding /// ATP binding /// protein binding /// transcriptional activator activity /// DNA binding /// transcription factor activity	nucleus	---	---
1	1	1458038_at	1	1	zinc finger protein, autosomal /// zinc finger protein X-linked	Zfa /// Zfx	transcription /// regulation of transcription, DNA-dependent /// regulation of transcription	nucleic acid binding /// DNA binding /// zinc ion binding /// transcription regulator activity /// metal ion binding	nucleus	---	---
1	1	1455331_at	1	1	jagged 1	Jag1	morphogenesis of an epithelial sheet /// cell communication /// Notch signaling pathway /// development /// organ morphogenesis /// negative regulation of cell differentiation /// positive regulation of myeloid cell differentiation /// positive regulation of Notch signaling pathway /// angiogenesis /// cell fate determination /// Notch signaling pathway /// nervous system development /// hemopoie…	calcium ion binding /// Notch binding /// structural molecule activity /// growth factor activity /// calcium ion binding	extracellular space /// membrane /// integral to membrane /// extracellular region /// integral to membrane	---	---
1	1	1449552_at	1	1	G protein-coupled receptor 84	Gpr84	signal transduction /// G-protein coupled receptor protein signaling pathway /// G-protein coupled receptor protein signaling pathway	rhodopsin-like receptor activity /// signal transducer activity /// receptor activity /// G-protein coupled receptor activity /// rhodopsin-like receptor activity	integral to membrane /// integral to membrane	GPCRDB_Other	www.genmapp.org/HTML_MAPPs/mouse/Mm_Contributed_20041110/molecular_function_GenMAPP/Mm_GPCRDB_Other/Mm_GPCRDB_Other.htm
1	1	1438069_a_at	1	1	RAB guanine nucleotide exchange factor (GEF) 1	Rabgef1	transport /// endocytosis /// protein transport	DNA binding /// zinc ion binding /// metal ion binding	---	---	---
1	1	1438000_x_at	1	1	sirtuin 1 ((silent mating type information regulation 2, homolog) 1 (S. cerevisiae)	Sirt1	ovulation (sensu Mammalia) /// chromatin silencing /// transcription /// regulation of transcription, DNA-dependent /// apoptosis /// development /// spermatogenesis /// striated muscle development /// histone deacetylation /// cell differentiation /// negative regulation of transcription /// chromatin silencing /// regulation of transcription, DNA-dependent	DNA binding /// hydrolase activity /// NAD-dependent histone deacetylase activity /// metal ion binding /// transcriptional repressor activity /// DNA binding /// zinc ion binding	nucleus /// chromatin silencing complex /// nucleus /// chromatin silencing complex	---	---
1	1	1434070_at	1	1	zinc finger protein 99	Zfp99	regulation of transcription, DNA-dependent /// transcription /// regulation of transcription, DNA-dependent	nucleic acid binding /// transcription factor activity /// metal ion binding /// nucleic acid binding /// DNA binding /// transcription factor activity /// zinc ion binding	intracellular /// nucleus /// intracellular	---	---
1	1	1430252_at	1	1	SERTA domain containing 1	Sertad1	transcription /// regulation of transcription, DNA-dependent	---	---	---	---
-1	-1	1456662_at	-1	-1	Junction-mediating and regulatory protein, mRNA (cDNA clone IMAGE:3991085)	Jmy	regulation of transcription from RNA polymerase II promoter /// induction of apoptosis /// cell adhesion	nucleotide binding /// transcription coactivator activity /// protein binding /// structural molecule activity	actin cytoskeleton	---	---
-1	-1	1456478_at	-1	-1	PREDICTED: Mus musculus hypothetical protein LOC (LOC546058), mRNA	---	---	---	---	---	---
-1	-1	1434741_at	-1	-1	phosphoglucomutase 2-like 1	Pgm2l1	carbohydrate metabolism /// carbohydrate metabolism /// glucose metabolism /// response to oxidative stress	phosphoglucomutase activity /// isomerase activity /// intramolecular transferase activity, phosphotransferases /// intramolecular transferase activity, phosphotransferases /// peroxidase activity /// glutathione peroxidase activity /// selenium binding	cytosol	---	---
-1	-1	1434010_at	-1	-1	RIKEN cDNA 4921513D23 gene	4921513D23Rik	---	---	---	---	---
-1	-1	1416174_at	-1	-1	---	---	---	---	---	---	---
-1	-1.1	1460577_at	-1.1	-1	sestrin 1	Sesn1	cell cycle arrest	---	nucleus	---	---
-1	-1.1	1454773_at	-1.1	-1	RIKEN cDNA 4933439C20 gene	4933439C20Rik	phospholipid biosynthesis	phosphatidylserine decarboxylase activity	---	---	---
-1	-1.1	1439153_at	-1.1	-1	G protein-coupled receptor 160	Gpr160	G-protein coupled receptor protein signaling pathway /// G-protein coupled receptor protein signaling pathway	rhodopsin-like receptor activity /// receptor activity /// rhodopsin-like receptor activity	integral to membrane /// integral to membrane	---	---
-1	-1.1	1436045_at	-1.1	-1	RIKEN cDNA 9030425P06 gene	9030425P06Rik	---	---	---	---	---
-1	-1.1	1434294_at	-1.1	-1	FYN binding protein (Fyb), mRNA	Fyb	mast cell activation	---	nucleus /// mitochondrion /// mitochondrial inner membrane	---	---
-1	-1.1	1433986_at	-1.1	-1	IBR domain containing 2	Ibrdc2	ubiquitin cycle /// protein ubiquitination	ubiquitin-protein ligase activity /// zinc ion binding /// ligase activity /// metal ion binding	ubiquitin ligase complex /// integral to membrane	---	---
-1	-1.1	1421019_at	-1.1	-1	RIKEN cDNA A630033E08 gene	A630033E08Rik	regulation of transcription, DNA-dependent	nucleic acid binding /// zinc ion binding /// metal ion binding	intracellular /// nucleus	---	---
-1	-1.1	1420196_s_at	-1.1	-1	expressed sequence AI843383	AI843383	---	---	---	---	---
-1	-1.2	1435087_at	-1.2	-1	cDNA sequence BC039093	BC039093	---	---	---	---	---
-1	-1.2	1433632_at	-1.2	-1	PREDICTED: Mus musculus ras responsive element binding protein 1 (Rreb1), mRNA	---	---	nucleic acid binding /// zinc ion binding /// DNA binding /// metal ion binding	nucleus	---	---
-1	-1.3	1444456_at	-1.3	-1	CDNA sequence BC031748 (BC031748), mRNA	BC031748	---	---	---	---	---
-1	-1.4	1455381_at	-1.4	-1	amyotrophic lateral sclerosis 2 (juvenile) chromosome region, candidate 13 (human)	Als2cr13	---	---	---	---	---
-1	-1.4	1453145_at	-1.4	-1	cDNA sequence BC024659	BC024659	---	---	---	---	---
-1	-1.4	1453072_at	-1.4	-1	sestrin 1	Sesn1	cell cycle arrest	---	nucleus	---	---
-1	-1.4	1442233_at	-1.4	-1	interferon regulatory factor 2 binding protein 2	Irf2bp2	negative regulation of transcription from RNA polymerase II promoter	transcription corepressor activity /// protein binding	nucleus	---	---
-1	-1.4	1437127_at	-1.4	-1	solute carrier family 36 (proton/amino acid symporter), member 1	Slc36a1	transport /// amino acid transport /// L-alanine transport /// glycine transport /// L-proline transport /// proton transport	amino acid-polyamine transporter activity /// hydrogen:amino acid symporter activity /// L-tyrosine transporter activity /// amino acid transporter activity /// L-alanine transporter activity /// glycine transporter activity /// L-proline transporter activity /// symporter activity	lysosome /// membrane /// integral to membrane	---	---
-1	-1.4	1428793_at	-1.4	-1	ribonuclease L (2', 5'-oligoisoadenylate synthetase-dependent)	Rnasel	mRNA processing /// protein amino acid phosphorylation	nucleotide binding /// RNA binding /// nuclease activity /// endonuclease activity /// protein kinase activity /// ATP binding /// kinase activity /// transferase activity /// hydrolase activity /// endoribonuclease activity, producing 5'-phosphomonoesters /// metal ion binding /// zinc ion binding	---	mRNA_processing_binding_Reactome	www.genmapp.org/HTML_MAPPs/mouse/Mm_Contributed_20041110/cellular_process-GenMAPP/Mm_mRNA_processing_binding_Reactome/Mm_mRNA_processing_binding_Reactome.htm
-1	-1.6	1426604_at	-1.6	-1	RIKEN cDNA 1700021F05 gene	1700021F05Rik	---	---	---	---	---
-1	-2	1454699_at	-2	-1	TBC1 domain family, member 14	Tbc1d14	---	GTPase activator activity	---	---	---
-1	-2.1	1433711_s_at	-2.1	-1	retinoblastoma binding protein 9	Rbbp9	---	---	nucleus	---	---
-1.1	-1	1443894_at	-1	-1.1	Rho GTPase activating protein 30	Arhgap30	---	---	---	---	---
-1.1	-1	1440851_at	-1	-1.1	RIKEN cDNA A430033K04 gene	A430033K04Rik	regulation of transcription, DNA-dependent	nucleic acid binding /// zinc ion binding /// metal ion binding	intracellular /// nucleus	---	---
-1.1	-1	1439619_at	-1	-1.1	zinc finger protein 85, related sequence 1 /// RIKEN cDNA 6820416H06 gene	Zfp85-rs1 /// 6820416H06Rik	regulation of transcription, DNA-dependent /// transcription	nucleic acid binding /// zinc ion binding /// metal ion binding	intracellular /// nucleus	---	---
-1.1	-1	1439226_at	-1	-1.1	PREDICTED: LIM domain only 7 [Mus musculus], mRNA sequence	Lmo7	---	protein binding	---	---	---
-1.1	-1	1438442_at	-1	-1.1	cDNA sequence BC027382	BC027382	---	---	---	---	---
-1.1	-1.1	1452402_at	-1.1	-1.1	tensin 3	Tns3	intracellular signaling cascade /// positive regulation of cell proliferation /// cell migration /// alveolus development /// intracellular signaling cascade /// protein amino acid dephosphorylation	phosphoprotein phosphatase activity	---	---	---
-1.1	-1.1	1446636_at	-1.1	-1.1	ecotropic viral integration site 2b	Evi2b	---	---	integral to membrane	---	---
-1.1	-1.1	1440862_at	-1.1	-1.1	RIKEN cDNA 5930418K15 gene (5930418K15Rik), mRNA	5930418K15Rik	---	---	---	---	---
-1.1	-1.1	1440633_at	-1.1	-1.1	RIKEN cDNA 4933407N01 gene (4933407N01Rik), mRNA	4933407N01Rik	---	receptor activity	---	---	---
-1.1	-1.1	1434378_a_at	-1.1	-1.1	nei like 3 (E. coli)	Neil3	DNA repair /// response to DNA damage stimulus /// DNA repair	DNA binding /// zinc ion binding /// purine-specific oxidized base lesion DNA N-glycosylase activity /// metal ion binding	nucleus	---	---
-1.1	-1.2	1458462_at	-1.2	-1.1	RIKEN cDNA D930036F22 gene	D930036F22Rik	---	isomerase activity /// binding	nucleus	---	---
-1.1	-1.2	1452336_at	-1.2	-1.1	transcription factor 12	Tcf12	transcription /// regulation of transcription, DNA-dependent /// regulation of transcription from RNA polymerase II promoter /// development /// regulation of transcription	DNA binding /// protein binding /// transcriptional activator activity /// transcription regulator activity /// DNA binding	nucleus /// transcription factor complex	---	---
-1.1	-1.2	1440543_at	-1.2	-1.1	---	---	---	---	---	---	---
-1.1	-1.2	1434228_at	-1.2	-1.1	7 days neonate cerebellum cDNA, RIKEN full-length enriched library, clone:A730006P05 product:unclassifiable, full insert sequence	---	---	---	---	---	---
-1.1	-1.3	1435754_at	-1.3	-1.1	Transcribed locus	---	---	---	---	---	---
-1.1	-1.4	1457028_at	-1.4	-1.1	avian musculoaponeurotic fibrosarcoma (v-maf) AS42 oncogene homolog	Maf	regulation of progression through cell cycle /// transcription /// regulation of transcription, DNA-dependent /// regulation of transcription /// positive regulation of transcription from RNA polymerase II promoter /// cellular physiological process	DNA binding /// protein binding	nucleus /// cytoplasm	---	---
-1.1	-1.4	1437473_at	-1.4	-1.1	DNA segment, Chr 6, Brigham & Women's Genetics 1452 expressed	D6Bwg1452e	---	binding	---	---	---
-1.1	-1.5	1455503_at	-1.5	-1.1	Max dimerization protein 4, mRNA (cDNA clone MGC:19425 IMAGE:3490469)	Mxd4	transcription /// regulation of transcription, DNA-dependent /// regulation of transcription	DNA binding /// transcription factor activity /// protein binding /// transcription regulator activity	nucleus /// transcription factor complex	---	---
-1.1	-1.5	1438201_at	-1.5	-1.1	protein phosphatase 2C, magnesium dependent, catalytic subunit	Ppm2c	protein amino acid dephosphorylation	catalytic activity /// protein serine/threonine phosphatase activity	protein serine/threonine phosphatase complex	---	---
-1.2	-1	1458781_at	-1	-1.2	Potassium channel, subfamily K, member 13 (Kcnk13), mRNA	Kcnk13	transport /// ion transport /// potassium ion transport	ion channel activity /// voltage-gated ion channel activity /// potassium channel activity /// potassium ion binding	membrane /// integral to membrane	---	---
-1.2	-1	1446354_at	-1	-1.2	R3H domain (binds single-stranded nucleic acids), mRNA (cDNA clone IMAGE:30145396)	R3hdm	---	nucleic acid binding	---	---	---
-1.2	-1	1441052_at	-1	-1.2	Mus musculus, clone IMAGE:3373386, mRNA	---	---	---	---	---	---
-1.2	-1	1439948_at	-1	-1.2	tumor necrosis factor, alpha-induced protein 8-like 2	Tnfaip8l2	protein targeting	---	---	---	---
-1.2	-1	1423632_at	-1	-1.2	RIKEN cDNA 2310061F22 gene, mRNA (cDNA clone MGC:27786 IMAGE:3156706)	2310061F22Rik	---	hydrolase activity	---	---	---
-1.2	-1.1	1458290_at	-1.1	-1.2	RIKEN cDNA C130098B18 gene	C130098B18Rik	---	---	---	---	---
-1.2	-1.1	1448079_at	-1.1	-1.2	Squalene epoxidase (Sqle), mRNA	Sqle	electron transport /// metabolism	squalene monooxygenase activity /// oxidoreductase activity	extracellular space /// integral to membrane /// integral to membrane	Cholesterol_Biosynthesis	www.genmapp.org/HTML_MAPPs/mouse/Mm_Contributed_20041110/metabolic_process-GenMAPP/Mm_Cholesterol_Biosynthesis/Mm_Cholesterol_Biosynthesis.htm
-1.2	-1.1	1445322_x_at	-1.1	-1.2	---	---	---	---	---	---	---
-1.2	-1.2	1457260_at	-1.2	-1.2	Gene model 608, (NCBI) (Gm608), mRNA	---	---	---	---	---	---
-1.2	-1.2	1444144_at	-1.2	-1.2	meteorin, glial cell differentiation regulator-like	Metrnl	---	---	---	---	---
-1.2	-1.2	1444097_at	-1.2	-1.2	Zinc finger homeobox 1b (Zfhx1b), mRNA	Zfhx1b	neural crest cell migration /// transcription /// regulation of transcription, DNA-dependent /// regulation of transcription /// nervous system development	nucleic acid binding /// DNA binding /// transcription factor activity /// zinc ion binding /// metal ion binding /// phosphatase regulator activity /// transcriptional repressor activity	nucleus	TGF_Beta_Signaling_Pathway	www.genmapp.org/HTML_MAPPs/mouse/Mm_Contributed_20041110/cellular_process-GenMAPP/Mm_TGF_Beta_Signaling_Pathway/Mm_TGF_Beta_Signaling_Pathway.htm
-1.2	-1.2	1426603_at	-1.2	-1.2	RIKEN cDNA 2310035C23 gene	2310035C23Rik	---	binding	nucleus	---	---
-1.2	-1.2	1426065_a_at	-1.2	-1.2	cDNA sequence BC046401	BC046401	---	---	---	---	---
-1.2	-1.2	1420974_at	-1.2	-1.2	Myocyte enhancer factor 2C, mRNA (cDNA clone MGC:46981 IMAGE:4500786)	Mef2c	transcription /// regulation of transcription, DNA-dependent /// transcription from RNA polymerase II promoter /// nervous system development /// muscle development /// regulation of transcription, DNA-dependent	DNA binding /// transcription factor activity /// transcription factor activity /// RNA polymerase II transcription factor activity /// transcription coactivator activity /// protein binding /// DNA binding /// transcription factor activity	nucleus /// nucleus	---	---
-1.2	-1.3	1442393_at	-1.3	-1.2	BTB (POZ) domain containing 3	Btbd3	---	protein binding	---	---	---
-1.2	-1.3	1439946_at	-1.3	-1.2	cDNA sequence BC055757	BC055757	regulation of transcription, DNA-dependent	nucleic acid binding	intracellular	---	---
-1.2	-1.3	1433868_at	-1.3	-1.2	ribonuclease L (2', 5'-oligoisoadenylate synthetase-dependent)	Rnasel	mRNA processing /// protein amino acid phosphorylation	nucleotide binding /// RNA binding /// nuclease activity /// endonuclease activity /// protein kinase activity /// ATP binding /// kinase activity /// transferase activity /// hydrolase activity /// endoribonuclease activity, producing 5'-phosphomonoesters /// metal ion binding /// zinc ion binding	---	mRNA_processing_binding_Reactome	www.genmapp.org/HTML_MAPPs/mouse/Mm_Contributed_20041110/cellular_process-GenMAPP/Mm_mRNA_processing_binding_Reactome/Mm_mRNA_processing_binding_Reactome.htm
-1.2	-1.4	1428748_at	-1.4	-1.2	tribbles homolog 3 (Drosophila)	Trib3	transcription /// regulation of transcription, DNA-dependent /// protein amino acid phosphorylation /// apoptosis /// apoptosis /// regulation of MAPK activity /// negative regulation of protein kinase activity	transcription corepressor activity /// protein kinase activity /// protein kinase inhibitor activity /// protein binding /// ATP binding /// protein kinase binding /// protein binding /// kinase activity /// protein kinase binding	nucleus /// nucleus	---	---
-1.2	-1.7	1452948_at	-1.7	-1.2	G protein-coupled receptor 146	Gpr146	signal transduction /// G-protein coupled receptor protein signaling pathway /// G-protein coupled receptor protein signaling pathway	rhodopsin-like receptor activity /// signal transducer activity /// receptor activity /// G-protein coupled receptor activity /// rhodopsin-like receptor activity	integral to membrane /// integral to membrane	GPCRDB_Other	www.genmapp.org/HTML_MAPPs/mouse/Mm_Contributed_20041110/molecular_function_GenMAPP/Mm_GPCRDB_Other/Mm_GPCRDB_Other.htm
-1.2	-3.2	1444361_at	-3.2	-1.2	RIKEN cDNA 1810034K20 gene	1810034K20Rik	---	magnesium ion binding /// phosphoprotein phosphatase activity /// protein tyrosine phosphatase activity /// hydrolase activity /// metal ion binding	---	---	---
-1.3	-1	1459571_at	-1	-1.3	SH3-binding domain glutamic acid-rich protein like, mRNA (cDNA clone MGC:35895 IMAGE:4954986)	Sh3bgrl	---	---	---	---	---
-1.3	-1	1441615_at	-1	-1.3	Ras association (RalGDS/AF-6) and pleckstrin homology domains 1	Raph1	---	---	---	---	---
-1.3	-1	1438235_at	-1	-1.3	tribbles homolog 3 (Drosophila)	Trib3	transcription /// regulation of transcription, DNA-dependent /// protein amino acid phosphorylation /// apoptosis /// apoptosis /// regulation of MAPK activity /// negative regulation of protein kinase activity	transcription corepressor activity /// protein kinase activity /// protein kinase inhibitor activity /// protein binding /// ATP binding /// protein kinase binding /// protein binding /// kinase activity /// protein kinase binding	nucleus /// nucleus	---	---
-1.3	-1	1435744_at	-1	-1.3	Translocating chain-associating membrane protein 1, mRNA (cDNA clone MGC:11724 IMAGE:3967323)	Tram1	protein targeting /// transport /// protein transport	---	endoplasmic reticulum /// integral to membrane /// integral to membrane	---	---
-1.3	-1.1	1433801_at	-1.1	-1.3	Cation-chloride cotransporter-interacting protein-1 (Slc12a8)	Slc12a9	transport /// amino acid transport /// transport /// amino acid transport	amino acid-polyamine transporter activity /// amino acid-polyamine transporter activity	membrane /// integral to membrane /// integral to membrane /// membrane /// integral to membrane	---	---
-1.3	-1.2	1431239_at	-1.2	-1.3	core-binding factor, runt domain, alpha subunit 2, translocated to, 2 homolog (human)	Cbfa2t2h	regulation of transcription, DNA-dependent	transcription factor activity /// metal ion binding /// zinc ion binding	nucleus	---	---
-1.3	-1.3	1456918_at	-1.3	-1.3	FERM domain containing 4B	Frmd4b	---	binding /// cytoskeletal protein binding	cytoskeleton /// cytoplasm /// membrane	---	---
-1.3	-1.3	1437941_at	-1.3	-1.3	Expressed sequence AL024069 (AL024069), mRNA	AL024069	---	---	---	---	---
-1.3	-1.4	1440790_x_at	-1.4	-1.3	---	---	---	---	---	---	---
-1.3	-1.5	1456225_x_at	-1.5	-1.3	phosphorylase kinase alpha 2	Phka2	carbohydrate metabolism /// glycogen metabolism	phosphorylase kinase activity /// calmodulin binding /// kinase activity	---	Glycogen_Metabolism	www.genmapp.org/HTML_MAPPs/mouse/Mm_Contributed_20041110/metabolic_process-GenMAPP/Mm_Glycogen_Metabolism/Mm_Glycogen_Metabolism.htm
-1.3	-1.5	1442599_at	-1.5	-1.3	aldehyde dehydrogenase 2, mitochondrial	Aldh2	metabolism	aldehyde dehydrogenase (NAD) activity /// oxidoreductase activity	mitochondrion /// mitochondrion	---	---
-1.3	-1.6	1433575_at	-1.6	-1.3	RIKEN cDNA D230012E17 gene	D230012E17Rik	---	---	---	---	---
-1.3	-1.8	1444506_at	-1.8	-1.3	RIKEN cDNA 6720401G13 gene	6720401G13Rik	---	---	---	---	---
-1.3	-1.8	1437410_at	-1.8	-1.3	RIKEN cDNA 9930012K11 gene	9930012K11Rik	---	---	---	---	---
-1.3	-1.8	1436317_at	-1.8	-1.3	SRY-box containing gene 4 (Sox4), mRNA	Sox4	transcription /// regulation of transcription, DNA-dependent	DNA binding /// transcription factor activity /// transaminase activity /// transferase activity	chromatin /// nucleus /// transcription factor complex /// nucleus	---	---
-1.3	-1.9	1441548_at	-1.9	-1.3	non-POU-domain-containing, octamer binding protein	Nono	nuclear mRNA splicing, via spliceosome /// DNA repair /// DNA recombination /// transcription /// regulation of transcription, DNA-dependent /// mRNA processing /// response to DNA damage stimulus	nucleotide binding /// nucleic acid binding /// DNA binding /// RNA binding /// protein binding /// nucleic acid binding	nucleus	mRNA_processing_binding_Reactome	www.genmapp.org/HTML_MAPPs/mouse/Mm_Contributed_20041110/cellular_process-GenMAPP/Mm_mRNA_processing_binding_Reactome/Mm_mRNA_processing_binding_Reactome.htm
-1.4	-1	1441823_at	-1	-1.4	zinc finger CCCH-type containing 12D	Zc3h12d	---	---	---	---	---
-1.4	-1.1	1457567_at	-1.1	-1.4	Transcribed locus	---	---	---	---	---	---
-1.4	-1.1	1443534_at	-1.1	-1.4	RAB3A interacting protein (rabin3)-like 1	Rab3il1	---	---	---	---	---
-1.4	-1.2	1456442_at	-1.2	-1.4	thrombomodulin	Thbd	pregnancy /// blood coagulation /// embryonic development /// negative regulation of coagulation /// blood coagulation	receptor activity /// transmembrane receptor activity /// calcium ion binding /// sugar binding	extracellular space /// plasma membrane /// membrane /// integral to membrane /// integral to membrane	---	---
-1.4	-1.2	1427379_at	-1.2	-1.4	---	---	---	---	---	---	---
-1.4	-1.3	1443402_at	-1.3	-1.4	Phosphorylase kinase alpha 2, mRNA (cDNA clone IMAGE:6465984)	Phka2	carbohydrate metabolism /// glycogen metabolism	phosphorylase kinase activity /// calmodulin binding /// kinase activity	---	Glycogen_Metabolism	www.genmapp.org/HTML_MAPPs/mouse/Mm_Contributed_20041110/metabolic_process-GenMAPP/Mm_Glycogen_Metabolism/Mm_Glycogen_Metabolism.htm
-1.4	-1.3	1433758_at	-1.3	-1.4	potassium channel tetramerisation domain containing 12b	Kctd12b	potassium ion transport	ion channel activity /// voltage-gated potassium channel activity /// protein binding	voltage-gated potassium channel complex /// membrane	---	---
-1.4	-1.4	1448529_at	-1.4	-1.4	Retinoic acid induced 17, mRNA (cDNA clone MGC:86031 IMAGE:6856060)	Rai17	transcription /// regulation of transcription, DNA-dependent	zinc ion binding /// metal ion binding /// protein binding	nucleus	---	---
-1.4	-1.4	1436781_at	-1.4	-1.4	potassium channel tetramerisation domain containing 12b	Kctd12b	potassium ion transport	ion channel activity /// voltage-gated potassium channel activity /// protein binding	voltage-gated potassium channel complex /// membrane	---	---
-1.4	-1.4	1425362_at	-1.4	-1.4	mannosidase 2, alpha B1	Man2b1	carbohydrate metabolism /// mannose metabolism	alpha-mannosidase activity /// mannosidase activity /// hydrolase activity /// hydrolase activity, acting on glycosyl bonds /// metal ion binding /// zinc ion binding	lysosome	---	---
-1.4	-1.7	1458504_at	-1.7	-1.4	membrane-associated ring finger (C3HC4) 1	2006-03-01	ubiquitin cycle /// protein ubiquitination	metal ion binding /// ubiquitin-protein ligase activity /// zinc ion binding	nucleus /// integral to membrane /// ubiquitin ligase complex	---	---
-1.4	-1.7	1442368_at	-1.7	-1.4	nischarin	Nisch	Rac protein signal transduction /// actin cytoskeleton organization and biogenesis /// negative regulation of cell migration /// intracellular signaling cascade	receptor activity /// integrin binding	cytosol	---	---
-1.4	-2	1440355_at	-2	-1.4	Neuropathy target esterase (Nte), mRNA	Nte	angiogenesis /// organ morphogenesis /// lipid metabolism	catalytic activity /// serine esterase activity /// nutrient reservoir activity	membrane fraction	---	---
-1.4	-2.5	1434955_at	-2.5	-1.4	HIV-1 Rev binding protein-like	Hrbl	regulation of GTPase activity	metal ion binding /// zinc ion binding	---	---	---
-1.5	-1.1	1438429_at	-1.1	-1.5	pleckstrin homology domain containing, family A (phosphoinositide binding specific) member 1	Plekha1	---	lipid binding	nucleus /// membrane	---	---
-1.5	-1.2	1425315_at	-1.2	-1.5	neuropilin 1	Nrp1	angiogenesis /// cell adhesion /// development /// nervous system development /// axon guidance /// heart development /// dendrite morphogenesis /// cell migration /// cell differentiation /// negative regulation of axon extension /// vascular endothelial growth factor receptor signaling pathway /// angiogenesis	receptor activity /// protein binding /// semaphorin receptor activity /// semaphorin receptor activity	plasma membrane /// membrane /// integral to membrane /// integral to membrane	---	---
-1.5	-1.3	1443208_at	-1.3	-1.5	Transmembrane 7 superfamily member 1 (Tm7sf1), mRNA	Tm7sf1	---	---	integral to membrane /// integral to membrane	---	---
-1.5	-1.3	1423243_at	-1.3	-1.5	RIKEN cDNA 2610319H10 gene	2610319H10Rik	---	---	---	---	---
-1.5	-1.4	1430345_at	-1.4	-1.5	nischarin	Nisch	Rac protein signal transduction /// actin cytoskeleton organization and biogenesis /// negative regulation of cell migration /// intracellular signaling cascade	receptor activity /// integrin binding	cytosol	---	---
-1.5	-1.5	1457198_at	-1.5	-1.5	RIKEN cDNA 5530402H23 gene	5530402H23Rik	---	---	---	---	---
-1.5	-1.6	1433757_a_at	-1.6	-1.5	dedicator of cytokinesis 7	Dock7	---	guanyl-nucleotide exchange factor activity /// GTP binding /// GTPase binding	---	---	---
-1.5	-1.7	1457491_at	-1.7	-1.5	membrane protein, palmitoylated	Mpp1	---	protein binding	membrane	---	---
-1.6	-1	1444458_at	-1	-1.6	CDNA sequence BC002059, mRNA (cDNA clone MGC:6110 IMAGE:3484516)	BC002059	---	metal ion binding /// nucleic acid binding /// zinc ion binding	nucleus	---	---
-1.6	-1.2	1445420_at	-1.2	-1.6	Serine (or cysteine) peptidase inhibitor, clade B, member 6a, mRNA (cDNA clone MGC:6042 IMAGE:3481963)	Serpinb6a	---	endopeptidase inhibitor activity /// serine-type endopeptidase inhibitor activity	---	---	---
-1.6	-1.3	1438800_at	-1.3	-1.6	Myocyte enhancer factor 2C, mRNA (cDNA clone MGC:46981 IMAGE:4500786)	Mef2c	transcription /// regulation of transcription, DNA-dependent /// transcription from RNA polymerase II promoter /// nervous system development /// muscle development /// regulation of transcription, DNA-dependent	DNA binding /// transcription factor activity /// transcription factor activity /// RNA polymerase II transcription factor activity /// transcription coactivator activity /// protein binding /// DNA binding /// transcription factor activity	nucleus /// nucleus	---	---
-1.6	-1.6	1446417_at	-1.6	-1.6	Meningioma expressed antigen 6 (coiled-coil proline-rich), mRNA (cDNA clone IMAGE:5097489)	Mgea6	---	---	integral to membrane	---	---
-1.6	-1.7	1443230_at	-1.7	-1.6	CDNA clone IMAGE:6514950	---	---	---	---	---	---
-1.6	-2.4	1456864_at	-2.4	-1.6	N-acetylglucosamine kinase	Nagk	N-acetylglucosamine metabolism	nucleotide binding /// ATP binding /// N-acylmannosamine kinase activity /// kinase activity /// transferase activity /// N-acetylglucosamine kinase activity /// N-acetylglucosamine kinase activity	soluble fraction	---	---
-1.7	-1.3	1430151_at	-1.3	-1.7	avian musculoaponeurotic fibrosarcoma (v-maf) AS42 oncogene homolog	Maf	regulation of progression through cell cycle /// transcription /// regulation of transcription, DNA-dependent /// regulation of transcription /// positive regulation of transcription from RNA polymerase II promoter /// cellular physiological process	DNA binding /// protein binding	nucleus /// cytoplasm	---	---
-1.7	-1.6	1440637_at	-1.6	-1.7	Intersectin short from (Itsn)	Itsn1	endocytosis /// small GTPase mediated signal transduction /// regulation of transcription, DNA-dependent	calcium ion binding /// protein binding /// transcription factor activity	lamellipodium	---	---
-1.7	-3	1444073_at	-3	-1.7	nischarin	Nisch	Rac protein signal transduction /// actin cytoskeleton organization and biogenesis /// negative regulation of cell migration /// intracellular signaling cascade	receptor activity /// integrin binding	cytosol	---	---
-1.8	-1	1446510_at	-1	-1.8	Ras homolog enriched in brain like 1	Rhebl1	protein transport /// small GTPase mediated signal transduction	nucleotide binding /// GTP binding	---	---	---
-1.8	-1.1	1447818_x_at	-1.1	-1.8	Ndrp mRNA for neuronal differentiaion related protein	Phip	insulin receptor signaling pathway	protein binding	---	---	---
-1.8	-1.2	1440461_at	-1.2	-1.8	RIKEN cDNA 0910001A06 gene (0910001A06Rik), mRNA	0910001A06Rik	---	---	---	---	---
-1.8	-1.5	1439686_at	-1.5	-1.8	Muscleblind-like 1 (Drosophila) (Mbnl1), mRNA	Mbnl1	myoblast differentiation /// embryonic development (sensu Mammalia) /// nervous system development /// muscle development /// embryonic limb morphogenesis	nucleic acid binding /// RNA binding /// metal ion binding /// double-stranded RNA binding /// zinc ion binding	nucleus /// nucleus /// cytoplasm	mRNA_processing_binding_Reactome	www.genmapp.org/HTML_MAPPs/mouse/Mm_Contributed_20041110/cellular_process-GenMAPP/Mm_mRNA_processing_binding_Reactome/Mm_mRNA_processing_binding_Reactome.htm
-1.8	-1.5	1425684_at	-1.5	-1.8	RIKEN cDNA 2310005E10 gene	2310005E10Rik	---	oxidoreductase activity	---	---	---
-1.9	-3.5	1459585_at	-3.5	-1.9	growth arrest specific 6	Gas6	regulation of cell growth	calcium ion binding /// metal ion binding	extracellular region /// extracellular space /// extracellular region	---	---
-2	-1.5	1457313_at	-1.5	-2	oculocerebrorenal syndrome of Lowe	Ocrl	---	inositol or phosphatidylinositol phosphatase activity /// phosphoinositide 5-phosphatase activity /// inositol or phosphatidylinositol phosphatase activity	Golgi apparatus	Inositol phosphate metabolism /// Phosphatidylinositol signaling system	www.genome.ad.jp/dbget-bin/show_pathway?MAP00562+3.1.3.36 /// www.genome.ad.jp/dbget-bin/show_pathway?MAP04070+3.1.3.36
-2	-1.8	1442849_at	-1.8	-2	low density lipoprotein receptor-related protein 1	Lrp1	---	receptor activity /// calcium ion binding /// calcium ion binding /// protein binding	membrane /// membrane fraction /// membrane	Wnt_Signaling /// Statin_Pathway_PharmGKB	www.genmapp.org/HTML_MAPPs/mouse/Mm_Contributed_20041110/cellular_process-GenMAPP/Mm_Wnt_Signaling/Mm_Wnt_Signaling.htm /// www.genmapp.org/HTML_MAPPs/mouse/Mm_Contributed_20041110/metabolic_process-GenMAPP/Mm_Statin_Pathway_PharmGKB/Mm_Statin_Pathway_PharmGKB.htm
-2.1	-1.9	1447227_at	-1.9	-2.1	Solute carrier family 40 (iron-regulated transporter), member 1, mRNA (cDNA clone MGC:6489 IMAGE:2647365)	Slc40a1	transport /// iron ion transport /// transport /// iron ion transport	iron ion transporter activity /// binding /// iron ion binding /// iron ion transporter activity	mitochondrial inner membrane /// synaptic vesicle /// integral to membrane /// integral to membrane	---	---
-2.1	-1.9	1432007_s_at	-1.9	-2.1	adaptor protein complex AP-2, alpha 2 subunit	Ap2a2	protein complex assembly /// transport /// intracellular protein transport /// endocytosis /// protein transport /// vesicle-mediated transport /// intracellular protein transport	structural molecule activity /// binding /// lipid binding	Golgi stack /// coated pit /// membrane coat /// clathrin coat of trans-Golgi network vesicle /// secretory granule	---	---
-2.3	-2.3	1443628_at	-2.3	-2.3	RIKEN cDNA 2410005O16 gene, mRNA (cDNA clone MGC:35752 IMAGE:4023319)	2410005O16Rik	---	binding	---	---	---
-2.4	-1.3	1445365_at	-1.3	-2.4	membrane-spanning 4-domains, subfamily A, member 7	Ms4a7	signal transduction	receptor activity	integral to membrane	---	---
-2.6	-1.5	1456720_at	-1.5	-2.6	Protein phosphatase 3, regulatory subunit B, alpha isoform (calcineurin B, type I) (Ppp3r1), mRNA	Ppp3r1	epithelial to mesenchymal transition /// heart development	calcium ion binding	---	---	---
-2.6	-2.7	1430097_at	-2.7	-2.6	RIKEN cDNA 8430436C05 gene	8430436C05Rik	---	---	---	---	---
-2.8	-1.1	1443673_x_at	-1.1	-2.8	---	---	---	---	---	---	---
-3.5	-1.1	1459627_at	-1.1	-3.5	Sterol-C4-methyl oxidase-like, mRNA (cDNA clone MGC:11745 IMAGE:3152545)	Sc4mol	steroid biosynthesis /// metabolism /// lipid biosynthesis /// sterol biosynthesis /// metabolism /// sterol biosynthesis	catalytic activity /// iron ion binding /// oxidoreductase activity /// catalytic activity /// oxidoreductase activity	endoplasmic reticulum /// integral to membrane /// endoplasmic reticulum /// integral to membrane	Cholesterol_Biosynthesis	www.genmapp.org/HTML_MAPPs/mouse/Mm_Contributed_20041110/metabolic_process-GenMAPP/Mm_Cholesterol_Biosynthesis/Mm_Cholesterol_Biosynthesis.htm
-3.6	-1.8	1430622_at	-1.8	-3.6	RIKEN cDNA 4833423F13 gene	4833423F13Rik	---	---	---	---	---

## Sheet: Sheet4
MRcommon	SSHI_MOUSE430-2_MR2_vMR3_030606_Signal	SSHI_MOUSE430-2_MR2_vMR3_030606_Detection	SSHI_MOUSE430-2_MR2_vMR3_030606_Signal Log Ratio	SSHI_MOUSE430-2_MR2_vMR3_030606_Change	SSHI_MOUSE430-2_MR2_vMR3_030606_Change p-value	SSHI_MOUSE430-2_MR3_030106_Signal	SSHI_MOUSE430-2_MR3_030106_Detection
1460634_at	703.6	P	1.3	I	0.000774	430.4	P
1460577_at	173	A	-1.1	D	0.99997	357.1	P
1460557_at	1028	P	1.1	I	2e-05	461.7	P
1460521_a_at	1226	P	1.9	I	2e-05	403.2	P
1460510_a_at	2998.4	P	1.8	I	3e-05	912.3	P
1460483_at	143.4	P	1	I	0.000552	80.5	A
1460415_a_at	1954	P	2	I	2.3e-05	335.2	P
1460314_s_at	1901.5	P	2.6	I	0.000346	317.7	A
1460220_a_at	3385.9	P	2.8	I	2e-05	376.4	P
1460009_at	1072.3	P	2	I	2e-05	297.1	P
1459981_s_at	1856.2	P	2	I	2e-05	455	P
1459853_x_at	2600.7	P	1.8	I	2e-05	726.7	P
1459794_at	411.3	P	1.8	I	2e-05	87.7	A
1459718_x_at	1467.2	P	2.3	I	6e-05	240.1	P
1459668_at	1161.2	P	2.5	I	4.6e-05	153.6	P
1459627_at	82.9	A	-1.1	D	0.999727	125.5	P
1459585_at	15.5	A	-3.5	D	0.999973	154.9	P
1459571_at	115.2	P	-1	D	0.999654	291.5	P
1458781_at	465.6	P	-1	D	0.999693	817.5	P
1458599_at	437.8	P	2.3	I	2.3e-05	129.7	P
1458518_at	1382.9	P	1.6	I	2e-05	463.7	P
1458504_at	264.1	P	-1.7	D	0.99998	724.6	P
1458462_at	194.6	P	-1.2	D	0.999954	629.7	P
1458365_at	1013.7	P	2.3	I	2e-05	180.4	P
1458299_s_at	4072.3	P	1.8	I	2.3e-05	1202.3	P
1458290_at	151	P	-1.1	D	0.999853	334.3	P
1458213_at	468.4	P	3.1	I	4.6e-05	78.9	A
1458038_at	302.9	P	1	I	2e-05	169.1	P
1457780_at	545.1	P	1	I	0.000307	232.3	P
1457644_s_at	6157.4	P	3.9	I	2e-05	399.3	P
1457567_at	127.8	P	-1.1	D	0.999654	325.6	P
1457491_at	64.4	A	-1.7	D	0.999448	247.5	P
1457404_at	3449.8	P	3	I	2.3e-05	347	P
1457313_at	50.8	A	-1.5	D	0.99996	63.8	P
1457268_at	2877.6	P	1.4	I	2e-05	1030	P
1457260_at	176.6	A	-1.2	D	0.999932	421.2	P
1457233_at	4396.9	P	2.1	I	3e-05	884.7	P
1457222_at	738.9	P	2.9	I	2e-05	86.1	P
1457198_at	476.5	P	-1.5	D	0.99998	1704.8	P
1457035_at	9811.9	P	1.8	I	2e-05	3001.8	P
1457028_at	68	A	-1.4	D	0.999727	198.8	P
1456918_at	123.6	P	-1.3	D	0.99987	339.2	P
1456864_at	26.6	A	-2.4	D	0.99998	195.3	P
1456720_at	46.9	A	-1.5	D	0.999899	184.6	P
1456706_at	604.6	P	1	I	2e-05	306.6	P
1456662_at	81.9	A	-1	D	0.999226	168.4	P
1456610_at	5654.3	P	6.6	I	2e-05	70.1	A
1456536_at	348	P	1.6	I	2e-05	138.2	A
1456478_at	515.2	P	-1	D	0.99998	1007.2	P
1456477_at	2375.1	P	1.3	I	2e-05	1066.5	P
1456442_at	74.1	P	-1.2	D	0.999786	202.5	P
1456429_at	1986.5	P	2.4	I	2e-05	457.4	P
1456363_at	477.5	P	2.1	I	2e-05	87.6	P
1456225_x_at	245.4	A	-1.5	D	0.999922	517.9	P
1456212_x_at	869.1	P	4	I	0.000241	70.1	A
1456178_at	820.9	P	1.7	I	2e-05	227.8	P
1456126_at	4614.3	P	2.5	I	2e-05	723.7	P
1456006_at	1995.9	P	1.8	I	2e-05	631.1	P
1456005_a_at	16170.1	P	1.5	I	2e-05	5843.3	P
1455964_at	1081.3	P	1.6	I	2e-05	371.3	P
1455899_x_at	1108.6	P	4.5	I	2e-05	50.2	A
1455876_at	1050.3	P	1.1	I	2e-05	462.7	P
1455863_at	315.5	P	1.1	I	0.000346	177.5	P
1455712_at	1007.8	P	2.4	I	3.5e-05	163.3	P
1455682_at	1309.6	P	1.9	I	2e-05	518.2	P
1455567_at	836.6	P	2.1	I	2e-05	141.6	P
1455503_at	34.8	A	-1.5	D	0.99996	132.4	P
1455495_at	2800.6	P	2	I	2e-05	716.2	P
1455381_at	101.5	P	-1.4	D	0.999977	271.7	P
1455331_at	2405.9	P	1	I	2e-05	1381.7	P
1455300_at	2701	P	2.1	I	2e-05	812.4	P
1455271_at	1546.3	P	5.1	I	2e-05	18.5	A
1455265_a_at	712.1	M	2	I	0.000114	135	A
1455191_x_at	1406.2	P	1.3	I	2e-05	581.6	P
1455183_at	2224.6	P	2.6	I	2e-05	384.8	P
1455166_at	1355.4	P	1.4	I	2e-05	485.4	P
1455130_at	3364.3	P	2.3	I	2e-05	649.7	P
1455117_at	867.4	P	1.8	I	2e-05	313.9	P
1455046_a_at	1070.5	P	1.2	I	2e-05	573.3	P
1455034_at	309.3	P	4.1	I	0.000389	11.9	A
1454937_at	4544.7	P	1.3	I	2e-05	1852.8	P
1454826_at	2744.4	P	2	I	2e-05	806.1	P
1454818_at	1482.9	P	1.4	I	5.2e-05	485.1	P
1454773_at	97.6	A	-1.1	D	0.998168	237.6	P
1454742_at	17470.2	P	2.3	I	2e-05	4273	P
1454736_at	6384.7	P	3	I	2e-05	800.6	P
1454699_at	517.7	P	-2	D	0.99997	2217.2	P
1454074_a_at	8210.3	P	1.9	I	2e-05	2203.8	P
1454002_at	141.2	P	1.1	I	3e-05	57.5	A
1453851_a_at	4985.1	P	3.2	I	2e-05	564.6	P
1453782_at	622.8	P	1.5	I	2.7e-05	211.2	P
1453775_at	515	P	1.5	I	2e-05	208.7	P
1453590_at	343.6	P	2.6	I	2e-05	57.6	P
1453589_a_at	1620.3	P	1.8	I	2e-05	493.6	P
1453582_at	1409.7	P	2.8	I	2e-05	235.6	P
1453573_at	1325.7	P	2.9	I	2e-05	169.4	P
1453397_at	55.2	P	4.6	I	0.000552	1.3	A
1453344_at	695.6	P	1.7	I	2e-05	208.3	A
1453287_at	1535.3	P	1.4	I	2e-05	576	P
1453238_s_at	2468.4	P	1.6	I	2e-05	799.5	P
1453228_at	1629.6	P	1.7	I	2e-05	428.5	P
1453224_at	1844.3	P	2.3	I	2e-05	490.1	P
1453145_at	613	P	-1.4	D	0.99998	1688	P
1453105_at	1621.7	P	1	I	2e-05	851.4	P
1453072_at	77.5	A	-1.4	D	0.998664	252.6	P
1452999_at	2593	P	1.1	I	2e-05	1368.1	P
1452997_at	7920.5	P	1.4	I	2e-05	2955.7	P
1452970_at	2587	P	1.1	I	2e-05	1174	P
1452948_at	667.5	P	-1.7	D	0.999977	2056.2	P
1452834_at	829	P	2.4	I	2e-05	219.9	P
1452833_at	8485.6	P	1.6	I	2e-05	2656.9	P
1452688_at	955	P	1.6	I	2e-05	342.6	P
1452540_a_at	15848.8	P	2.5	I	2e-05	2776.3	P
1452521_a_at	4399.6	P	1.9	I	2e-05	1359.5	P
1452519_a_at	33152	P	4.1	I	2e-05	2029.1	P
1452418_at	1292.1	P	1.2	I	2e-05	426.5	P
1452413_at	1149.6	P	1.1	I	2e-05	618.7	P
1452402_at	127.4	P	-1.1	D	0.999786	270.8	P
1452397_at	923.3	P	1.4	I	2e-05	456.4	P
1452388_at	7308.2	P	5.8	I	2e-05	242.2	A
1452336_at	96.3	A	-1.2	D	0.999833	200.6	P
1452324_at	829.8	P	1.5	I	6e-05	251.3	P
1452318_a_at	3879.8	P	3.5	I	2e-05	357.2	P
1452214_at	15894.5	P	2	I	2e-05	3148.1	P
1452207_at	20887.1	P	1.9	I	2e-05	5495.8	P
1452203_at	4119.5	P	1.8	I	2e-05	1106.5	P
1452186_at	7509.9	P	1.3	I	2e-05	3362.9	P
1452161_at	1381	P	1.2	I	2e-05	732.3	P
1452160_at	1489.9	P	1.1	I	2e-05	772.2	P
1452002_at	769.7	P	1.2	I	7.8e-05	311.8	A
1451921_a_at	427	P	3.6	I	2e-05	29.1	A
1451798_at	8530.3	P	1.2	I	2e-05	3663.7	P
1451730_at	1252.6	P	1.3	I	2e-05	424.1	P
1451644_a_at	672.3	P	2.9	I	2e-05	99.6	P
1451640_a_at	3521.2	P	2.1	I	2e-05	945.9	P
1451567_a_at	4067.7	P	1.6	I	3e-05	1315.4	P
1451415_at	108.4	P	2.3	I	0.000865	23.8	A
1451340_at	11637.1	P	5.7	I	2e-05	230	A
1451272_a_at	6485.7	P	1.6	I	2e-05	2158.2	P
1451264_at	4006.4	P	1.8	I	2e-05	1105.7	P
1451177_at	6308.6	P	1.3	I	2e-05	2594.2	P
1451160_s_at	1781.8	P	1.9	I	2e-05	466.5	P
1451069_at	589.2	P	1.5	I	3.5e-05	179.1	P
1451004_at	1034.8	P	1.9	I	3e-05	224.9	P
1450986_at	1387.3	P	1.1	I	2e-05	603.6	P
1450985_a_at	2694.9	P	1.5	I	2e-05	1152.1	P
1450984_at	1615.9	P	1.4	I	0.000865	589.5	A
1450971_at	5253.8	P	2.6	I	0.000101	907.6	P
1450829_at	12861.5	P	4.3	I	2e-05	509.3	P
1450760_a_at	640.7	P	1.2	I	7.8e-05	286.5	P
1450716_at	1874.2	P	3.2	I	2e-05	134.5	P
1450710_at	688.8	P	1.7	I	3e-05	220.7	P
1450698_at	1303.9	P	3.9	I	3e-05	69.7	A
1450643_s_at	5423.9	P	2	I	2e-05	1359.3	P
1450522_a_at	3398.4	P	1.3	I	2e-05	1353.7	P
1450414_at	17195.5	P	2.1	I	2e-05	3496.4	P
1450413_at	3710.6	P	2.4	I	2e-05	763.4	P
1450381_a_at	2372.7	P	1.7	I	2e-05	736.5	P
1450295_s_at	787.1	P	1.7	I	2.7e-05	231.1	P
1450275_x_at	5348.6	P	1.3	I	2e-05	2479.8	P
1450264_a_at	3512	P	4	I	2e-05	207.9	P
1450214_at	328.6	P	1.2	I	0.000147	142.3	P
1450165_at	16671.8	P	1	I	2e-05	7073.2	P
1450113_at	966.1	P	1.2	I	2e-05	344.8	P
1450044_at	2807	P	1.7	I	2e-05	750.2	P
1449984_at	39924.8	P	3.6	I	2e-05	3051.8	P
1449976_a_at	261.4	P	1	I	0.000307	146	P
1449931_at	1101.6	P	1.8	I	2e-05	350.3	P
1449858_at	1893.2	P	1.7	I	2e-05	576.4	P
1449851_at	1042.1	P	2	I	2e-05	314.1	P
1449840_at	602.2	P	1.1	I	2e-05	223.7	P
1449773_s_at	4245.5	P	3	I	2e-05	545.8	P
1449731_s_at	29121.6	P	2.7	I	2e-05	5851.2	P
1449668_s_at	7562.9	P	1.5	I	2e-05	2464.1	P
1449591_at	3796.8	P	2.1	I	2e-05	948.1	P
1449552_at	1096.2	P	1	I	2e-05	465.2	P
1449530_at	2580.9	P	1.1	I	2e-05	1184.8	P
1449519_at	5138.1	P	3.6	I	2e-05	517.6	P
1449482_at	230.4	M	4.1	I	6e-05	7.9	A
1449473_s_at	1345.5	P	2.1	I	2e-05	206.8	P
1449399_a_at	1747.6	P	2.9	I	2e-05	191.4	A
1449363_at	27075.4	P	2.4	I	2e-05	5045.7	P
1449317_at	2226.5	P	1.8	I	2e-05	767.9	P
1449227_at	8504.6	P	1.6	I	2e-05	2561	P
1449119_at	915	P	1.5	I	7.8e-05	330.7	M
1449110_at	36870.2	P	2.8	I	2e-05	5813	P
1449007_at	3053.9	P	2.8	I	2e-05	472.8	P
1448966_a_at	1180	P	4.1	I	2e-05	65.6	P
1448914_a_at	1725.8	P	2.9	I	6.8e-05	206.4	A
1448830_at	40353.6	P	2.6	I	2e-05	7105.9	P
1448793_a_at	19521.1	P	1.3	I	2e-05	8015.9	P
1448731_at	1007.3	P	1.6	I	2e-05	353.5	P
1448728_a_at	2307.2	P	2.6	I	2e-05	376.7	P
1448724_at	576.4	P	1.4	I	4e-05	129.4	P
1448694_at	12599.5	P	3.3	I	2e-05	1334.2	P
1448657_a_at	429.3	P	1.7	I	0.000189	117.7	P
1448641_at	2251.7	P	1.4	I	6e-05	897.7	P
1448606_at	502.6	P	2.2	I	2e-05	134	P
1448529_at	136.2	A	-1.4	D	0.999811	364.6	P
1448436_a_at	2597.3	P	1.3	I	2e-05	1183.8	P
1448325_at	9386.8	P	4.2	I	2e-05	631.3	P
1448306_at	31405.6	P	3.3	I	2e-05	3150	P
1448272_at	10090.3	P	5.2	I	2e-05	251.2	P
1448162_at	111	P	1.9	I	0.000774	38.6	A
1448079_at	142.5	A	-1.1	D	0.998923	308.2	P
1448042_s_at	143.3	P	1.7	I	6e-05	41.1	A
1448026_at	499	P	2.1	I	2e-05	107.1	P
1447936_at	5664.2	P	2.6	I	2e-05	942.4	P
1447930_at	3483.7	P	1.6	I	2e-05	1135.1	P
1447923_at	6551.8	P	2.3	I	2e-05	1065.1	P
1447914_x_at	130	P	4.4	I	0.000865	2.1	A
1447830_s_at	27053.3	P	1.6	I	2e-05	8821.8	P
1447818_x_at	103.2	P	-1.1	D	0.998923	212.4	P
1447804_x_at	575	P	1.9	I	4.6e-05	120.4	P
1447612_x_at	1338.7	P	3.9	I	0.000167	138.5	A
1447448_s_at	15260	P	2.9	I	2e-05	2062.4	P
1447227_at	112.6	P	-1.9	D	0.99998	417.3	P
1446840_at	247.9	P	3.5	I	3e-05	16.8	A
1446636_at	248.4	P	-1.1	D	0.99994	427.1	P
1446510_at	92.5	P	-1	D	0.999562	219.4	P
1446417_at	328.8	P	-1.6	D	0.99998	1035.8	P
1446354_at	256.9	M	-1	D	0.999759	305.1	P
1445678_at	126.4	P	1.8	I	6e-05	39.5	A
1445565_at	488	P	2.1	I	0.001832	56.5	A
1445452_at	5002.8	P	4.2	I	2e-05	293.5	P
1445420_at	97.3	P	-1.2	D	0.999922	254.3	P
1445365_at	139.9	P	-1.3	D	0.998349	415.6	P
1445322_x_at	751.4	P	-1.1	D	0.999226	1073.6	P
1445068_at	1596	P	2.2	I	2e-05	330.8	P
1444616_x_at	539.2	P	2.3	I	2e-05	77.5	A
1444506_at	62.1	A	-1.8	D	0.999973	301.3	P
1444458_at	63.6	A	-1	D	0.999308	141.9	P
1444456_at	144.7	P	-1.3	D	0.99996	372.7	P
1444402_at	4663	P	3.3	I	2e-05	582.1	P
1444361_at	20.1	A	-3.2	D	0.999911	317.7	P
1444299_at	202.5	P	1.2	I	0.000147	70	A
1444233_at	666.7	P	2.6	I	2e-05	105.7	P
1444144_at	71.8	A	-1.2	D	0.998664	134.7	P
1444097_at	720.8	P	-1.2	D	0.99998	1614.8	P
1444073_at	23.4	A	-3	D	0.999034	192.8	P
1444021_at	886.9	P	3.2	I	2e-05	111.4	P
1443923_at	792.2	P	2.1	I	2e-05	146.2	P
1443894_at	1894.1	P	-1	D	0.99998	3948.9	P
1443859_at	753.5	P	2.5	I	2e-05	121.6	P
1443673_x_at	76	A	-1.1	D	0.999693	132.2	P
1443628_at	42	A	-2.3	D	0.999973	291.5	P
1443534_at	234.6	P	-1.1	D	0.999911	440.3	P
1443475_at	1014.6	P	6.5	I	2.3e-05	8.1	A
1443414_at	244.9	P	1.4	I	2e-05	76.5	A
1443402_at	83.2	M	-1.3	D	0.998664	289.3	P
1443230_at	118.3	P	-1.7	D	0.999932	387.5	P
1443208_at	438.5	P	-1.3	D	0.99998	952.1	P
1443017_at	404.1	P	1.5	I	5.2e-05	124	P
1442849_at	236.9	P	-1.8	D	0.99998	732.1	P
1442726_s_at	1075.6	P	2.7	I	2e-05	106.7	A
1442643_at	395	P	3.1	I	2e-05	28.2	A
1442599_at	59	A	-1.5	D	0.999899	140.8	P
1442576_at	306.3	P	2.1	I	0.000214	88.7	A
1442393_at	234.1	P	-1.3	D	0.999508	604.8	P
1442368_at	129.6	P	-1.7	D	0.99996	371.1	P
1442277_at	1491.6	P	3.7	I	2e-05	144.4	P
1442233_at	745.2	P	-1.4	D	0.99998	1804.1	P
1442176_at	569.9	P	2.1	I	2.7e-05	109.9	P
1442051_at	962	P	2.3	I	2e-05	185.7	P
1442014_at	8032.8	P	4.4	I	2e-05	446	P
1441971_at	3661.5	P	2.4	I	2e-05	776.7	P
1441887_x_at	2776.3	P	2	I	3.5e-05	706.3	P
1441855_x_at	2409.3	P	1.7	I	3e-05	577.4	P
1441823_at	533	P	-1	D	0.99998	1105.8	P
1441787_at	980	P	2.3	I	2e-05	193.6	P
1441615_at	92.2	P	-1	D	0.99987	217	P
1441548_at	68.8	A	-1.9	D	0.998514	356.1	P
1441513_at	1399.7	P	2.6	I	2e-05	236	P
1441331_at	1112.1	P	2.8	I	0.000114	137.2	P
1441052_at	244.4	P	-1	D	0.99997	526.7	P
1440919_at	226.1	P	1.2	I	2.7e-05	113.7	A
1440862_at	234.9	P	-1.1	D	0.999811	603.9	P
1440851_at	72.7	P	-1	D	0.999948	184.8	P
1440790_x_at	384.4	P	-1.4	D	0.99998	678.8	P
1440637_at	86.7	P	-1.6	D	0.99994	344.4	P
1440633_at	120.7	P	-1.1	D	0.998168	332.6	P
1440615_at	212.5	P	2	I	3e-05	51.5	P
1440543_at	61	A	-1.2	D	0.999508	226.4	P
1440527_at	1625.2	P	1.4	I	2e-05	740.9	P
1440463_at	152.4	P	1.6	I	0.001486	58.6	P
1440461_at	201.6	P	-1.2	D	0.999977	479	P
1440392_at	871.4	P	2.1	I	2e-05	220.7	A
1440355_at	132.4	M	-2	D	0.998168	561.5	P
1440346_at	11130.6	P	6.1	I	2e-05	127.3	P
1440330_at	151.8	P	2.6	I	0.000167	24.8	A
1440299_at	1822	P	1.1	I	2e-05	825.9	P
1440076_at	2883.4	P	3.4	I	2e-05	316.7	P
1439948_at	131.8	A	-1	D	0.999508	158	P
1439946_at	217.2	P	-1.3	D	0.99987	474.8	P
1439837_at	246.9	P	2.3	I	2e-05	49.2	A
1439686_at	75.3	P	-1.5	D	0.99998	177	P
1439619_at	130.1	P	-1	D	0.999899	342.7	P
1439488_at	1907.5	P	1.5	I	2e-05	658.7	P
1439399_a_at	7352.6	P	2	I	2e-05	1665.7	P
1439226_at	305.1	P	-1	D	0.999922	638.2	P
1439221_s_at	1551.6	P	2.1	I	2e-05	338.9	P
1439200_x_at	1537.5	P	1.6	I	0.001201	626.3	P
1439153_at	342.2	P	-1.1	D	0.999973	781.9	P
1439071_at	610.7	P	1.8	I	2e-05	181.8	P
1438999_a_at	1841.8	P	2.6	I	2e-05	275.7	P
1438978_x_at	421.5	P	2.2	I	0.000692	106.1	P
1438841_s_at	107.7	P	5.5	I	0.001832	2.5	A
1438831_at	236.9	P	3.3	I	7.8e-05	17.3	A
1438800_at	123.8	A	-1.3	D	0.999226	314.7	P
1438767_at	4186	P	4	I	2e-05	291.6	P
1438725_at	1562.8	P	1.9	I	2e-05	420.5	P
1438673_at	5847.3	P	1.1	I	2e-05	2499.6	P
1438459_x_at	4194.7	P	2	I	2e-05	987.1	P
1438458_a_at	3747.9	P	1.6	I	2e-05	1366.5	P
1438442_at	166.4	P	-1	D	0.999562	369.2	P
1438429_at	288	P	-1.1	D	0.99998	631.3	P
1438397_a_at	2146.8	P	1.4	I	3e-05	848	P
1438235_at	243.2	A	-1	D	0.999034	648.5	P
1438215_at	1189.6	P	1.9	I	4.6e-05	374.9	P
1438201_at	184.5	P	-1.5	D	0.99987	541.7	P
1438157_s_at	35489	P	2.1	I	2e-05	7491.3	P
1438148_at	935.6	P	4.1	I	2e-05	55.8	P
1438108_at	1927.9	P	1.6	I	0.001832	562.5	P
1438097_at	2724.2	P	2.5	I	2e-05	451.3	P
1438069_a_at	1124.6	P	1	I	2e-05	546.7	P
1438000_x_at	9837.4	P	1	I	2e-05	4426.3	P
1437941_at	294.2	P	-1.3	D	0.999922	774.2	P
1437921_x_at	1694.8	P	1.9	I	2.3e-05	479	P
1437884_at	295.8	P	1.4	I	0.00013	143.9	A
1437615_s_at	3806.5	P	1	I	2e-05	1979.1	P
1437516_at	903.1	P	1.3	I	2e-05	371.3	P
1437481_at	1130.1	P	1.4	I	3e-05	412.4	P
1437473_at	673	P	-1.4	D	0.99997	1721.5	P
1437468_x_at	18159.7	P	1.1	I	2e-05	8463.8	P
1437410_at	107.5	A	-1.8	D	0.999833	379	P
1437409_s_at	1152.2	P	1.8	I	2e-05	377.1	P
1437382_at	1030.1	P	1.7	I	2e-05	341.4	P
1437256_at	154.5	P	1	I	0.000618	37.5	P
1437247_at	3232	P	2	I	2e-05	884.1	P
1437226_x_at	23096.7	P	1.6	I	2e-05	7175.8	P
1437210_a_at	6463.4	P	1.5	I	2e-05	2139.9	P
1437127_at	73.2	A	-1.4	D	0.999135	234.9	P
1437111_at	2690.1	P	2.4	I	2e-05	589.9	P
1437110_at	3331.3	P	1.5	I	2e-05	1105.1	P
1437100_x_at	2246.2	P	2.1	I	2e-05	484.2	P
1436994_a_at	13125.7	P	2.5	I	2e-05	1889.4	P
1436781_at	210.9	A	-1.4	D	0.99998	534.4	P
1436745_at	1388	P	2.2	I	2e-05	302.3	P
1436710_at	2087.6	P	2.3	I	2e-05	325.5	P
1436594_at	409.7	P	1.3	I	0.000167	227	P
1436584_at	5143	P	2.2	I	2e-05	1096.4	P
1436549_a_at	7044.8	P	1.8	I	3.5e-05	2043.2	P
1436544_at	538.5	P	1	I	6.8e-05	201.6	P
1436513_at	1071.1	P	3	I	2e-05	191.3	P
1436511_at	6060.9	P	2.4	I	2e-05	1190.8	P
1436499_at	6663.9	P	1.3	I	2e-05	2723.4	P
1436424_at	816.7	P	1.4	I	0.000147	270.2	P
1436387_at	363.4	P	1.3	I	2.3e-05	97.6	P
1436329_at	1370.2	P	3.4	I	2e-05	122.7	P
1436317_at	138.1	P	-1.8	D	0.999977	548.2	P
1436213_a_at	258.2	P	1.7	I	6.8e-05	106.3	P
1436196_at	4104	P	2.8	I	2e-05	543	P
1436151_x_at	1554.1	P	1.7	I	4e-05	607.7	P
1436074_at	2662.6	P	1.7	I	2e-05	872.9	P
1436068_at	950.1	P	3.7	I	2e-05	102	A
1436045_at	114.8	P	-1.1	D	0.998168	315.7	P
1436040_at	1871.5	P	2	I	2e-05	460.6	P
1435975_at	1067.3	P	1.2	I	0.000167	349.1	P
1435878_at	1344.9	P	1.9	I	2e-05	374.5	P
1435872_at	1967	P	2.3	I	2e-05	447.6	P
1435866_s_at	4945.2	P	2.6	I	2e-05	845	P
1435865_at	5520	P	2.2	I	2e-05	1316	P
1435754_at	347.5	P	-1.3	D	0.99998	840.5	P
1435744_at	243.8	A	-1	D	0.999693	411.1	P
1435584_at	5559.9	P	2.4	I	2e-05	840.1	P
1435458_at	8298.4	P	3.2	I	2e-05	808.5	P
1435454_a_at	3097.5	P	1.3	I	2e-05	1248	P
1435449_at	5561.6	P	1.9	I	2e-05	1570.1	P
1435448_at	8272.9	P	1.9	I	2.7e-05	2274.6	P
1435415_x_at	1308.4	P	1.4	I	0.000389	497.4	P
1435240_at	2105.7	P	1.2	I	0.000214	1018.9	P
1435226_at	4977.1	P	1.9	I	2e-05	1254.8	P
1435176_a_at	20622	P	1.5	I	2e-05	7190.4	P
1435087_at	413.3	P	-1.2	D	0.999853	1141.9	P
1434955_at	84.9	P	-2.5	D	0.999922	498.9	P
1434904_at	786.6	P	1.9	I	5.2e-05	174.6	P
1434901_at	2792.7	P	2	I	2e-05	636.4	P
1434885_at	1069.7	P	2.5	I	2e-05	215.9	P
1434774_at	1635.2	P	1.4	I	2.3e-05	714.7	P
1434763_at	459.1	P	1.4	I	2.3e-05	190.2	P
1434744_at	1425.5	P	1.1	I	2.3e-05	745.2	P
1434741_at	150.7	A	-1	D	0.999654	338.3	P
1434660_at	1847.4	P	2	I	2e-05	441	P
1434600_at	2369	P	1.5	I	3e-05	757.3	P
1434599_a_at	1774.6	P	1.4	I	2e-05	735.3	P
1434559_at	2043.5	P	2	I	5.2e-05	473.3	P
1434496_at	949.2	P	2.6	I	0.000101	206.4	A
1434461_at	4721.3	P	1.4	I	2e-05	1777.7	P
1434432_at	1062.6	P	1.9	I	2e-05	290.7	P
1434405_at	4530.3	P	1.6	I	2e-05	1403.2	P
1434400_at	696.8	P	2.3	I	0.00013	121.6	A
1434378_a_at	182	P	-1.1	D	0.999977	449.5	P
1434352_at	11972.6	P	1.5	I	2e-05	5249.4	P
1434350_at	6221.9	P	4.9	I	2e-05	149.2	A
1434294_at	178	P	-1.1	D	0.999932	421	P
1434283_at	1370.6	P	1.1	I	6e-05	630.7	P
1434228_at	243.3	P	-1.2	D	0.99997	484.4	P
1434082_at	2782.6	P	1.1	I	2e-05	1332.6	P
1434070_at	6014.7	P	1	I	2e-05	2895.3	P
1434010_at	484.2	P	-1	D	0.99998	859.6	P
1433986_at	309.9	P	-1.1	D	0.999899	639.4	P
1433943_at	597.1	P	1.2	I	4e-05	276.5	P
1433868_at	140.6	P	-1.3	D	0.999226	211.1	P
1433801_at	114.4	P	-1.1	D	0.999308	286.3	P
1433758_at	651.6	P	-1.3	D	0.99998	1459	P
1433757_a_at	428.1	P	-1.6	D	0.999977	1397.1	P
1433711_s_at	798.6	P	-2.1	D	0.99998	3020.4	P
1433699_at	23045.5	P	3.8	I	2e-05	1594.3	P
1433675_at	5865.1	P	2.5	I	2e-05	962.2	P
1433674_a_at	7135	P	2.3	I	2e-05	1332.4	P
1433668_at	10305.8	P	1.7	I	2e-05	3218	P
1433632_at	353.5	P	-1.2	D	0.99998	1066.7	P
1433599_at	3913.2	P	1.4	I	2e-05	1563.3	P
1433575_at	520	P	-1.6	D	0.99998	1299.6	P
1433508_at	21331.9	P	2.4	I	2e-05	4020.1	P
1433454_at	604.8	P	4.8	I	3e-05	13.6	A
1433453_a_at	2205.5	P	3.3	I	3.5e-05	283.1	P
1433361_at	100.8	P	2.8	I	0.000774	15	A
1432478_a_at	4203.9	P	1.9	I	2e-05	1183.6	P
1432439_at	249.9	P	1.5	I	0.000692	119.8	A
1432249_a_at	451.7	P	1	I	2e-05	225.7	P
1432059_x_at	645.7	P	2.3	I	0.000101	270.7	A
1432007_s_at	212.2	A	-1.9	D	0.99998	732.2	P
1431843_a_at	1319.1	P	1.7	I	0.000241	359.9	P
1431811_a_at	1364.6	P	1.2	I	2.7e-05	576.2	P
1431734_a_at	3086.5	P	1.4	I	2.3e-05	1210.6	P
1431658_at	210.2	P	5.3	I	2e-05	3	A
1431635_at	135.4	M	4.6	I	8.8e-05	5	A
1431352_s_at	282	P	1.6	I	0.000114	78.8	P
1431252_a_at	2046.5	P	2.2	I	2e-05	412.4	P
1431239_at	263.8	P	-1.2	D	0.999693	646.8	P
1431231_at	680.6	P	1.7	I	6.8e-05	157.8	P
1431182_at	634.7	P	1.6	I	2e-05	226	P
1431031_at	517.9	P	2.1	I	2e-05	111.2	P
1431018_at	1371.8	P	1.7	I	2e-05	391.9	P
1431008_at	4488.9	P	3.1	I	2e-05	524.5	P
1430981_s_at	2383.6	P	1.3	I	2e-05	1012.7	P
1430622_at	30.8	A	-1.8	D	0.999977	160.4	P
1430535_at	2096	P	2	I	2e-05	511.3	P
1430345_at	89.5	P	-1.4	D	0.999977	334.6	P
1430271_x_at	1931.7	P	2.4	I	2.3e-05	416.8	P
1430252_at	541.9	P	1	I	0.000307	232.8	P
1430151_at	176	P	-1.3	D	0.99998	490.9	P
1430147_a_at	1291.4	P	1.8	I	6e-05	383	P
1430097_at	161.3	P	-2.7	D	0.999977	1250.3	P
1429909_at	433.5	P	1.8	I	2e-05	137.3	P
1429588_at	5118.4	P	1.5	I	2e-05	1687.5	P
1429568_x_at	5253.3	P	1.4	I	2e-05	1991	P
1429473_at	1071.1	P	1.1	I	2.3e-05	478.3	P
1429387_at	388	P	1.1	I	0.000214	161.4	P
1429251_at	1005.1	P	1.9	I	2e-05	334.5	P
1429121_at	853.3	P	1.1	I	2e-05	394.6	P
1429043_at	2649.8	P	1.2	I	3e-05	1106.4	P
1429040_at	2631.6	P	1.6	I	2e-05	907.8	P
1428908_at	2064.9	P	1.1	I	2e-05	944.2	P
1428861_at	1965.5	P	2.4	I	2e-05	430.8	P
1428834_at	5148	P	3.4	I	2e-05	514.5	P
1428793_at	168.2	A	-1.4	D	0.99998	488	P
1428748_at	105.7	P	-1.4	D	0.999886	335.2	P
1428735_at	1549.9	P	1.9	I	8.8e-05	482.4	P
1428691_at	2740	P	1.8	I	2e-05	875.5	P
1428616_at	3570.2	P	1.8	I	2e-05	896.2	P
1428487_s_at	971.2	P	1.9	I	2e-05	239.8	P
1428468_at	5540	P	1.6	I	2e-05	1843.4	P
1428341_at	3057.6	P	1.9	I	2e-05	826.8	P
1428319_at	2285.9	P	2.4	I	2e-05	484.9	P
1428171_at	2734.5	P	1.6	I	2e-05	810.4	P
1428027_at	675.3	P	4.1	I	2e-05	61.5	A
1427891_at	201.4	P	4.9	I	0.000966	2.8	A
1427844_a_at	2271.8	P	1.6	I	2e-05	779.2	P
1427762_x_at	565.3	P	2.4	I	0.000552	306.5	P
1427742_a_at	19187.9	P	2.8	I	2e-05	2803.1	P
1427736_a_at	6235.4	P	3.4	I	2e-05	484.5	P
1427718_a_at	23508.1	P	2.9	I	2e-05	3021.1	P
1427707_a_at	1428.4	P	1.4	I	2e-05	524.8	P
1427705_a_at	3890.8	P	1.1	I	2e-05	1621.1	P
1427689_a_at	5758.9	P	1.1	I	2e-05	2845.9	P
1427683_at	4311.7	P	2.9	I	2e-05	552.6	P
1427682_a_at	2839	P	2.9	I	8.8e-05	485.4	P
1427663_a_at	1221.2	P	2.1	I	4e-05	467.9	P
1427650_a_at	918.7	P	1.7	I	2e-05	279.5	M
1427540_at	999.9	P	2.1	I	2e-05	208.3	P
1427381_at	7796.7	P	2.3	I	2e-05	1634.8	P
1427379_at	62.4	A	-1.2	D	0.999727	214.6	P
1427334_s_at	2006.9	P	1.9	I	2e-05	479.7	P
1427317_at	570.7	P	1.3	I	8.8e-05	254.9	P
1427160_at	863.7	P	1.4	I	5.2e-05	296.6	P
1427159_at	1930.8	P	1.6	I	2.3e-05	680.4	P
1427127_x_at	2088.2	P	3.8	I	2e-05	214.2	P
1427126_at	1717.2	P	3.7	I	2.3e-05	138.5	P
1427081_at	197.6	P	1.1	I	0.000774	96.4	M
1427005_at	32274.7	P	2.3	I	2e-05	6515	P
1426806_at	2489.7	P	1.8	I	2e-05	881.6	P
1426769_s_at	1539.1	P	1.3	I	4e-05	630.1	P
1426727_s_at	2732.5	P	2.4	I	2e-05	509.8	P
1426726_at	2621.9	P	2.4	I	2e-05	522.9	P
1426721_s_at	2859.2	P	1.4	I	2e-05	998.1	P
1426671_a_at	7187.2	P	1.4	I	2e-05	2890	P
1426604_at	1044.7	P	-1.6	D	0.99998	2902.8	P
1426603_at	281.7	A	-1.2	D	0.99998	893.2	P
1426576_at	4361	P	1.4	I	3e-05	1688.4	P
1426575_at	2417.4	P	1.4	I	4.6e-05	964.9	P
1426556_at	1140.7	P	1.2	I	3e-05	510.9	P
1426334_a_at	3251.4	P	2.3	I	2e-05	732.2	P
1426279_at	5425	P	2.4	I	2e-05	1230.4	P
1426262_at	764.3	P	1.4	I	0.000307	219.9	P
1426227_s_at	1809.1	P	1.3	I	2e-05	705.9	P
1426124_a_at	13842.3	P	2.3	I	2e-05	2838.1	P
1426065_a_at	139.3	A	-1.2	D	0.999727	374.8	P
1426063_a_at	2355.7	P	6	I	2e-05	42.6	A
1426037_a_at	459.3	P	3.2	I	7.8e-05	56.9	A
1426029_a_at	260.9	P	2.5	I	0.000241	59.7	A
1425964_x_at	1698.1	P	7	I	2e-05	6.4	A
1425902_a_at	1409.8	P	1.2	I	2e-05	627.5	P
1425837_a_at	6642	P	3.3	I	2e-05	668.6	P
1425687_at	635.4	P	1.5	I	0.001651	170.7	P
1425686_at	2994.8	P	2.2	I	2e-05	768.8	P
1425684_at	293.9	P	-1.5	D	0.99998	773.2	P
1425556_at	577.1	P	3	I	3e-05	71.9	A
1425537_at	584.9	P	1	I	3e-05	298	P
1425536_at	4926.5	P	1.5	I	2e-05	1834.1	P
1425495_at	780	P	1.1	I	2e-05	333	P
1425462_at	6164	P	1.3	I	2e-05	2942.7	P
1425461_at	1998	P	1.5	I	2e-05	688.7	P
1425412_at	2639.7	P	1.7	I	2.7e-05	723.4	P
1425362_at	218.2	P	-1.4	D	0.999382	472.2	P
1425315_at	91.2	P	-1.2	D	0.999448	250.9	P
1425305_at	2851.7	P	2.2	I	2.3e-05	568.2	P
1425241_a_at	10144.6	P	1.6	I	2e-05	3338.1	P
1425154_a_at	852.7	P	1.2	I	2e-05	378.9	M
1425125_at	1038.2	P	1.4	I	2e-05	376.6	P
1425030_at	1390.2	P	1	I	2e-05	627.9	P
1424996_at	5859.6	P	2	I	2e-05	1495.2	P
1424942_a_at	4180.4	P	1.6	I	2e-05	1330.3	P
1424896_at	189	P	-1	D	0.999135	389.4	P
1424880_at	1021.9	P	3.3	I	0.00013	64.7	A
1424854_at	3197.5	P	4.2	I	2e-05	111	P
1424800_at	352.6	P	4.6	I	0.000114	16.9	A
1424735_at	1458.6	P	1.7	I	2e-05	295.2	P
1424658_at	474	P	1.3	I	8.8e-05	204.8	P
1424457_at	1146.7	P	2.6	I	2e-05	181.3	A
1424290_at	3644.1	P	2.3	I	2e-05	722	P
1424289_at	6211.8	P	2.4	I	2e-05	1164.2	P
1424250_a_at	699.3	P	1.7	I	4.6e-05	274.5	A
1424211_at	1732	P	2.2	I	2.7e-05	361.1	P
1424208_at	4165.6	P	1.3	I	2e-05	1687.9	P
1424091_at	726.7	P	1.4	I	2e-05	351.1	P
1424067_at	9117.3	P	1.9	I	2e-05	2122.6	P
1423905_at	1402.7	P	2.1	I	2e-05	318.1	M
1423904_a_at	1907.3	P	1.8	I	2e-05	519.5	P
1423903_at	2010	P	1.9	I	2e-05	477	P
1423883_at	10663.6	P	1.5	I	2e-05	3865.1	P
1423773_at	6800.4	P	1.3	I	2e-05	2842.3	P
1423702_at	3772.5	P	1.6	I	2e-05	1181.8	P
1423635_at	1192.1	P	3.6	I	2e-05	104.1	P
1423632_at	204.5	A	-1	D	0.999693	357.3	P
1423622_a_at	24213.5	P	3	I	2e-05	2848	P
1423605_a_at	16347.6	P	2.4	I	2e-05	2437.5	P
1423602_at	4451.1	P	3.7	I	2e-05	315	P
1423502_at	3764.3	P	1.3	I	2e-05	1462.4	P
1423474_at	4787	P	1.2	I	2e-05	2021.6	P
1423470_at	2005.5	P	2.1	I	2e-05	419.8	P
1423268_at	2468.1	P	2	I	2e-05	524.7	P
1423267_s_at	5413.5	P	2.2	I	2e-05	1107.8	P
1423243_at	169.4	P	-1.3	D	0.99998	493	P
1423169_at	382.3	P	1.9	I	2e-05	130.6	P
1423017_a_at	7810	P	1.3	I	2e-05	3194.8	P
1423006_at	2402.9	P	2.5	I	3e-05	417.1	P
1422948_s_at	5398.9	P	3.2	I	2e-05	599.9	P
1422943_a_at	3103.5	P	3.3	I	2e-05	197.7	A
1422886_a_at	1964.5	P	2.2	I	2e-05	467.1	P
1422865_at	1771.6	P	1.2	I	3.5e-05	787	P
1422864_at	1845.1	P	1.2	I	2e-05	715.6	P
1422860_at	103	P	2.7	I	6e-05	9.5	A
1422806_x_at	712.4	P	1.3	I	0.000618	318.8	P
1422742_at	1411.3	P	1.8	I	2e-05	417.1	P
1422537_a_at	15762.5	P	2.1	I	2e-05	2821.2	P
1422526_at	3637.1	P	1.9	I	2e-05	945.3	P
1422474_at	2148.2	P	3.3	I	2e-05	255.3	P
1422473_at	2344.8	P	3.3	I	2e-05	293.6	A
1422286_a_at	6445	P	1.8	I	2e-05	1770.3	P
1422249_s_at	711.4	P	1.6	I	2e-05	273	P
1422155_at	466.1	P	3.3	I	2e-05	57.5	P
1422054_a_at	3071.7	P	3.7	I	2e-05	246.3	P
1422018_at	2357.5	P	3.4	I	2e-05	201.6	P
1421937_at	555.8	P	1.1	I	0.000865	285.4	M
1421936_at	616.7	P	1.2	I	2e-05	250.4	P
1421818_at	5794.4	P	1.6	I	2e-05	1958.5	P
1421640_a_at	8596.8	P	2.1	I	4e-05	1431.4	P
1421578_at	18919.4	P	2.4	I	2e-05	3325.6	P
1421487_a_at	1834.5	P	1	I	2e-05	881.2	P
1421473_at	218.6	P	5	I	0.000865	13.1	A
1421457_a_at	3376.9	P	1.5	I	2e-05	1195.1	P
1421392_a_at	6956.7	P	2	I	2e-05	1575.8	P
1421267_a_at	8942	P	2.3	I	2e-05	2111.2	P
1421266_s_at	3760.7	P	2.2	I	2e-05	834.3	A
1421228_at	8909.3	P	2.8	I	2e-05	1489.4	P
1421207_at	194.1	P	1.8	I	0.000101	64.3	M
1421106_at	884.8	P	1.2	I	2e-05	338.8	P
1421073_a_at	483.3	P	1.1	I	2e-05	178.1	P
1421064_at	806.7	P	1.2	I	2e-05	427	P
1421019_at	555.8	P	-1.1	D	0.999833	1158.8	P
1420974_at	168.8	P	-1.2	D	0.999853	371.9	P
1420710_at	4659.8	P	4.7	I	2e-05	224.9	P
1420618_at	10695.9	P	1.2	I	2e-05	5168.7	P
1420617_at	8839.2	P	1.5	I	2e-05	3665.1	P
1420591_at	6935.1	P	1.2	I	2e-05	3219.9	P
1420425_at	2181.1	P	2.6	I	2e-05	343.4	P
1420404_at	1174.1	P	1.6	I	2e-05	401.7	P
1420380_at	18717.1	P	2.1	I	2e-05	4475.6	P
1420376_a_at	42249.4	P	1.4	I	2e-05	16136.4	P
1420331_at	6238.2	P	1.5	I	2e-05	2481.5	P
1420330_at	25249.7	P	1.3	I	2e-05	9656.1	P
1420196_s_at	1191.6	P	-1.1	D	0.999965	2196.9	P
1420099_at	2859.1	P	3.2	I	0.000346	199	A
1420089_at	4424.4	P	2.3	I	2e-05	537.9	P
1419924_at	2234.5	P	1.6	I	2e-05	706.5	P
1419816_s_at	2556.6	P	3.1	I	2e-05	306.2	P
1419647_a_at	7345.1	P	3.3	I	2e-05	716.3	P
1419607_at	10620.1	P	3.3	I	4.6e-05	1126	P
1419561_at	26235.5	P	2.3	I	2e-05	5664.2	P
1419313_at	1056.2	P	1.4	I	2e-05	477.2	P
1419282_at	2693.6	P	1.1	I	2.3e-05	1160.5	P
1419248_at	26528.8	P	1.4	I	2e-05	10767.7	P
1419247_at	29885.6	P	1.3	I	2e-05	11091.4	P
1419212_at	665	P	1.3	I	7.8e-05	314.3	P
1419209_at	3757.4	P	3.9	I	2e-05	342.5	P
1419208_at	1013.2	P	1.6	I	2e-05	321.9	P
1419203_at	500.2	P	1.3	I	8.8e-05	171.1	A
1419149_at	1528	P	3	I	2e-05	227.6	A
1419132_at	10256.9	P	1.7	I	2e-05	2915.7	P
1419069_at	1334.9	P	2.1	I	2e-05	339.6	P
1419068_at	2925	P	1.9	I	6.8e-05	836.4	P
1418943_at	1755.3	P	1.4	I	2e-05	730.6	P
1418936_at	1791.6	P	4.1	I	2e-05	116.2	A
1418932_at	487.6	P	2.1	I	2e-05	100.5	P
1418930_at	8961.1	P	3.2	I	2e-05	845.1	P
1418901_at	7612.7	P	1.6	I	2e-05	2775.3	P
1418850_at	4339.9	P	1.9	I	2e-05	1287.2	P
1418847_at	162.4	P	2.4	I	2e-05	35	A
1418835_at	12751.3	P	4.7	I	2e-05	421.2	P
1418714_at	349.5	P	3.7	I	0.000167	31	A
1418640_at	3511.5	P	1.8	I	2e-05	967.4	P
1418607_at	455	P	1.1	I	2.3e-05	216.8	A
1418572_x_at	3555.5	P	3.2	I	2e-05	546.3	P
1418571_at	2519.2	P	3.2	I	2e-05	388.3	A
1418536_at	5877.5	P	3.3	I	2e-05	569.4	P
1418401_a_at	4798.7	P	2.8	I	2e-05	544.6	P
1418397_at	3594.2	P	1.2	I	2e-05	1635.5	P
1418350_at	391.6	P	1.4	I	0.001336	115	P
1418280_at	13725.2	P	3.1	I	2e-05	1644	P
1418203_at	2718.4	P	2.9	I	2e-05	370.4	P
1418144_a_at	2309.1	P	1.7	I	2e-05	627.3	P
1418133_at	942.7	P	1.2	I	3e-05	406.9	P
1418072_at	10905.5	P	2.4	I	2e-05	2051.2	P
1417888_at	876.2	P	1.3	I	2e-05	350.6	P
1417856_at	2185.1	P	2.1	I	2e-05	455.2	P
1417833_at	1057.8	P	1.1	I	2e-05	418.1	P
1417613_at	6005.3	P	3.7	I	2e-05	392.9	A
1417612_at	22849.5	P	3.2	I	2e-05	2717.1	P
1417601_at	41868.2	P	1.7	I	2e-05	12073.5	P
1417564_at	2514.6	P	1.3	I	2e-05	1050.7	P
1417516_at	4463.6	P	1.7	I	2e-05	1335.4	P
1417483_at	6594.5	P	2.7	I	2e-05	982.1	P
1417409_at	33537.4	P	3.4	I	2e-05	3622.8	P
1417406_at	4622.6	P	2.3	I	2e-05	1055.8	P
1417372_a_at	2775.4	P	1.3	I	2e-05	1056.4	P
1417371_at	3646.1	P	1.4	I	2e-05	1367.2	P
1417263_at	5013.7	P	6.8	I	2e-05	59.5	A
1417262_at	8963.6	P	7.1	I	2e-05	62	P
1417261_at	472.9	P	1	I	3.5e-05	200	P
1417256_at	7680.8	P	2.4	I	2e-05	1471.3	P
1417065_at	39580.2	P	6.2	I	2e-05	598.6	P
1416746_at	7206.9	P	1.7	I	2e-05	2214	P
1416701_at	1865.4	P	1.8	I	3e-05	423.2	P
1416700_at	2241.8	P	1.7	I	3e-05	801.5	P
1416630_at	1936.3	P	4.2	I	2e-05	77.2	M
1416601_a_at	5385.5	P	3.5	I	2e-05	569	P
1416600_a_at	9984.8	P	3.2	I	2e-05	1085	P
1416576_at	607	P	4.6	I	2e-05	15.7	A
1416505_at	1737	P	3.5	I	6e-05	137.9	A
1416442_at	20316	P	4.9	I	2e-05	628.9	P
1416360_at	1763.4	P	1.4	I	2e-05	551.5	P
1416359_at	2942	P	1.1	I	2e-05	1350.1	P
1416268_at	15082.9	P	1.3	I	2e-05	5885.2	P
1416250_at	12658.1	P	5	I	2e-05	604.9	P
1416174_at	140.3	P	-1	D	0.999911	328.8	P
1416129_at	4493.6	P	3	I	2e-05	487.1	P
1416111_at	14440.1	P	3.6	I	2e-05	1081.2	P
1416101_a_at	24917.6	P	2.8	I	2e-05	4529.6	P
1416085_s_at	28464.9	P	1.9	I	2e-05	7330.8	P
1416084_at	5937.8	P	2.3	I	2e-05	1244.3	P
1416083_at	21308.6	P	1.9	I	2e-05	6367.1	P
1416067_at	31707.3	P	3.3	I	2e-05	3800.4	P
1415997_at	18187.4	P	2.1	I	2e-05	4326.4	P
1415996_at	23522.9	P	1.8	I	2e-05	6554.2	P
1415922_s_at	12461.2	P	1.7	I	2e-05	3693.2	P
1415899_at	20014.1	P	4.2	I	2e-05	1050.6	P
	64.6	P	5.7	I	0.001486	1.1	A
	43.8	P	5.5	I	2.7e-05	0.8	A
	103.3	P	5.3	I	0.000389	1.5	A
	38.4	P	5	I	0.000692	1.4	A
	99	P	5	I	6.8e-05	2.2	A
	5.3	A	-4.9	D	0.999654	99.4	P
	65.6	P	4.8	I	0.001486	3.5	A
	1.4	A	-4.6	D	0.999786	39.9	P
	37.6	P	4.3	I	0.000189	1.2	A
	57.4	M	4.1	I	0.000933	1.1	A
	154	P	4.1	I	2.3e-05	5.3	A
	2.5	A	-4.1	D	0.999382	50.5	M
	36.2	M	4	I	0.000346	1.6	A
	367.7	P	4	I	0.000346	21.4	A
	174.5	M	4	I	0.000692	11.1	A
	99.4	P	4	I	0.000346	6	A
	6.9	A	-4	D	0.999562	110.3	P
	102	P	4	I	0.000966	8.8	A
	437.1	P	3.9	I	0.000214	26.1	A
	8.7	A	-3.9	D	0.998923	88.5	P
	16	A	-3.7	D	0.99996	183.7	P
	2.6	A	-3.7	D	0.998514	48.3	P
	5.9	A	-3.6	D	0.999693	54	P
	76.4	P	3.5	I	0.000241	7.5	A
	60.9	M	3.5	I	0.001651	5.5	A
	33.2	P	3.5	I	0.000774	2.9	A
	42.7	A	-3.5	D	0.999508	294.5	P
	9.5	A	-3.4	D	0.999562	118.7	M
	77.5	P	3.3	I	0.000167	7.3	A
	2	A	-3.3	D	0.999654	33.6	P
	9.9	A	-3.2	D	0.999382	110.4	P
	216.1	P	3.2	I	0.000307	35.3	A
	254.4	P	3.2	I	0.001077	36.3	A
	8.9	A	-3.2	D	0.999611	111.9	P
	73.7	P	3.2	I	0.001651	10.8	A
	201.3	P	3.1	I	2e-05	15.7	A
	125.3	P	3.1	I	0.000966	15	A
	671.3	P	3.1	I	0.000147	65.3	A
	66.2	P	3	I	0.001201	5.4	A
	26.5	A	-3	D	0.999562	166.6	P
	83.3	P	2.9	I	0.000389	7.8	A
	217.9	P	2.9	I	0.000101	15.9	A
	46	A	-2.9	D	0.999727	157.6	P
	307.1	P	2.8	I	2.3e-05	37.8	A
	172	P	2.8	I	6.8e-05	20.1	A
	5014.9	P	2.8	I	2e-05	649	P
	1416.3	P	2.8	I	2e-05	247.1	P
	121.2	P	2.8	I	0.001336	15.4	A
	11038.7	P	2.7	I	2e-05	1640.3	P
	37.2	A	-2.7	D	0.998923	230.8	P
	3282.2	P	2.6	I	2e-05	673.6	P
	87.7	P	2.6	I	0.001651	14.5	A
	1253.4	P	2.6	I	7.8e-05	212.7	A
	60.2	P	2.6	I	3.5e-05	8.1	A
	26.4	A	-2.5	D	0.999382	174.2	P
	101.1	P	2.5	I	0.001077	18.2	A
	141	P	2.5	I	0.000307	14.2	A
	579.3	P	2.5	I	2.3e-05	147.7	A
	442.2	P	2.5	I	0.000273	72.2	A
	813.8	P	2.5	I	2e-05	202.3	P
	29.9	P	2.5	I	0.001486	4.5	A
	45.7	P	2.4	I	0.001832	11.5	A
	878.7	P	2.4	I	2e-05	145.4	M
	1428.2	P	2.4	I	2e-05	283.6	P
	96.8	M	2.4	I	0.000346	15.9	A
	22.6	A	-2.4	D	0.99994	132.9	P
	252	P	2.4	I	2e-05	52	A
	870	P	2.4	I	2e-05	148.3	P
	53	P	2.4	I	0.001832	10.8	A
	149.5	P	2.3	I	0.000865	21.9	A
	346.7	P	2.3	I	3.5e-05	58.6	P
	1169.9	P	2.3	I	2e-05	266.4	P
	27248.1	P	2.3	I	2e-05	5317	P
	11.4	A	-2.3	D	0.999693	68.8	P
	160.3	P	2.3	I	0.000552	3.6	A
	168.5	P	2.3	I	0.000492	27.8	A
	15.9	A	-2.3	D	0.999034	81.6	P
	59.1	A	-2.2	D	0.998514	194.7	P
	8.4	A	-2.2	D	0.998923	40.4	P
	140	P	2.2	I	0.000101	38.1	A
	209.4	P	2.2	I	0.000214	62.6	A
	128	P	2.2	I	0.000101	37.2	A
	531.5	M	2.1	I	0.001651	129.1	A
	407.9	P	2.1	I	0.000552	100.5	A
	269.3	P	2.1	I	2e-05	88.5	A
	403.4	P	2.1	I	0.000346	104	P
	66.2	P	2.1	I	0.000389	21.1	A
	20.2	A	-2.1	D	0.999759	186.6	P
	23.5	A	-2.1	D	0.999382	106.1	M
	236.5	P	2.1	I	4.6e-05	37.2	A
	243	P	2.1	I	6.8e-05	63.5	A
	624.4	P	2.1	I	2.3e-05	104	P
	292.1	P	2.1	I	0.000241	74.7	A
	372.6	P	2.1	I	5.2e-05	107.3	P
	1128.3	P	2	I	3e-05	230.4	P
	129.5	P	2	I	6e-05	55.8	A
	2537.8	P	2	I	2e-05	587.2	P
	61.4	A	-2	D	0.999727	255.4	P
	333.3	P	2	I	8.8e-05	92	P
	67.7	A	-2	D	0.99996	327.1	P
	106.1	P	2	I	0.001201	14.9	A
	175.4	P	2	I	0.000774	32	A
	227.6	P	2	I	0.000167	52.8	A
	869.4	P	2	I	2e-05	206.7	P
	24.4	A	-2	D	0.999611	101.5	P
	101.9	P	2	I	0.000692	27.3	A
	855.6	P	2	I	0.000147	191.6	P
	247	P	2	I	8.8e-05	97.4	A
	1273.7	P	2	I	2e-05	304.4	P
	134.8	P	2	I	0.000189	28.5	A
	104	P	1.9	I	0.000147	37.3	A
	258.4	P	1.9	I	2.3e-05	83.4	A
	142.1	P	1.9	I	0.000346	32.9	A
	283.2	P	1.9	I	2.3e-05	68.2	A
	172.1	P	1.9	I	0.00013	44.5	A
	478.4	P	1.9	I	8.8e-05	91.9	A
	352	P	1.9	I	0.000389	62.1	A
	572.4	P	1.9	I	0.001201	114.5	P
	8944.3	P	1.9	I	2e-05	2456.2	P
	16.3	A	-1.9	D	0.999135	100.5	P
	1163.9	P	1.9	I	2e-05	301.8	P
	2164.7	P	1.9	I	2.7e-05	362.6	P
	612.9	P	1.9	I	2e-05	160.6	P
	234.4	P	1.9	I	0.000346	70	P
	757.8	P	-1.8	D	0.999954	3078.6	P
	3734.5	P	1.8	I	2.3e-05	1021.5	P
	1756.7	P	1.8	I	2e-05	510.8	P
	105.5	P	1.8	I	2.3e-05	16.5	A
	733.6	P	1.8	I	0.000189	234.1	P
	8681.8	P	1.8	I	2e-05	2333.9	P
	188.6	P	1.8	I	0.000774	61	A
	817.1	P	1.8	I	3e-05	179	P
	3023.1	P	1.8	I	2e-05	919.9	P
	49.8	A	-1.8	D	0.998514	207	P
	77.7	P	1.8	I	0.001651	23.9	A
	609.8	P	1.8	I	0.000552	160.6	P
	33.5	A	-1.8	D	0.999308	92.7	P
	38.2	A	-1.8	D	0.999911	126.3	P
	326.7	P	1.8	I	2e-05	98.5	A
	1585	P	1.7	I	2e-05	397.6	P
	1896.3	P	1.7	I	2e-05	567.5	P
	82.3	P	1.7	I	0.000346	22	A
	715.1	P	1.7	I	2e-05	216	P
	361.7	P	1.7	I	0.000167	125.4	A
	550.8	P	1.7	I	0.000167	190.5	P
	40.2	A	-1.7	D	0.99998	131.4	P
	524.2	P	1.7	I	0.000865	167.2	A
	326.9	P	1.7	I	2e-05	106.1	P
	853.3	P	1.7	I	2.7e-05	261.3	A
	1105.8	P	1.7	I	2e-05	321.1	A
	71.6	A	-1.7	D	0.999308	206.8	P
	191.8	P	1.7	I	0.001201	51.9	P
	412.6	P	1.7	I	0.000214	119.1	A
	6706.2	P	1.7	I	2e-05	2312.3	P
	1070.3	P	1.7	I	2e-05	334.8	P
	594.7	P	1.7	I	6e-05	158.6	A
	213.2	P	1.7	I	8.8e-05	48.6	P
	62.7	A	-1.7	D	0.999922	196.3	P
	52.5	A	-1.7	D	0.99997	190.5	P
	279.9	P	1.6	I	6.8e-05	125.6	P
	543.6	P	1.6	I	2e-05	110.2	P
	96.7	A	-1.6	D	0.999654	217.1	P
	1215.6	P	1.6	I	2e-05	451.9	P
	615.4	P	1.6	I	3e-05	171.9	P
	279.3	P	1.6	I	2e-05	77.6	P
	214.2	P	1.6	I	7.8e-05	85.8	A
	283.4	P	1.6	I	2e-05	102.2	P
	118.4	P	-1.6	D	0.999977	342.1	P
	150.8	P	-1.6	D	0.999693	366.1	P
	3248.3	P	-1.6	D	0.99998	9698.9	P
	559.7	P	1.6	I	2e-05	297.2	P
	1238.5	P	-1.6	D	0.99998	3663.8	P
	132.6	P	1.6	I	7.8e-05	38.2	A
	114.6	P	1.6	I	0.001201	43.7	A
	2021.1	P	1.6	I	2e-05	683.2	P
	516.7	P	1.6	I	2e-05	142.5	P
	153.3	P	-1.6	D	0.999562	407.4	P
	689.7	P	1.6	I	0.000101	202.4	P
	226	P	1.6	I	3e-05	68.2	A
	745.6	P	1.6	I	2e-05	265.4	P
	2045.4	P	1.6	I	2e-05	646	P
	280.5	P	1.6	I	0.000552	175.9	P
	39.4	A	-1.6	D	0.999759	133.5	P
	569.8	P	1.6	I	2e-05	157	P
	12527.3	P	1.6	I	2e-05	4380.9	P
	212.5	P	1.6	I	0.000114	75.7	A
	177.4	P	-1.5	D	0.99998	608.3	P
	397.2	P	1.5	I	0.000189	169.4	P
	82.7	A	-1.5	D	0.999786	255.8	P
	706	P	1.5	I	2e-05	256.9	P
	49.4	A	-1.5	D	0.998168	102.2	P
	81.1	P	1.5	I	0.000241	21.2	A
	72.9	P	-1.5	D	0.999226	189.2	P
	481.7	P	1.5	I	2e-05	127	P
	98	P	1.5	I	0.00013	34.3	A
	72.1	A	-1.5	D	0.999654	143.1	P
	184.8	P	1.5	I	0.000966	20.2	M
	72.1	A	-1.5	D	0.99997	253.2	P
	3352	P	1.5	I	2e-05	1188.9	P
	1446.8	P	1.5	I	2e-05	444.9	P
	21158.2	P	1.5	I	2e-05	6933.1	P
	2548.3	P	1.5	I	2e-05	859.7	P
	271.8	P	1.5	I	0.001486	119	P
	123	P	1.5	I	2.7e-05	64.5	A
	53.4	A	-1.5	D	0.99996	135.1	P
	147.2	P	1.5	I	0.000492	53.7	A
	2253.2	P	1.5	I	0.000389	935	A
	100.1	P	-1.5	D	0.999811	275.3	P
	149.1	P	1.5	I	0.000307	41.8	A
	382.5	P	1.5	I	4e-05	114	P
	1318.1	P	1.5	I	2e-05	452.3	P
	666.4	P	1.5	I	5.2e-05	225.3	P
	1829.6	P	1.5	I	2e-05	658.4	P
	1288.4	P	1.5	I	3e-05	410.3	P
	1330.6	P	1.5	I	2e-05	482.8	P
	841	P	1.5	I	2.3e-05	391.7	P
	340.6	P	1.5	I	7.8e-05	105.3	P
	207.7	P	1.5	I	6.8e-05	65.7	M
	156	P	-1.5	D	0.99997	523.1	P
	22551.5	P	1.5	I	2e-05	8744.2	P
	379	P	1.5	I	3.5e-05	84	P
	131	P	-1.5	D	0.999833	300.9	P
	865	P	-1.5	D	0.99998	2592.3	P
	83.7	P	1.5	I	0.001651	53.4	A
	3789.2	P	1.5	I	2e-05	1441.2	P
	93.3	A	-1.5	D	0.999965	190.7	P
	94.3	P	1.5	I	0.001201	24.5	A
	874.5	P	1.5	I	6.8e-05	186.4	P
	355.1	P	-1.5	D	0.999759	1075.2	P
	520.6	P	1.5	I	0.000966	261.9	P
	7336.6	P	1.5	I	2e-05	2682.5	P
	228.9	P	1.5	I	0.000966	64.6	A
	1516	P	1.5	I	0.000167	689.8	P
	325.4	P	1.4	I	0.00013	150	P
	363	P	1.4	I	0.000307	138.4	M
	1225.3	P	1.4	I	2e-05	425.3	P
	93.4	P	1.4	I	0.000492	36.5	A
	4985.1	P	1.4	I	2e-05	1996.8	P
	170.9	A	-1.4	D	0.999886	299.3	P
	2131.3	P	1.4	I	2e-05	619.4	P
	299	P	1.4	I	0.000214	102.7	P
	25.3	A	-1.4	D	0.998664	92.7	P
	120.6	P	1.4	I	0.000346	69.5	P
	47.9	A	-1.4	D	0.998923	149.4	P
	634.9	P	1.4	I	3e-05	243.9	P
	191.2	P	-1.4	D	0.99998	540.6	P
	132.8	P	1.4	I	0.001077	39.2	A
	2997.1	P	1.4	I	2.3e-05	881.7	P
	29.5	A	-1.4	D	0.999833	126.6	P
	56.2	P	-1.4	D	0.998923	124.6	P
	2684.4	P	1.4	I	3e-05	964.3	P
	470.6	P	1.4	I	4.6e-05	219.2	P
	5673.1	P	1.4	I	2e-05	2268.1	P
	30364.8	P	1.4	I	2e-05	11885.8	P
	351.3	P	-1.4	D	0.99998	949.7	P
	55.7	A	-1.4	D	0.999833	138.4	P
	166.3	P	-1.4	D	0.999911	494.9	P
	97.4	P	1.4	I	0.000774	29.7	A
	440.2	P	1.4	I	0.000189	128.3	P
	491.2	P	1.4	I	2.3e-05	154.8	P
	468.1	P	1.4	I	6.8e-05	148	P
	46.2	A	-1.4	D	0.999135	113.2	P
	598.2	P	1.4	I	8.8e-05	244.6	P
	64.1	A	-1.4	D	0.999786	157	P
	297.9	P	1.4	I	2e-05	133	P
	1701.3	P	1.4	I	2e-05	580.4	P
	957.6	P	1.4	I	6.8e-05	443.6	P
	8632.9	P	1.4	I	2e-05	2984.6	P
	626.2	P	-1.4	D	0.99998	1749.8	P
	4161.8	P	1.4	I	2e-05	1471.7	P
	313	P	1.4	I	2.3e-05	161.6	P
	1899.8	P	1.4	I	0.000167	578.9	P
	1806.1	P	1.4	I	2e-05	714.8	P
	753.3	P	1.4	I	3.5e-05	274.8	P
	2850	P	-1.4	D	0.99998	7507.4	P
	519.3	P	1.4	I	0.000189	200	A
	461.6	P	1.4	I	0.000147	178.1	P
	78.8	A	-1.4	D	0.998923	141.3	P
	273.4	P	1.4	I	2e-05	142.5	P
	317.4	P	-1.4	D	0.99998	613.9	P
	65.9	P	-1.4	D	0.99997	219.2	P
	84.1	P	-1.4	D	0.999973	241.7	P
	3038.8	P	1.3	I	2e-05	1166	P
	130.8	P	1.3	I	0.001336	55.2	A
	238.6	P	1.3	I	0.000101	119.2	P
	1117.4	P	1.3	I	2e-05	183.4	A
	466.9	P	1.3	I	2e-05	242.1	P
	91.3	A	-1.3	D	0.99997	277.6	P
	99.2	P	-1.3	D	0.999811	191.7	P
	135.2	P	-1.3	D	0.99998	263.5	P
	59.2	A	-1.3	D	0.999948	175.5	P
	196	P	1.3	I	0.000492	78.9	P
	369	P	1.3	I	8.8e-05	117.2	P
	404.2	P	1.3	I	3.5e-05	205	P
	944.6	P	1.3	I	4.6e-05	387.6	P
	79.9	P	-1.3	D	0.998349	236.6	P
	1204.2	P	1.3	I	2e-05	576.1	P
	121.9	A	-1.3	D	0.999786	252.9	P
	405.7	P	1.3	I	2e-05	175.7	P
	1801.9	P	1.3	I	0.000273	680.3	P
	83.4	A	-1.3	D	0.998168	164.6	P
	254.8	P	1.3	I	7.8e-05	127.6	P
	3897.4	P	1.3	I	2e-05	1429.7	P
	2938.7	P	1.3	I	2.3e-05	1160.4	P
	10851	P	1.3	I	2e-05	4510.9	P
	349.4	P	1.3	I	2e-05	132.6	P
	85	P	1.3	I	0.001486	22.7	A
	1926.3	P	1.3	I	2.3e-05	906.6	P
	180.3	P	1.3	I	0.000214	76.3	P
	233.2	P	-1.3	D	0.99998	674.1	P
	159.1	A	-1.3	D	0.998799	535.3	P
	3712.4	P	1.3	I	2e-05	1477.6	P
	122.1	P	-1.3	D	0.999811	274.8	P
	357.3	P	1.3	I	0.000346	140.2	P
	343.2	P	1.3	I	2e-05	146.4	P
	213.8	P	1.3	I	0.000167	71.6	A
	301.9	P	1.3	I	2e-05	120.5	P
	59.5	A	-1.3	D	0.999727	133.6	P
	352.5	P	1.3	I	2e-05	118.3	A
	5807.5	P	1.3	I	2e-05	2237.5	P
	63.5	P	1.3	I	0.000147	44.5	A
	595.3	P	1.3	I	0.001832	290.3	P
	255.8	P	1.3	I	0.000492	100.1	P
	1142	P	1.3	I	2e-05	344.6	P
	98.8	A	-1.3	D	0.998923	254.9	P
	660.5	P	1.3	I	0.000241	238.6	P
	73.9	A	-1.3	D	0.998923	171.5	P
	409	P	1.3	I	0.00013	178.6	M
	51.7	A	-1.3	D	0.998799	92.1	P
	853.5	P	1.3	I	7.8e-05	271.1	P
	60.6	P	1.3	I	0.000865	42.6	A
	208.2	P	1.3	I	0.000189	76.5	A
	202	P	1.3	I	0.00013	67.1	A
	1280.5	P	1.3	I	2.3e-05	569.8	P
	560.7	P	1.3	I	2e-05	199.1	P
	138	P	-1.3	D	0.999932	371.9	P
	7060.9	P	1.3	I	2e-05	2575	P
	377.3	P	-1.3	D	0.999853	864.1	P
	145	P	1.3	I	0.001651	50.1	A
	206.9	A	-1.3	D	0.999977	577.9	P
	537.2	P	-1.3	D	0.99998	1388.6	P
	535.4	P	-1.3	D	0.99998	1208.1	P
	111.2	P	-1.3	D	0.999948	305.5	P
	364	P	1.3	I	6.8e-05	195	P
	1254.1	P	1.3	I	4.6e-05	642.3	P
	275.5	P	-1.3	D	0.99998	631.1	P
	674.9	P	1.3	I	2e-05	295.7	P
	222.9	P	-1.3	D	0.999932	789.9	P
	1663.7	P	1.3	I	2e-05	745.1	P
	76.8	P	-1.3	D	0.999034	324	P
	1278.4	P	1.3	I	2e-05	572.3	P
	241.9	P	1.3	I	0.000241	91.5	A
	5479.9	P	1.3	I	0.000147	2759.8	P
	593.6	P	1.3	I	2e-05	249.3	P
	1496.1	M	1.3	I	0.000147	636.9	A
	56.9	A	-1.3	D	0.999786	174.7	P
	62.1	A	-1.3	D	0.999135	179.6	P
	422.2	P	1.3	I	0.000101	154.6	A
	488.2	P	1.3	I	0.000214	197.8	P
	6596.7	P	1.3	I	2e-05	2518.1	P
	282.6	P	-1.3	D	0.999382	670.3	P
	284.9	P	1.3	I	0.000241	129.6	P
	381.2	P	-1.3	D	0.999759	727.8	P
	78.2	P	-1.3	D	0.999508	205.7	P
	267.2	P	1.3	I	0.000114	109.2	A
	63.5	P	1.2	I	0.001201	33.2	A
	6046.6	P	1.2	I	2e-05	2428.3	P
	489.5	P	1.2	I	2e-05	182.1	A
	140.8	P	1.2	I	8.8e-05	27.2	A
	52.1	A	-1.2	D	0.999382	101.5	P
	16.9	A	-1.2	D	0.998923	41.1	P
	152.7	M	-1.2	D	0.99997	258.2	P
	391.3	P	1.2	I	2e-05	157.3	P
	1534.3	P	1.2	I	2e-05	481.5	P
	167.3	P	1.2	I	0.000273	81.2	P
	584.8	P	1.2	I	7.8e-05	261.4	P
	109	A	-1.2	D	0.998514	283.4	P
	252.7	P	-1.2	D	0.99998	667.3	P
	269.6	P	1.2	I	3e-05	105.8	A
	1629.7	P	1.2	I	2e-05	795.4	P
	205.5	P	1.2	I	0.001651	111.6	A
	2663.8	P	1.2	I	2e-05	1023.3	P
	43345.4	P	1.2	I	2e-05	17149.2	P
	727.6	P	-1.2	D	0.999611	1007.5	P
	905.3	P	-1.2	D	0.99998	2167	P
	400.8	P	-1.2	D	0.99998	941.4	P
	59.8	P	-1.2	D	0.999786	164	P
	199.7	P	1.2	I	0.000241	96.2	A
	18537.7	P	1.2	I	2e-05	7818.2	P
	480.1	P	1.2	I	4e-05	228	P
	165.8	P	-1.2	D	0.999693	290	P
	8065.5	P	1.2	I	2e-05	3417.4	P
	3888.2	P	1.2	I	2e-05	1801.2	P
	49.2	A	-1.2	D	0.999508	129.6	P
	616.1	P	-1.2	D	0.99998	1255.4	P
	430.7	P	1.2	I	0.000241	189.6	P
	269.1	P	1.2	I	0.000189	94.2	P
	407.8	P	1.2	I	2e-05	165.9	P
	135.9	P	1.2	I	0.001336	55.8	A
	126.7	P	1.2	I	0.001832	81.6	A
	990.1	P	1.2	I	0.000147	370.8	P
	586.8	P	1.2	I	3e-05	235.9	P
	1653.8	P	1.2	I	2e-05	740.8	P
	815.7	P	-1.2	D	0.99998	1989	P
	332.1	M	1.2	I	0.001077	134.8	A
	71.8	P	-1.2	D	0.999899	218.8	P
	2547.6	P	1.2	I	4e-05	1163.3	P
	84.7	P	-1.2	D	0.999611	160.8	P
	526.1	P	1.2	I	5.2e-05	211.5	P
	1932.5	P	1.2	I	2e-05	900.4	P
	540.7	P	1.2	I	2e-05	213.8	P
	258.1	P	1.2	I	0.000273	86.5	A
	55.2	P	-1.2	D	0.999034	180.3	P
	147.4	P	1.2	I	0.001486	62.5	A
	124.4	P	-1.2	D	0.999562	255.3	P
	343.3	P	-1.2	D	0.999448	567.5	P
	699.4	P	-1.2	D	0.99998	1619.9	P
	918.8	P	1.2	I	2e-05	467.5	P
	9111.2	P	1.2	I	2e-05	3830.4	P
	162.1	P	1.2	I	0.001201	70.4	P
	172.4	P	-1.2	D	0.998923	359.2	P
	124.8	P	-1.2	D	0.99998	290	P
	551.6	P	1.2	I	2e-05	426.8	P
	459.1	P	1.2	I	0.000273	206.4	A
	55.6	P	-1.2	D	0.999911	112	P
	233.6	P	-1.2	D	0.999973	520.9	P
	617.7	P	1.2	I	0.001201	247.7	P
	1782.8	P	1.2	I	2e-05	916.8	P
	287.2	P	1.2	I	0.000167	138.8	P
	124.8	P	-1.2	D	0.999611	255.8	P
	1864.1	P	1.2	I	2e-05	852.7	P
	129.1	P	-1.2	D	0.999508	192.9	P
	2088	P	1.2	I	2e-05	946.1	P
	1407.8	P	1.2	I	2e-05	650.5	P
	1308.8	P	1.2	I	2e-05	569.4	P
	3423.1	P	1.2	I	2e-05	1394.2	P
	72.3	A	-1.2	D	0.999811	185.5	P
	837.8	P	1.2	I	2e-05	479.4	P
	708.2	P	1.2	I	6e-05	359.5	P
	250.8	P	1.2	I	0.000774	65.1	P
	397	P	-1.2	D	0.999932	850.1	P
	75.4	A	-1.2	D	0.998664	170.8	P
	155.7	P	-1.2	D	0.999759	417.8	P
	495.9	P	-1.2	D	0.99998	1259.1	P
	190.6	P	1.2	I	6.8e-05	63.8	A
	285.4	P	-1.2	D	0.999448	849.2	P
	3411.6	P	1.2	I	2e-05	1321.9	P
	1754.9	P	-1.2	D	0.99998	3842.1	P
	205.8	P	-1.2	D	0.999911	458.6	P
	376.4	P	1.2	I	0.000101	228.2	A
	88.6	A	-1.2	D	0.998349	110.1	P
	658.6	P	1.2	I	3e-05	265.4	P
	1949.1	P	1.2	I	2e-05	928.2	P
	589.5	P	-1.2	D	0.999308	1002.7	P
	1225	P	1.2	I	0.001651	352.9	P
	19202.3	P	1.2	I	2e-05	8559.1	P
	1147.5	P	1.2	I	2.7e-05	469.5	P
	70.9	P	-1.2	D	0.999759	162.7	P
	86.5	P	-1.2	D	0.999448	173.7	P
	130	P	1.2	I	6e-05	40.6	A
	3316.2	P	1.1	I	2e-05	1523.2	P
	303.9	A	-1.1	D	0.999833	752.7	P
	252.9	P	1.1	I	0.000307	117.9	P
	124.9	P	-1.1	D	0.999508	299.6	P
	337.4	P	-1.1	D	0.999948	570.4	P
	452.2	P	-1.1	D	0.99998	991.5	P
	566.3	P	1.1	I	0.000492	293.8	P
	5546.6	P	1.1	I	2e-05	2366.5	P
	711.2	P	1.1	I	0.000307	249	A
	4080.5	P	1.1	I	2e-05	2109.3	P
	15552.3	P	1.1	I	2e-05	7643.3	P
	2337.2	P	1.1	I	5.2e-05	1304.2	P
	412.1	P	-1.1	D	0.99998	787.3	P
	394.2	P	1.1	I	6e-05	171.5	P
	114.7	M	-1.1	D	0.999382	254.1	P
	5496.6	P	1.1	I	2e-05	2426.3	P
	370.2	P	1.1	I	2.7e-05	174.7	P
	344	P	1.1	I	2e-05	180.3	A
	215.2	P	-1.1	D	0.999727	502.2	P
	916.2	P	1.1	I	2e-05	418.5	P
	54.5	A	-1.1	D	0.999448	183.4	P
	54.2	A	-1.1	D	0.998664	175.9	P
	17707.5	P	1.1	I	2e-05	8208.7	P
	492.7	P	-1.1	D	0.99998	1138.7	P
	3549.5	P	1.1	I	2e-05	1666.4	P
	148.8	A	-1.1	D	0.999965	292.8	P
	4426.8	P	1.1	I	2e-05	1764	P
	353.5	P	-1.1	D	0.998168	755.1	P
	133.9	P	-1.1	D	0.999977	212.9	P
	61.3	A	-1.1	D	0.998799	144.8	P
	6998.1	P	1.1	I	2e-05	2497.6	P
	571.5	P	1.1	I	2e-05	295.3	P
	91.9	P	-1.1	D	0.999899	466.9	P
	468.9	P	-1.1	D	0.99998	1372.4	P
	1835.6	P	1.1	I	2e-05	744	P
	335.3	P	-1.1	D	0.999382	507.3	P
	199.1	P	-1.1	D	0.999853	667.3	P
	251.9	P	-1.1	D	0.99998	491.8	P
	129.9	P	1.1	I	0.000389	51.8	A
	1286.4	P	1.1	I	2e-05	577	P
	1801.9	P	-1.1	D	0.99998	3957.3	P
	172.1	P	1.1	I	0.000966	85.8	P
	639.6	P	1.1	I	2.7e-05	318.2	P
	939.3	P	1.1	I	7.8e-05	321.4	P
	651.8	P	1.1	I	6e-05	550.6	P
	272.7	P	1.1	I	0.000147	61.4	A
	942.2	P	-1.1	D	0.99998	2092.5	P
	12383.8	P	1.1	I	2e-05	5517.1	P
	2716.5	P	1.1	I	2e-05	1358.8	P
	687.1	P	-1.1	D	0.99998	1274.9	P
	36.8	A	-1.1	D	0.999448	97.4	M
	224.1	P	1.1	I	0.000273	80.8	P
	765.3	P	-1.1	D	0.99998	2148.3	P
	2859.4	P	1.1	I	2e-05	1261.6	P
	63	A	-1.1	D	0.999508	77.5	P
	126.3	P	1.1	I	0.000492	62.1	A
	600.8	P	-1.1	D	0.999448	1433.6	P
	15.8	A	-1.1	D	0.999135	43.6	M
	143.6	P	-1.1	D	0.999833	331.3	P
	2077.3	P	1.1	I	2e-05	952.6	P
	448.2	P	-1.1	D	0.999853	1082.2	P
	157.2	A	-1.1	D	0.999611	511.8	P
	588.4	P	1.1	I	0.000114	239.4	P
	137.3	P	-1.1	D	0.999922	425.1	P
	435.5	P	-1.1	D	0.99998	858	P
	510.2	P	-1.1	D	0.99998	1182.7	P
	724.8	P	1.1	I	6.8e-05	361.5	P
	114.1	P	1.1	I	0.000114	52.1	A
	496	P	-1.1	D	0.99987	1021.5	P
	256.8	P	-1.1	D	0.99998	625	P
	215.9	P	-1.1	D	0.998923	458.3	P
	521.1	P	1.1	I	2e-05	277.3	P
	436.5	P	-1.1	D	0.99998	938.6	P
	1395.1	P	-1.1	D	0.99998	2567	P
	786	P	1.1	I	7.8e-05	324.9	P
	482.3	P	1.1	I	0.000214	195.4	P
	1300.2	P	1.1	I	2e-05	594.8	P
	456.4	P	-1.1	D	0.99998	816.8	P
	250.5	P	1.1	I	2e-05	238.7	A
	657.6	P	1.1	I	2e-05	342.6	P
	4191.8	P	1.1	I	2e-05	1824.9	P
	158.1	P	-1.1	D	0.999922	470.2	P
	1047.3	P	1.1	I	0.000346	417.3	P
	982.1	P	-1.1	D	0.99998	2069.2	P
	672.3	P	1.1	I	0.000966	345.1	P
	497	P	-1.1	D	0.99998	941.5	P
	1097.9	P	-1.1	D	0.99998	2328.6	P
	415.4	P	1.1	I	0.001336	159.3	P
	99.2	A	-1.1	D	0.998514	203.7	P
	224.7	P	-1.1	D	0.998349	467.1	P
	81.4	A	-1.1	D	0.999853	164.5	P
	124.1	A	-1.1	D	0.999811	250.9	P
	216.8	P	-1.1	D	0.999977	446.6	P
	142.5	A	-1.1	D	0.999727	272	P
	823.7	P	1.1	I	2.3e-05	434.4	P
	139.9	P	-1.1	D	0.999786	382.5	P
	302.2	P	1.1	I	0.000389	125.6	P
	534.3	P	1.1	I	0.000189	296.1	P
	77.2	P	1.1	I	0.001077	30.9	A
	3022.9	P	1.1	I	2e-05	1977.5	P
	1568.3	P	-1.1	D	0.99998	3388.9	P
	1866.5	P	1.1	I	2e-05	984.9	P
	170.1	P	-1.1	D	0.99998	351.4	P
	1464.1	P	1.1	I	0.000389	627	P
	358.1	P	-1.1	D	0.99994	875	P
	118.4	P	-1.1	D	0.999833	244.7	P
	85.2	A	-1.1	D	0.99997	216.2	P
	359.9	P	-1.1	D	0.99998	776.4	P
	3601.1	P	1.1	I	2e-05	1687.2	P
	2146.9	P	-1.1	D	0.99998	4374.1	P
	726.9	P	-1.1	D	0.99998	1388.9	P
	634.7	P	-1.1	D	0.99998	1222.1	P
	292.5	P	-1.1	D	0.99998	649.9	P
	433.1	P	-1.1	D	0.99997	585.9	P
	2519.6	P	1.1	I	2e-05	1233.7	P
	860.2	P	-1.1	D	0.99998	1804.3	P
	367.4	P	-1.1	D	0.999965	922.4	P
	55.5	A	-1.1	D	0.99996	111.8	P
	1553.8	P	1.1	I	2e-05	897.2	P
	364.2	P	-1.1	D	0.999977	718.7	P
	71	P	-1.1	D	0.999508	219.1	P
	129.4	P	-1.1	D	0.999562	242.6	P
	2756.4	P	1.1	I	2e-05	1389	P
	128.1	P	-1.1	D	0.998349	297.6	P
	256.9	P	-1.1	D	0.99987	476	P
	359.1	P	1.1	I	2e-05	163.4	P
	149.7	P	1.1	I	0.001832	97.6	A
	132.8	P	-1.1	D	0.999811	290.1	P
	1556.3	P	1.1	I	8.8e-05	671.2	P
	5706.9	P	1.1	I	2e-05	2645.5	P
	44.1	P	-1.1	D	0.999034	172.8	P
	3028.2	P	1.1	I	2e-05	1409	P
	1176.7	P	1.1	I	2e-05	625.6	P
	322	P	1.1	I	5.2e-05	168.5	P
	958.2	P	1.1	I	3e-05	310	P
	413.3	P	-1.1	D	0.999977	840.7	P
	1389	P	-1.1	D	0.99998	3016.7	P
	765	P	1.1	I	6e-05	300.9	P
	1510.9	P	-1.1	D	0.999977	2717.3	P
	296.6	P	-1.1	D	0.999977	525	P
	3443.4	P	1.1	I	2e-05	1647.8	P
	8112.1	P	1.1	I	2e-05	3796	P
	320.4	P	1.1	I	0.000389	139.7	P
	219.1	P	-1.1	D	0.999948	519.3	P
	408.9	P	-1.1	D	0.99998	747.3	P
	207.6	P	-1.1	D	0.99998	505.2	P
	219.7	P	1.1	I	0.000774	122.5	P
	369.4	P	1.1	I	0.000389	182.7	P
	1376.6	P	-1.1	D	0.99998	2988.7	P
	2221.4	P	1.1	I	2e-05	1297.1	P
	811.4	P	-1.1	D	0.999448	2061.6	P
	445.9	P	-1.1	D	0.999973	1022.5	P
	168.9	A	-1.1	D	0.999811	382.1	P
	1825.7	P	1.1	I	0.000865	938.5	P
	25.6	A	-1.1	D	0.999727	66.1	P
	228.8	P	-1.1	D	0.99998	341.9	P
	12746.4	P	1.1	I	2e-05	6141.8	P
	266.9	P	-1.1	D	0.999977	547.1	P
	1117.4	P	-1.1	D	0.99998	1919.4	P
	8316	P	1.1	I	2.3e-05	4020.5	P
	318.7	P	-1.1	D	0.999226	595.5	P
	776.1	P	1.1	I	3.5e-05	373.5	P
	304.5	P	-1.1	D	0.999786	509.9	P
	7787.9	P	1.1	I	2e-05	3680.6	P
	1117.3	P	-1	D	0.99998	2251	P
	246.1	P	1	I	0.000214	85	A
	471.7	P	1	I	2.7e-05	258.5	A
	617.7	P	-1	D	0.999965	1966.4	P
	498.5	P	-1	D	0.999948	988	P
	873.6	P	-1	D	0.99998	1645.9	P
	507.6	P	-1	D	0.99998	808.5	P
	349.5	P	-1	D	0.999973	729.4	P
	351	P	-1	D	0.999811	808.5	P
	542.8	P	1	I	0.000114	258.4	P
	366.9	P	1	I	0.000189	208.6	P
	1384	P	1	I	2.7e-05	667.9	P
	463.5	P	-1	D	0.998349	1176.2	P
	204	A	-1	D	0.998799	391.3	P
	223	P	1	I	0.000618	153.2	P
	346	P	-1	D	0.999833	952.2	P
	322.1	P	1	I	0.001651	173	P
	484.4	P	-1	D	0.99997	932.5	P
	198	P	-1	D	0.999886	351.7	P
	2227.7	P	1	I	2e-05	1063.3	P
	937.5	P	1	I	0.000346	502.8	P
	1992.7	P	1	I	7.8e-05	876.9	P
	2053.8	P	1	I	3e-05	1101.4	P
	266.2	P	-1	D	0.99998	489.3	P
	304.7	P	1	I	0.000966	163.9	P
	216	P	1	I	2e-05	101.5	P
	140.8	A	-1	D	0.999693	376.3	P
	490.8	P	1	I	2e-05	259.4	P
	10022.8	P	1	I	2e-05	4295.1	P
	2186.5	P	1	I	2e-05	1005.7	P
	3197.4	P	1	I	2e-05	1622.3	P
	875.9	P	1	I	2e-05	443.3	P
	175.9	M	-1	D	0.999562	407.9	P
	242.7	P	-1	D	0.999977	465.7	P
	1491.1	P	1	I	0.000147	841.5	P
	381.5	P	-1	D	0.99998	726.2	P
	409	P	-1	D	0.99997	1001.7	P
	3604.5	P	1	I	2e-05	1767.9	P
	284.1	P	1	I	0.000346	148.6	P
	1403.7	P	-1	D	0.99998	2704.4	P
	176.5	P	-1	D	0.999886	358.3	P
	373.1	P	1	I	4e-05	149.1	P
	840.9	P	1	I	8.8e-05	360.3	P
	248.8	P	-1	D	0.99987	481	P
	81.5	A	-1	D	0.999226	176.7	P
	3601.3	P	1	I	2e-05	2023.3	P
	440.8	P	-1	D	0.99998	943.8	P
	693.4	P	-1	D	0.99998	1360.3	P
	1207.7	P	1	I	2e-05	619.1	P
	477	P	-1	D	0.99998	816.9	P
	604.7	P	1	I	3.5e-05	227.5	P
	1113.5	P	1	I	2e-05	576	P
	400.8	P	-1	D	0.99998	899	P
	98.8	A	-1	D	0.999811	192.3	P
	1962.2	P	1	I	2e-05	1052.4	P
	118	A	-1	D	0.999693	239.8	P
	1134.8	P	1	I	2e-05	509.1	P
	1078.4	P	-1	D	0.99998	2138.8	P
	9719.5	P	1	I	2e-05	4470.4	P
	829.4	P	-1	D	0.99998	1568.7	P
	454.5	P	1	I	0.000101	225.3	P
	3205.5	P	1	I	2e-05	1514.8	P
	404.7	P	-1	D	0.99998	605.5	P
	5352	P	1	I	2e-05	2461	P
	1070.6	P	1	I	2e-05	555.7	P
	180.9	P	-1	D	0.998799	329.9	P
	217.6	P	-1	D	0.99987	424.3	P
	1053.8	P	-1	D	0.99998	2136.2	P
	1539	P	1	I	2e-05	843.2	P
	309.4	P	-1	D	0.999833	589.8	P
	77.1	A	-1	D	0.999727	176.3	P
	393.2	P	1	I	6e-05	195.7	P
	1450.8	P	1	I	2e-05	636.5	P
	51.3	A	-1	D	0.999034	134	P
	684.5	P	-1	D	0.99998	1373.1	P
	235.9	P	1	I	5.2e-05	108.2	P
	1090.3	P	1	I	2e-05	532.4	P
	1491	P	1	I	2e-05	695.5	P
	7678.3	P	1	I	2e-05	3430.7	P
	136.6	P	-1	D	0.999382	212.2	P
	5311.1	P	1	I	2e-05	2402.9	P
	116.4	A	-1	D	0.999693	225.9	P
	2692.6	P	1	I	5.2e-05	1604.4	P
	1519.3	P	1	I	2e-05	752.4	P
	352.2	P	-1	D	0.99998	649.9	P
	468.9	P	-1	D	0.99998	930.7	P
	134.9	A	-1	D	0.999654	250.7	P
	647.9	P	-1	D	0.999727	1009	P
	3532.9	P	1	I	4e-05	1973	P
	736	P	1	I	2e-05	252.1	P
	254.4	P	1	I	0.000167	164.5	P
	105.4	P	-1	D	0.999135	334	P
	598.8	P	1	I	0.000273	401.4	P
	333	P	1	I	0.000241	194.5	P
	663.6	P	1	I	0.001077	280.7	P
	298.9	P	-1	D	0.99998	447.7	P
	111.8	P	-1	D	0.999034	377.3	P
	1804.8	P	1	I	2e-05	880.7	P
	719.8	P	-1	D	0.99998	1392	P
	322.9	P	-1	D	0.99994	491.6	P
	67.7	A	-1	D	0.999853	235.9	P
	421.1	P	-1	D	0.99998	797.5	P
	1533	P	1	I	3.5e-05	771.8	P
	272.1	P	1	I	0.001077	144.6	P
	3894.2	P	1	I	0.000346	1930.1	P
	228.9	P	1	I	0.000438	105.6	P
	340.9	P	1	I	0.000774	168.4	P
	301.5	P	-1	D	0.999654	584.5	P
	293.1	P	1	I	0.000241	124.8	A
	78.1	A	-1	D	0.999448	177.4	P
	944.4	P	-1	D	0.999965	1876	P
	1650.2	P	1	I	3e-05	905.6	P
	2338	P	1	I	2e-05	1062.2	P
	461.1	P	-1	D	0.99998	743.1	P
	901.6	P	1	I	2e-05	428.8	P
	1483.8	P	1	I	2.7e-05	644.4	P
	746.7	P	-1	D	0.999977	1784.2	P
	2345.9	P	1	I	2.3e-05	1071.6	P
	117.8	P	-1	D	0.998664	183.7	P
	751.1	P	-1	D	0.99998	1429	P
	794.5	P	-1	D	0.999954	1509.2	P
	2516.7	P	1	I	3.5e-05	1320.3	P
	120.9	P	-1	D	0.998799	184.7	P
	732	P	1	I	0.000307	396.8	P
	2443.8	P	-1	D	0.99998	4796.3	P
	228.1	P	-1	D	0.999727	438	P
	364	P	-1	D	0.99998	720.4	P
	264.9	P	-1	D	0.999562	472.9	P
	531.1	P	-1	D	0.99998	1029.2	P
	3562	P	-1	D	0.99998	7119.1	P
	5232.2	P	-1	D	0.99998	11415.6	P
	1199.4	P	1	I	0.000189	662.3	P
	1859	P	1	I	2e-05	862	P
	168.6	P	-1	D	0.999948	338.8	P
	841.8	P	1	I	6e-05	442.2	P
	188	P	1	I	0.000692	74.7	A
	66.9	A	-1	D	0.999448	136.2	P
	11310.2	P	1	I	2e-05	5793.8	P
	713.4	P	-1	D	0.99998	1361.3	P
	986.6	P	-1	D	0.99998	2084.5	P
	699.7	P	1	I	0.001336	269.1	P
	266.8	P	-1	D	0.998664	329.2	P
	652.1	P	-1	D	0.99996	880.4	P
	76.1	P	-1	D	0.99987	139.2	P
	962.2	P	1	I	2e-05	539.5	P
	1004.8	P	1	I	0.000147	521.1	P
	606.2	P	1	I	2e-05	330	P
	704.7	P	1	I	2e-05	347.4	P
	12044.9	P	1	I	2e-05	6001.7	P
	1242.1	P	1	I	2e-05	700.3	P
	856.6	P	-1	D	0.99998	1616.6	P
	207.7	P	-1	D	0.999786	407.4	P
	105.6	A	-1	D	0.999922	232	P
	117.1	P	-1	D	0.999034	228.9	P
	258.6	P	-1	D	0.99998	620.9	P
	904.3	P	1	I	2e-05	419.3	P
	219.8	P	-1	D	0.999727	462	P
	312.6	P	-1	D	0.999954	624.7	P
	483.4	P	1	I	0.000147	233.2	P
	481.6	P	1	I	0.000147	242.6	P
	407	P	1	I	7.8e-05	218.7	P
	1782.5	P	1	I	2e-05	822.2	P
	868.7	P	1	I	2e-05	448.8	P
	358.1	P	-1	D	0.999448	474.9	P
	316.5	P	-1	D	0.999965	510.9	P
	1033.2	P	-1	D	0.999833	1983.2	P
	1180.3	P	1	I	0.000101	586.7	P
	1284.1	P	1	I	5.2e-05	650.1	P
	188.4	A	-1	D	0.999448	488	P
	102.8	A	-1	D	0.999448	213	P
	193.8	A	-1	D	0.999922	437.1	P
	1645	P	1	I	0.000101	770.4	P
	299.6	P	-1	D	0.99998	631.3	P
	3815	P	1	I	2e-05	1827.9	P
	2065.8	P	-1	D	0.99998	3923.8	P
	2740.9	P	1	I	2e-05	1153.1	P
	391	P	1	I	2e-05	215	P
	306.5	P	-1	D	0.999965	529.2	P
	310.9	P	1	I	0.00013	165.6	P
	1816.7	P	-1	D	0.99998	3628	P
	263.7	P	1	I	0.000389	162.5	P
	1324.7	P	1	I	0.00013	712.8	P
	715.5	P	-1	D	0.999448	1792	P
	567	P	1	I	0.000114	233.8	P
	2106.7	P	1	I	2e-05	1134.5	P
	165	P	-1	D	0.999448	372.7	P
	354.8	P	1	I	3e-05	156.8	P
	3205.7	P	1	I	3.5e-05	1923.6	P
	2122.9	P	1	I	0.000346	1324.7	P
	448.3	P	-1	D	0.99998	743.4	P
	2350.9	P	1	I	2e-05	1131	P
	168.3	P	-1	D	0.99996	451.2	P
	131.6	P	-1	D	0.999811	320.8	P
	4402.1	P	1	I	2e-05	2125.9	P
	2260.2	P	1	I	2e-05	1178.6	P
	850.9	P	-1	D	0.999226	997.6	P
	171.6	P	-1	D	0.998168	333.1	P
	693.7	P	-1	D	0.99996	1287.1	P
	2866.7	P	1	I	2e-05	1491.5	P
	204.6	P	-1	D	0.998664	398.6	P
	248.2	P	-1	D	0.999973	478.3	P
	8530.5	P	1	I	2e-05	4535.3	P
	1176.4	P	-1	D	0.99998	2042.2	P
	358.1	P	-1	D	0.99997	699.6	P
	596.8	P	1	I	0.000346	271.5	P
	1410.7	P	-1	D	0.999973	2638.5	P
	5068	P	1	I	2e-05	2422.9	P
	312.2	P	1	I	0.000307	108.3	P
	1171.5	P	1	I	2e-05	502.5	P
	1039.8	P	1	I	2e-05	508.2	P
	1187	P	-1	D	0.99998	2386.2	P
	2050.1	P	1	I	2e-05	1056.3	P
	1347.4	P	-1	D	0.99998	2386.5	P
	135	P	-1	D	0.999853	244.1	P
	677.9	P	-1	D	0.999562	1036.3	P
	170.7	P	-1	D	0.999562	420.6	P
	467.6	P	-1	D	0.99998	983.8	P
	363	P	-1	D	0.99998	634.6	P
	2263.4	P	-1	D	0.99998	4748.4	P
	276.3	P	-1	D	0.999886	601.5	P
	401.6	P	-1	D	0.999727	897.9	P
	199.1	P	-1	D	0.999932	368.4	P
	1456.5	P	1	I	2.3e-05	750.8	P
	2657.2	P	-1	D	0.99998	5035.9	P
	782.7	P	-1	D	0.99998	1419.4	P
	48.4	M	-1	D	0.999948	106.6	P
	465.8	P	1	I	0.000214	262	P
	251.6	P	-1	D	0.999954	485	P
	737	P	1	I	0.000273	275.1	P
	370.2	A	-1	D	0.999448	740.2	P
	513.3	P	-1	D	0.99998	833.2	P
	107.9	P	-1	D	0.999886	204.3	P
	534.7	P	1	I	0.000147	288.2	P
	1116.5	P	1	I	2.3e-05	693.4	P
	948.7	P	1	I	2e-05	471.5	P
	288.7	P	-1	D	0.999853	506.9	P
	1411.7	P	1	I	2.3e-05	635.7	P

## Sheet: Sheet3
Gene Symbol	Gene Title	Myd88-/-Trif-/- Lp02 vs Lp03 Signal Log Ratio	Myd88-/-Rip2-/- Lp02 vs Lp03 Signal Log Ratio
Il1a	interleukin 1 alpha	8.4	5
Hist1h3i	Histone 1, H3i (Hist1h3i), mRNA	7.8	6.5
Serpine1	serine (or cysteine) peptidase inhibitor, clade E, member 1	7.3	3
Ptgs2	prostaglandin-endoperoxide synthase 2	7.2	7.1
Vcam1	vascular cell adhesion molecule 1	6	1.9
Hist1h1e	Histone 1, H1e (Hist1h1e), mRNA	5.7	2.6
Gem	GTP binding protein (gene overexpressed in skeletal muscle)	5.6	6
Csf1	colony stimulating factor 1 (macrophage)	5.3	2.8
Egr1	early growth response 1	5.1	6.2
Dusp2	dual specificity phosphatase 2	5.1	3.9
Id3	inhibitor of DNA binding 3	5	4.2
Arg2	arginase type II	5	2.4
Cxcl1	chemokine (C-X-C motif) ligand 1	5	3.9
Arid5a	AT rich interactive domain 5A (Mrf1 like)	5	5.7
LOC386462	similar to MHC Q8/9d surface antigen	4.9	3.3
Egr2	early growth response 2	4.9	2.9
Il1b	interleukin 1 beta	4.9	2.9
Phlda1	pleckstrin homology-like domain, family A, member 1	4.8	4.7
Ccl7	chemokine (C-C motif) ligand 7	4.8	2.8
Gimap6	GTPase, IMAP family member 6	4.8	4.9
Ier2	immediate early response 2	4.7	4.9
Egr3	early growth response 3	4.7	3.4
1810011O10Rik	RIKEN cDNA 1810011O10 gene	4.7	2.3
---	BIC noncoding mRNA, complete sequence	4.6	4.1
Axud1	AXIN1 up-regulated 1	4.6	4.9
Gm1960	gene model 1960, (NCBI)	4.6	4.1
Tnfaip3	tumor necrosis factor, alpha-induced protein 3	4.6	4.3
Rgs16	regulator of G-protein signaling 16	4.6	2
Socs3	suppressor of cytokine signaling 3	4.6	4
Nr4a1	nuclear receptor subfamily 4, group A, member 1	4.5	3.5
Maff	v-maf musculoaponeurotic fibrosarcoma oncogene family, protein F (avian)	4.5	4.1
4833411O04Rik	RIKEN cDNA 4833411O04 gene	4.5	4.4
9130016M20Rik	RIKEN cDNA 9130016M20 gene	4.5	4.6
Jmjd3	jumonji domain containing 3	4.5	6.6
Chka	choline kinase alpha	4.3	4
Hspa1a	heat shock protein 1A	4.3	5.8
Gadd45a	growth arrest and DNA-damage-inducible 45 alpha	4.2	3.6
Hist3h2a	histone 3, H2a	4.2	2.4
Mmp13	matrix metallopeptidase 13	4.1	2.4
---	---	4.1	1.8
Btg2	B-cell translocation gene 2, anti-proliferative	4.1	5.2
Tnrc15	trinucleotide repeat containing 15	4	2.3
Ccl2	chemokine (C-C motif) ligand 2	3.9	2.1
Traf1	Tnf receptor-associated factor 1	3.9	3.7
Nts	neurotensin	3.8	2.7
Abtb2	ankyrin repeat and BTB (POZ) domain containing 2	3.8	4.8
Junb	Jun-B oncogene	3.7	4.2
Cd83	CD83 antigen	3.7	3.6
Rel	reticuloendotheliosis oncogene	3.7	4.7
Skil	SKI-like	3.7	3.7
Gadd45b	growth arrest and DNA-damage-inducible 45 beta	3.7	3
Dscr1	Down syndrome critical region homolog 1 (human)	3.6	3.5
Jun	Jun oncogene	3.6	3.4
Ccrn4l	CCR4 carbon catabolite repression 4-like (S. cerevisiae)	3.6	3.3
Hspa1b	heat shock protein 1B	3.6	3.7
Errfi1	ERBB receptor feedback inhibitor 1	3.5	3.1
Prdm1	PR domain containing 1, with ZNF domain	3.5	2.6
Hist2h3c2	histone 2, H3c2	3.5	3.3
Hspb1	heat shock protein 1	3.5	7
Myd116	myeloid differentiation primary response gene 116	3.5	4.2
Tnfrsf12a	tumor necrosis factor receptor superfamily, member 12a	3.4	3.2
Ccrl2	chemokine (C-C motif) receptor-like 2	3.4	3.4
Hist1h4j	histone 1, H4j	3.4	5.3
Cxcl10	chemokine (C-X-C motif) ligand 10	3.3	3.2
Bmp2	bone morphogenetic protein 2	3.3	3.6
Hist1h4i	histone 1, H4i	3.3	4.2
Mobkl2c	MOB1, Mps One Binder kinase activator-like 2C (yeast)	3.3	1.2
---	Transcribed locus	3.3	2.3
Plk3	polo-like kinase 3 (Drosophila)	3.2	2.6
Sh3bgrl	SH3-binding domain glutamic acid-rich protein like, mRNA (cDNA clone MGC:35895 IMAGE:4954986)	3.2	2
C230027N18Rik	RIKEN cDNA C230027N18 gene	3.2	3.3
Zfp36	zinc finger protein 36	3.2	4.1
D13Ertd787e	DNA segment, Chr 13, ERATO Doi 787, expressed	3.1	3.2
Hivep2	human immunodeficiency virus type I enhancer binding protein 2	3.1	3.4
Ier5	immediate early response 5	3	3.7
Trib1	tribbles homolog 1 (Drosophila)	3	3.3
0610037M15Rik	RIKEN cDNA 0610037M15 gene	3	3.1
---	Transcribed locus	3	2.3
Ch25h	cholesterol 25-hydroxylase	3	1.6
1200016E24Rik	RIKEN cDNA 1200016E24 gene	3	1.2
Ifrd1	interferon-related developmental regulator 1	2.9	3.3
Dusp16	dual specificity phosphatase 16	2.9	2.8
Tnf	tumor necrosis factor	2.9	3.3
Enah	enabled homolog (Drosophila)	2.9	4.6
Pim1	proviral integration site 1	2.9	3.2
Zbtb10	zinc finger and BTB domain containing 10	2.9	3.7
Creb5	CAMP responsive element binding protein 5, mRNA (cDNA clone MGC:32277 IMAGE:5012117)	2.9	2.1
Adamts1	a disintegrin-like and metallopeptidse (reprolysin type) with thrombospondin type 1 motif, 1	2.9	3.2
Klf6	Kruppel-like factor 6	2.8	3.1
Hist1h4h /// Hist1h4c /// Hist1h4i /// Hist1h4j /// Hist1h4k /// Hist1h4m /// Hist1h4a /// Hist1h4b	histone 1, H4h /// histone 1, H4c /// histone 1, H4i /// histone 1, H4j /// histone 1, H4k /// histone 1, H4m /// histone 1, H4a /// histone 1, H4b	2.8	3.2
Plk2	polo-like kinase 2 (Drosophila)	2.8	2.3
Malt1	mucosa associated lymphoid tissue lymphoma translocation gene 1	2.8	2.5
Pde4b	phosphodiesterase 4B, cAMP specific	2.7	3.3
Pvr	poliovirus receptor	2.7	1.9
Hist1h3d	histone1, H3d	2.7	2.9
Rgs1	regulator of G-protein signaling 1	2.6	1.7
C030046G05	hypothetical protein C030046G05	2.6	2.8
3526402J09Rik	RIKEN cDNA 3526402J09 gene	2.6	3
Osm	oncostatin M	2.6	4
Hist2h3c1	histone 2, H3c1	2.6	2.3
---	---	2.6	2.9
2700071L08Rik	RIKEN cDNA 2700071L08 gene	2.6	1.1
4921515A04Rik	RIKEN cDNA 4921515A04 gene	2.6	3
Icosl	icos ligand	2.5	1.3
AI662791	expressed sequence AI662791	2.5	2.4
Dusp1	dual specificity phosphatase 1	2.5	2.6
Rhob	ras homolog gene family, member B	2.5	2.8
Pdgfb	platelet derived growth factor, B polypeptide	2.5	2.1
H2-Q1 /// 0610037M15Rik /// LOC436493	histocompatibility 2, Q region locus 1 /// RIKEN cDNA 0610037M15 gene /// similar to MHC class I histocompatibility antigen H-2 Q4 alpha chain precursor - mouse	2.5	2.9
2600010E01Rik	RIKEN cDNA 2600010E01 gene	2.5	2.4
Rasgef1b	RasGEF domain family, member 1B	2.5	2.3
Cd40	CD40 antigen	2.5	2
Hist1h2bc	histone 1, H2bc	2.4	2.4
Pmaip1	phorbol-12-myristate-13-acetate-induced protein 1	2.4	2.9
Ier3	immediate early response 3	2.4	3.3
Apbb3	amyloid beta (A4) precursor protein-binding, family B, member 3	2.4	2.6
Myc	myelocytomatosis oncogene	2.4	1.6
Bcl2l11	BCL2-like 11 (apoptosis facilitator)	2.4	2.3
Cd69	CD69 antigen	2.4	1.9
Tgif2	TGFB-induced factor 2	2.4	2.3
Alkbh	alkB, alkylation repair homolog (E. coli)	2.4	2
Irf1	interferon regulatory factor 1	2.4	1.3
Acvr2a	activin receptor IIA	2.4	1.9
Hist1h2bc /// Hist1h2be /// Hist1h2bl /// Hist1h2bm /// Hist1h2bp	histone 1, H2bc /// histone 1, H2be /// histone 1, H2bl /// histone 1, H2bm /// histone 1, H2bp	2.4	2.5
Stk38l	serine/threonine kinase 38 like	2.4	2.6
Hist2h3c1 /// Hist2h3c2 /// Hist1h3g /// Hist1h3f /// Hist1h3c /// Hist1h3d /// Hist1h3b /// Hist1h3e /// Hist1h3h /// Hist1h3i /// Hist2h3b /// Hist1h3a	histone 2, H3c1 /// histone 2, H3c2 /// histone 1, H3g /// histone 1, H3f /// histone1, H3c /// histone1, H3d /// histone 1, H3b /// histone 1, H3e /// histone 1, H3h /// histone 1, H3i /// histone 2, H3b /// histone 1, H3a	2.4	2.6
Trim13	tripartite motif protein 13	2.3	1.3
Dusp8	dual specificity phosphatase 8	2.3	3.7
Ccl3	chemokine (C-C motif) ligand 3	2.3	2.3
Cited2	Cbp/p300-interacting transactivator, with Glu/Asp-rich carboxy-terminal domain, 2	2.3	2.3
Ccnl1	cyclin L1	2.3	3
Icam1	intercellular adhesion molecule	2.3	1.9
Pdlim7	PDZ and LIM domain 7	2.3	2.4
4631422O05Rik	RIKEN cDNA 4631422O05 gene	2.3	2.4
4930527F18Rik	RIKEN cDNA 4930527F18 gene	2.3	2.8
Copeb	Kruppel-like factor 6 (Klf6), mRNA	2.3	2.4
AY078069	cDNA sequence AY078069	2.3	1.7
Arid5b	AT rich interactive domain 5B (Mrf1 like)	2.3	2.1
Btg3	B-cell translocation gene 3	2.3	2.8
Nfkbiz	nuclear factor of kappa light polypeptide gene enhancer in B-cells inhibitor, zeta	2.3	3
---	---	2.3	2.3
Ccl4	chemokine (C-C motif) ligand 4	2.2	2.4
Arhgef3	Rho guanine nucleotide exchange factor (GEF) 3	2.2	1.7
Cflar	CASP8 and FADD-like apoptosis regulator	2.2	2.2
Rnu22	RNA, U22 small nucleolar	2.2	2.5
Rffl	ring finger and FYVE like domain containing protein	2.2	1.9
E430024C06Rik	RIKEN cDNA E430024C06 gene	2.2	1.6
Crk7	CDC2-related kinase 7	2.2	2.1
Ccl12	chemokine (C-C motif) ligand 12	2.1	1.1
Lif	leukemia inhibitory factor	2.1	1.8
BC010311	cDNA sequence BC010311	2.1	2.4
5830415L20Rik	RIKEN cDNA 5830415L20 gene	2.1	2.4
2610041B18Rik	RIKEN cDNA 2610041B18 gene	2.1	1.5
Tank	TRAF family member-associated Nf-kappa B activator	2.1	2.6
Nfkbia	nuclear factor of kappa light chain gene enhancer in B-cells inhibitor, alpha	2.1	3.3
Cxcl2	chemokine (C-X-C motif) ligand 2	2.1	3.6
Il1rn	interleukin 1 receptor antagonist	2.1	1.2
Gadd45g	growth arrest and DNA-damage-inducible 45 gamma	2.1	3.2
BC062185	cDNA sequence BC062185	2.1	1.8
Gtlf3a	gene trap locus F3a	2	1.3
Hivep1	human immunodeficiency virus type I enhancer binding protein 1	2	1.8
Mdm2	transformed mouse 3T3 cell double minute 2	2	2.9
Grap	GRB2-related adaptor protein	2	1.1
1200003I07Rik	RIKEN cDNA 1200003I07 gene	2	1.1
BC006779	cDNA sequence BC006779	2	1.3
Hist1h1c	histone 1, H1c	2	2.5
Fosl2	fos-like antigen 2	2	2
Rab20	RAB20, member RAS oncogene family	2	2.5
AI845619	expressed sequence AI845619	2	2.7
Sdc4	syndecan 4	2	1.3
Hist3h2ba	histone 3, H2ba	2	4.1
Cd86	CD86 antigen	2	1.7
Cpeb4	cytoplasmic polyadenylation element binding protein 4	2	1.8
2610005L07Rik	RIKEN cDNA 2610005L07 gene	2	1.8
Rnd3	Rho family GTPase 3	1.9	1.8
Relb	avian reticuloendotheliosis viral (v-rel) oncogene related B	1.9	2.1
Hbegf	heparin-binding EGF-like growth factor	1.9	1.4
Itga5	integrin alpha 5 (fibronectin receptor alpha)	1.9	2.2
Slc25a25	solute carrier family 25 (mitochondrial carrier, phosphate carrier), member 25	1.9	1.7
Clk1	CDC-like kinase 1	1.9	2.3
Tmem23	transmembrane protein 23	1.9	1.4
Ppp1r10 /// LOC545202	protein phosphatase 1, regulatory subunit 10 /// hypothetical protein LOC545202	1.9	2.4
A730041O15Rik	RIKEN cDNA A730041O15 gene	1.9	1.4
C630016O21Rik	RIKEN cDNA C630016O21 gene	1.9	1.3
9430067K14Rik	RIKEN cDNA 9430067K14 gene	1.9	1.6
Ndn	necdin	1.9	2.2
5430416N02Rik	RIKEN cDNA 5430416N02 gene	1.9	1.8
---	Erythroid differentiation regulator 1, mRNA (cDNA clone MGC:69587 IMAGE:6820436)	1.9	1.6
1810026B05Rik	RIKEN cDNA 1810026B05 gene	1.9	2.3
Casp11	caspase 11, apoptosis-related cysteine peptidase	1.9	2.1
2810474O19Rik	RIKEN cDNA 2810474O19 gene	1.9	1.4
Tgif	TG interacting factor	1.8	1.8
Clk4	CDC like kinase 4	1.8	2.2
Cias1	cold autoinflammatory syndrome 1 homolog (human)	1.8	1.7
Sil	Tal1 interrupting locus	1.8	1.4
1500041J02Rik	RIKEN cDNA 1500041J02 gene	1.8	1.9
Prdm2	PR domain containing 2, with ZNF domain	1.8	1.9
---	Transcribed locus	1.8	2.3
2310005L22Rik	RIKEN cDNA 2310005L22 gene	1.8	2
3010026O09Rik	RIKEN cDNA 3010026O09 gene, mRNA (cDNA clone MGC:41012 IMAGE:1315017)	1.8	3.4
A230061C15Rik	RIKEN cDNA A230061C15 gene	1.8	2.8
Cish	cytokine inducible SH2-containing protein	1.8	1.4
Nfat5	nuclear factor of activated T-cells 5	1.8	4.1
Plaur	urokinase plasminogen activator receptor	1.8	1.9
AI607873	expressed sequence AI607873	1.8	1.8
Txnip	thioredoxin interacting protein	1.7	2.1
Epc1	enhancer of polycomb homolog 1 (Drosophila)	1.7	1.9
Dapp1	dual adaptor for phosphotyrosine and 3-phosphoinositides 1	1.7	1.1
3110043O21Rik	RIKEN cDNA 3110043O21 gene	1.7	1.6
Tjp2	tight junction protein 2	1.7	1.4
BC031781	cDNA sequence BC031781	1.7	2.4
Atp10d	ATPase, Class V, type 10D	1.7	1
Spry2	sprouty homolog 2 (Drosophila)	1.7	2.2
Zswim4	zinc finger, SWIM domain containing 4	1.7	2.3
Il10ra	interleukin 10 receptor, alpha	1.7	1.6
Atf3	activating transcription factor 3	1.7	2.4
1500011J06Rik	RIKEN cDNA 1500011J06 gene	1.7	2.1
Thap6	THAP domain containing 6	1.7	1.6
Nfkbie	nuclear factor of kappa light polypeptide gene enhancer in B-cells inhibitor, epsilon	1.7	1.8
Scyl1bp1	SCY1-like 1 binding protein 1	1.7	2.3
Nfkbib	nuclear factor of kappa light chain gene enhancer in B-cells inhibitor, beta	1.6	2.2
Samsn1	SAM domain, SH3 domain and nuclear localisation signals, 1	1.6	1.5
Taf7	TAF7 RNA polymerase II, TATA box binding protein (TBP)-associated factor	1.6	1.9
Ptbp2	polypyrimidine tract binding protein 2	1.6	2.1
Oit3	oncoprotein induced transcript 3	1.6	1.4
Irg1	immunoresponsive gene 1	1.6	2.3
Zwint	ZW10 interactor	1.6	2.1
Runx1	runt related transcription factor 1	1.6	1.7
Hist1h2bp	histone 1, H2bp	1.6	2.4
5630401D06Rik	RIKEN cDNA 5630401D06 gene	1.6	1.8
4930553M18Rik	RIKEN cDNA 4930553M18 gene	1.6	2.4
Hist2h3c1 /// Hist1h3f /// Hist1h3d /// Hist1h3b /// Hist1h3e /// Hist1h3h /// Hist1h3i /// Hist2h3b	histone 2, H3c1 /// histone 1, H3f /// histone1, H3d /// histone 1, H3b /// histone 1, H3e /// histone 1, H3h /// histone 1, H3i /// histone 2, H3b	1.6	1.7
4930412F09Rik	RIKEN cDNA 4930412F09 gene	1.6	4.6
C330006P03Rik	RIKEN cDNA C330006P03 gene	1.6	1.3
Marcksl1	MARCKS-like 1	1.6	1.6
Arl8	ADP-ribosylation factor-like 8	1.6	1.4
---	---	1.6	3.1
A430093F15Rik	RIKEN cDNA A430093F15 gene	1.6	1.2
Gpr35	G protein-coupled receptor 35	1.6	1
Adora2b	adenosine A2b receptor	1.6	1.2
Acsl1	acyl-CoA synthetase long-chain family member 1	1.6	2
BC024969	cDNA sequence BC024969	1.6	1.2
Za20d2	zinc finger, A20 domain containing 2	1.6	2.3
E130014J05Rik	RIKEN cDNA E130014J05 gene	1.6	2.1
Spata5l1	spermatogenesis associated 5-like 1	1.6	1.1
---	---	1.6	2.3
Clec4e	C-type lectin domain family 4, member e	1.5	1.5
Nck1	non-catalytic region of tyrosine kinase adaptor protein 1	1.5	1
Prpf39	PRP39 pre-mRNA processing factor 39 homolog (yeast)	1.5	1.6
Dusp4	dual specificity phosphatase 4	1.5	3.4
Pvt1	plasmacytoma variant translocation 1	1.5	1.6
Dnajb4	DnaJ (Hsp40) homolog, subfamily B, member 4	1.5	1.4
5031425E22Rik	RIKEN cDNA 5031425E22 gene	1.5	2.3
Ibrdc3	IBR domain containing 3	1.5	1.9
Dcun1d5	DCN1, defective in cullin neddylation 1, domain containing 5 (S. cerevisiae)	1.5	1
E330016A19Rik	RIKEN cDNA E330016A19 gene	1.5	1.1
Akap13	A kinase (PRKA) anchor protein 13	1.5	2.1
---	Transcribed locus	1.5	1.4
Rgs2	regulator of G-protein signaling 2	1.5	1.6
---	---	1.5	2.7
Bcl6	B-cell leukemia/lymphoma 6	1.5	1.7
1810032O08Rik	RIKEN cDNA 1810032O08 gene	1.5	1.7
5830435K17Rik	RIKEN cDNA 5830435K17 gene	1.5	2.3
H1f0	H1 histone family, member 0	1.4	1.6
Zfp295	zinc finger protein 295	1.4	2.2
Zfp655	zinc finger protein 655	1.4	2.2
Pnrc1	proline-rich nuclear receptor coactivator 1	1.4	1.7
B630005N14Rik	RIKEN cDNA B630005N14 gene	1.4	1.5
Stx3	syntaxin 3	1.4	2
Pim3	proviral integration site 3	1.4	2.1
Gpr126	G protein-coupled receptor 126	1.4	1.8
Sfpq	splicing factor proline/glutamine rich (polypyrimidine tract binding protein associated)	1.4	2
Ngly1	N-glycanase 1, mRNA (cDNA clone MGC:35861 IMAGE:5366023)	1.4	1.6
---	Transcribed locus	1.4	2.4
---	MKIAA0593 protein	1.4	3.5
2410006H16Rik	RIKEN cDNA 2410006H16 gene	1.4	2.6
Edg2	endothelial differentiation, lysophosphatidic acid G-protein-coupled receptor, 2	1.4	2.2
Stx11	syntaxin 11	1.4	1.7
Gmeb2	glucocorticoid modulatory element binding protein 2	1.4	1.4
Zbtb11	zinc finger and BTB domain containing 11	1.4	2
1810020C19Rik	RIKEN cDNA 1810020C19 gene	1.4	5.1
Abl2	V-abl Abelson murine leukemia viral oncogene 2 (arg, Abelson-related gene) (Abl2), mRNA	1.4	2
Supv3l1	suppressor of var1, 3-like 1 (S. cerevisiae)	1.4	1.1
Ets2	E26 avian leukemia oncogene 2, 3' domain	1.3	1.3
Snag1	sorting nexin associated golgi protein 1	1.3	1.4
Peli1	pellino 1	1.3	1.3
Bcl3	B-cell leukemia/lymphoma 3	1.3	1.2
Pip5k1b	phosphatidylinositol-4-phosphate 5-kinase, type 1 beta	1.3	1.7
Nfil3	nuclear factor, interleukin 3, regulated	1.3	2.1
B230120H23Rik	RIKEN cDNA B230120H23 gene	1.3	1.4
Ccnt1	cyclin T1	1.3	1.4
---	---	1.3	1.6
Ptger4	prostaglandin E receptor 4 (subtype EP4)	1.3	1.1
Birc3	baculoviral IAP repeat-containing 3	1.3	2
Id2	inhibitor of DNA binding 2	1.3	2.1
5730438N18Rik	RIKEN cDNA 5730438N18 gene	1.3	2.2
Zfp622	zinc finger protein 622	1.3	1
Fbxw11	F-box and WD-40 domain protein 11	1.3	1.5
Nfkb2	nuclear factor of kappa light polypeptide gene enhancer in B-cells 2, p49/p100	1.3	1.2
Maml1	mastermind like 1 (Drosophila)	1.3	1.3
2810474O19Rik	RIKEN cDNA 2810474O19 gene	1.3	1.5
Fbxo34	F-box only protein 34	1.3	1.2
A730024A03Rik	RIKEN cDNA A730024A03 gene	1.3	1.6
Gm1103 /// LOC544682	gene model 1103, (NCBI) /// ZBTB2-like	1.3	2
AI115600	expressed sequence AI115600	1.3	1.2
1600020E01Rik	RIKEN cDNA 1600020E01 gene	1.3	1.4
Hnrpa1	Heterogeneous nuclear ribonucleoprotein A1 (Hnrpa1), mRNA	1.3	1.8
Zfp516	zinc finger protein 516	1.3	1.9
Sfrs3	splicing factor, arginine/serine-rich 3 (SRp20)	1.3	1.9
Thrap1	thyroid hormone receptor associated protein 1	1.3	1.9
Dot1l	Premature mRNA for mKIAA1814 protein	1.3	1.5
Baz1a	bromodomain adjacent to zinc finger domain 1A	1.3	1.6
Mbtd1	mbt domain containing 1	1.3	1.4
Per1	period homolog 1 (Drosophila)	1.3	2
Rapgef2	Rap guanine nucleotide exchange factor (GEF) 2	1.3	1.6
Zfp263	zinc finger protein 263	1.3	1
Nr4a2	Nuclear receptor subfamily 4, group A, member 2 (Nr4a2), mRNA	1.3	4.1
Dnaja2	DnaJ (Hsp40) homolog, subfamily A, member 2, mRNA (cDNA clone MGC:6445 IMAGE:2582183)	1.3	2.1
Ralgds	ral guanine nucleotide dissociation stimulator	1.3	1.3
Ddit3	DNA-damage inducible transcript 3	1.2	1.7
Zfp275	Zinc finger protein 275	1.2	1.2
Rabgef1	RAB guanine nucleotide exchange factor (GEF) 1	1.2	1.9
Map3k8	mitogen activated protein kinase kinase kinase 8	1.2	1.6
H3f3b	H3 histone, family 3B	1.2	1.4
Mpp5	membrane protein, palmitoylated 5 (MAGUK p55 subfamily member 5)	1.2	1.2
A630072M18Rik	RIKEN cDNA A630072M18 gene	1.2	1.1
Nfkb1	nuclear factor of kappa light chain gene enhancer in B-cells 1, p105	1.2	1.1
Cebpb	CCAAT/enhancer binding protein (C/EBP), beta	1.2	1.6
2600011C06Rik	RIKEN cDNA 2600011C06 gene	1.2	1.1
Tsc22d2	TSC22 domain family 2	1.2	2
Ercc8	excision repaiross-complementing rodent repair deficiency, complementation group 8	1.2	1
BC063749	cDNA sequence BC063749	1.2	1.2
Rhbdl6	rhomboid, veinlet-like 6 (Drosophila)	1.2	1.4
5830435C13Rik	RIKEN cDNA 5830435C13 gene	1.2	1.2
AA407452	PREDICTED: hypothetical protein LOC57867 [Mus musculus], mRNA sequence	1.2	1.3
C78513	EST C78513	1.2	1.4
Rnf2	ring finger protein 2	1.2	1.7
Arih2	ariadne homolog 2 (Drosophila)	1.2	1.5
Ing3	inhibitor of growth family, member 3	1.2	1.2
Nol5	nucleolar protein 5	1.2	1.1
Frmd6	FERM domain containing 6	1.2	1.8
Zfp198	zinc finger protein 198	1.2	1.1
4921505C17Rik	RIKEN cDNA 4921505C17 gene	1.2	1.5
3021401C12Rik	RIKEN cDNA 3021401C12 gene	1.2	1.5
4833441D16Rik	RIKEN cDNA 4833441D16 gene	1.2	1
2610034E01Rik	RIKEN cDNA 2610034E01 gene	1.2	1
5830411E10Rik	RIKEN cDNA 5830411E10 gene	1.2	1.9
H2afx	H2A histone family, member X	1.1	1.7
Crsp9	cofactor required for Sp1 transcriptional activation, subunit 9	1.1	1.3
Zc3h10	zinc finger CCCH type containing 10	1.1	1.1
Tlr2	toll-like receptor 2	1.1	1.7
Brd2	bromodomain containing 2	1.1	1.3
Wsb1	WD repeat and SOCS box-containing 1	1.1	1.6
Zfp62	zinc finger protein 62	1.1	1.1
Ppm1a	protein phosphatase 1A, magnesium dependent, alpha isoform	1.1	1
Tiparp	TCDD-inducible poly(ADP-ribose) polymerase	1.1	1.4
Pcf11	cleavage and polyadenylation factor subunit homolog (S. cerevisiae)	1.1	1.6
Tnip1	TNFAIP3 interacting protein 1	1.1	1.1
Zfp131	zinc finger protein 131	1.1	1.8
Smndc1	survival motor neuron domain containing 1	1.1	1.2
Gpbp1	GC-rich promoter binding protein 1	1.1	1.3
1810013L24Rik	RIKEN cDNA 1810013L24 gene	1.1	1.7
Arid4b	AT rich interactive domain 4B (Rbp1 like)	1.1	2.1
Hspa8 /// LOC432432 /// LOC432883 /// LOC434047	heat shock protein 8 /// similar to heat shock protein 8 /// similar to heat shock protein 8 /// similar to Heat shock cognate 71 kDa protein	1.1	1.6
Yrdc	yrdC domain containing (E.coli)	1.1	1.1
C430010P07Rik	RIKEN cDNA C430010P07 gene	1.1	1.7
Vps37c	vacuolar protein sorting 37C (yeast)	1.1	1
Rnpc2	RNA-binding region (RNP1, RRM) containing 2	1.1	1.4
Sqstm1	sequestosome 1	1.1	3.2
Chd7	Chromodomain helicase DNA binding protein 7 (Chd7), mRNA	1.1	2.1
Sntb2	syntrophin, basic 2	1.1	1.1
Slfn2	schlafen 2	1.1	1
2510010F15Rik	RIKEN cDNA 2510010F15 gene	1.1	1.6
Ifi203 /// LOC547362	interferon activated gene 203 /// similar to interferon-inducible protein 203	1.1	1.6
Rbm5	RNA binding motif protein 5	1.1	1.3
C230081A13Rik	RIKEN cDNA C230081A13 gene	1.1	1.1
5730557B15Rik	RIKEN cDNA 5730557B15 gene	1.1	1.4
Pogz	pogo transposable element with ZNF domain	1.1	1.2
---	---	1.1	1.4
Slc4a7	solute carrier family 4, sodium bicarbonate cotransporter, member 7	1.1	1.1
D11Ertd752e	DNA segment, Chr 11, ERATO Doi 752, expressed	1.1	1.6
Bambi-ps1	BMP and activin membrane-bound inhibitor, pseudogene (Xenopus laevis)	1.1	1.7
Sertad1	SERTA domain containing 1	1	2.3
Zfp99	zinc finger protein 99	1	1.1
Sirt1	sirtuin 1 ((silent mating type information regulation 2, homolog) 1 (S. cerevisiae)	1	1.8
Gpr84	G protein-coupled receptor 84	1	1.2
Zfa /// Zfx	zinc finger protein, autosomal /// zinc finger protein X-linked	1	1.6
Top1	topoisomerase (DNA) I	1	1.2
AI449175	expressed sequence AI449175	1	1.4
Taok1	TAO kinase 1	1	1.3
Suhw4	suppressor of hairy wing homolog 4 (Drosophila)	1	1.2
Kin	antigenic determinant of rec-A protein	1	1.3
4921517N04Rik	RIKEN cDNA 4921517N04 gene	1	1.1
3110027N22Rik	RIKEN cDNA 3110027N22 gene	1	1
Jag1	jagged 1	1	1
Pctk2	PCTAIRE-motif protein kinase 2	1	1.1
Spdy1	speedy homolog 1 (Drosophila)	1	1.4
Gpr132	G protein-coupled receptor 132	1	2.6
Dnajb10	DnaJ (Hsp40) homolog, subfamily B, member 10	1	1.7
Trps1	trichorhinophalangeal syndrome I (human)	1	1.1
Zfr	zinc finger RNA binding protein	1	1
Fzd7	frizzled homolog 7 (Drosophila)	1	1.7
Jarid2	jumonji, AT rich interactive domain 2	1	1.7
A230102O09Rik	RIKEN cDNA A230102O09 gene	1	1
AA536808	expressed sequence AA536808	1	1.9
St7l	Suppression of tumorigenicity 7-like (St7l), mRNA	1	2.1
1700034P14Rik	GC-rich promoter binding protein 1, mRNA (cDNA clone MGC:27589 IMAGE:4501399)	1	1
Cpeb2	cytoplasmic polyadenylation element binding protein 2	1	1.6
Rsbn1	rosbin, round spermatid basic protein 1	1	2
Rbbp9	retinoblastoma binding protein 9	-1	-1
Tbc1d14	TBC1 domain family, member 14	-1	-1.1
1700021F05Rik	RIKEN cDNA 1700021F05 gene	-1	-1.1
Rnasel	ribonuclease L (2', 5'-oligoisoadenylate synthetase-dependent)	-1	-1.6
Slc36a1	solute carrier family 36 (proton/amino acid symporter), member 1	-1	-1.4
Irf2bp2	interferon regulatory factor 2 binding protein 2	-1	-1.2
BC024659	cDNA sequence BC024659	-1	-1.1
Als2cr13	amyotrophic lateral sclerosis 2 (juvenile) chromosome region, candidate 13 (human)	-1	-1
BC031748	CDNA sequence BC031748 (BC031748), mRNA	-1	-1.1
---	PREDICTED: Mus musculus ras responsive element binding protein 1 (Rreb1), mRNA	-1	-1
BC039093	cDNA sequence BC039093	-1	-1.2
AI843383	expressed sequence AI843383	-1	-1.1
A630033E08Rik	RIKEN cDNA A630033E08 gene	-1	-1.4
Ibrdc2	IBR domain containing 2	-1	-1.1
Fyb	FYN binding protein (Fyb), mRNA	-1	-1.4
9030425P06Rik	RIKEN cDNA 9030425P06 gene	-1	-1.3
Gpr160	G protein-coupled receptor 160	-1	-1.4
4933439C20Rik	RIKEN cDNA 4933439C20 gene	-1	-1.4
Sesn1	sestrin 1	-1	-2
---	---	-1	-1.1
4921513D23Rik	RIKEN cDNA 4921513D23 gene	-1	-1.4
Pgm2l1	phosphoglucomutase 2-like 1	-1	-1
---	PREDICTED: Mus musculus hypothetical protein LOC (LOC546058), mRNA	-1	-1
Jmy	Junction-mediating and regulatory protein, mRNA (cDNA clone IMAGE:3991085)	-1	-1.1
Ppm2c	protein phosphatase 2C, magnesium dependent, catalytic subunit	-1.1	-1.2
Mxd4	Max dimerization protein 4, mRNA (cDNA clone MGC:19425 IMAGE:3490469)	-1.1	-1.1
D6Bwg1452e	DNA segment, Chr 6, Brigham & Women's Genetics 1452 expressed	-1.1	-1.3
Maf	avian musculoaponeurotic fibrosarcoma (v-maf) AS42 oncogene homolog	-1.1	-1.4
---	Transcribed locus	-1.1	-1.5
---	7 days neonate cerebellum cDNA, RIKEN full-length enriched library, clone:A730006P05 product:unclassifiable, full insert sequence	-1.1	-1
---	---	-1.1	-1
Tcf12	transcription factor 12	-1.1	-1
D930036F22Rik	RIKEN cDNA D930036F22 gene	-1.1	-1.2
Neil3	nei like 3 (E. coli)	-1.1	-1.1
4933407N01Rik	RIKEN cDNA 4933407N01 gene (4933407N01Rik), mRNA	-1.1	-1
5930418K15Rik	RIKEN cDNA 5930418K15 gene (5930418K15Rik), mRNA	-1.1	-1.1
Evi2b	ecotropic viral integration site 2b	-1.1	-1
Tns3	tensin 3	-1.1	-1.1
BC027382	cDNA sequence BC027382	-1.1	-1.2
Lmo7	PREDICTED: LIM domain only 7 [Mus musculus], mRNA sequence	-1.1	-1.1
Zfp85-rs1 /// 6820416H06Rik	zinc finger protein 85, related sequence 1 /// RIKEN cDNA 6820416H06 gene	-1.1	-1.5
A430033K04Rik	RIKEN cDNA A430033K04 gene	-1.1	-1.4
Arhgap30	Rho GTPase activating protein 30	-1.1	-1.2
1810034K20Rik	RIKEN cDNA 1810034K20 gene	-1.2	-1.2
Gpr146	G protein-coupled receptor 146	-1.2	-1
Trib3	tribbles homolog 3 (Drosophila)	-1.2	-1.2
BC055757	cDNA sequence BC055757	-1.2	-1.4
Btbd3	BTB (POZ) domain containing 3	-1.2	-1.3
Mef2c	Myocyte enhancer factor 2C, mRNA (cDNA clone MGC:46981 IMAGE:4500786)	-1.2	-1.3
BC046401	cDNA sequence BC046401	-1.2	-1
2310035C23Rik	RIKEN cDNA 2310035C23 gene	-1.2	-1
Zfhx1b	Zinc finger homeobox 1b (Zfhx1b), mRNA	-1.2	-1.3
Metrnl	meteorin, glial cell differentiation regulator-like	-1.2	-1.2
---	Gene model 608, (NCBI) (Gm608), mRNA	-1.2	-1.2
---	---	-1.2	-3.2
Sqle	Squalene epoxidase (Sqle), mRNA	-1.2	-1.1
C130098B18Rik	RIKEN cDNA C130098B18 gene	-1.2	-1
2310061F22Rik	RIKEN cDNA 2310061F22 gene, mRNA (cDNA clone MGC:27786 IMAGE:3156706)	-1.2	-1.1
Tnfaip8l2	tumor necrosis factor, alpha-induced protein 8-like 2	-1.2	-1.7
---	Mus musculus, clone IMAGE:3373386, mRNA	-1.2	-1.2
R3hdm	R3H domain (binds single-stranded nucleic acids), mRNA (cDNA clone IMAGE:30145396)	-1.2	-1.1
Kcnk13	Potassium channel, subfamily K, member 13 (Kcnk13), mRNA	-1.2	-1
Nono	non-POU-domain-containing, octamer binding protein	-1.3	-1.2
Sox4	SRY-box containing gene 4 (Sox4), mRNA	-1.3	-1.6
9930012K11Rik	RIKEN cDNA 9930012K11 gene	-1.3	-1.1
6720401G13Rik	RIKEN cDNA 6720401G13 gene	-1.3	-1
D230012E17Rik	RIKEN cDNA D230012E17 gene	-1.3	-1.8
Aldh2	aldehyde dehydrogenase 2, mitochondrial	-1.3	-1.8
Phka2	phosphorylase kinase alpha 2	-1.3	-1.3
---	---	-1.3	-1
AL024069	Expressed sequence AL024069 (AL024069), mRNA	-1.3	-1.4
Frmd4b	FERM domain containing 4B	-1.3	-1.9
Cbfa2t2h	core-binding factor, runt domain, alpha subunit 2, translocated to, 2 homolog (human)	-1.3	-1
Slc12a9	Cation-chloride cotransporter-interacting protein-1 (Slc12a8)	-1.3	-1.5
Tram1	Translocating chain-associating membrane protein 1, mRNA (cDNA clone MGC:11724 IMAGE:3967323)	-1.3	-1.8
Raph1	Ras association (RalGDS/AF-6) and pleckstrin homology domains 1	-1.3	-1.3
Hrbl	HIV-1 Rev binding protein-like	-1.4	-1.4
Nte	Neuropathy target esterase (Nte), mRNA	-1.4	-1.2
Nisch	nischarin	-1.4	-1.3
37315	membrane-associated ring finger (C3HC4) 1	-1.4	-2.5
Man2b1	mannosidase 2, alpha B1	-1.4	-1.4
Rai17	Retinoic acid induced 17, mRNA (cDNA clone MGC:86031 IMAGE:6856060)	-1.4	-1
Kctd12b	potassium channel tetramerisation domain containing 12b	-1.4	-1.7
---	---	-1.4	-1.1
Thbd	thrombomodulin	-1.4	-1.4
Rab3il1	RAB3A interacting protein (rabin3)-like 1	-1.4	-1.2
---	Transcribed locus	-1.4	-1.1
Zc3h12d	zinc finger CCCH-type containing 12D	-1.4	-1.7
Mpp1	membrane protein, palmitoylated	-1.5	-1.3
Dock7	dedicator of cytokinesis 7	-1.5	-1.2
5530402H23Rik	RIKEN cDNA 5530402H23 gene	-1.5	-1.4
2610319H10Rik	RIKEN cDNA 2610319H10 gene	-1.5	-1.1
Tm7sf1	Transmembrane 7 superfamily member 1 (Tm7sf1), mRNA	-1.5	-1.3
Nrp1	neuropilin 1	-1.5	-1.5
Plekha1	pleckstrin homology domain containing, family A (phosphoinositide binding specific) member 1	-1.5	-1.7
Nagk	N-acetylglucosamine kinase	-1.6	-1.3
---	CDNA clone IMAGE:6514950	-1.6	-1.7
Mgea6	Meningioma expressed antigen 6 (coiled-coil proline-rich), mRNA (cDNA clone IMAGE:5097489)	-1.6	-1
Serpinb6a	Serine (or cysteine) peptidase inhibitor, clade B, member 6a, mRNA (cDNA clone MGC:6042 IMAGE:3481963)	-1.6	-1.6
BC002059	CDNA sequence BC002059, mRNA (cDNA clone MGC:6110 IMAGE:3484516)	-1.6	-2.4
Itsn1	Intersectin short from (Itsn)	-1.7	-1.6
2310005E10Rik	RIKEN cDNA 2310005E10 gene	-1.8	-1.5
Mbnl1	Muscleblind-like 1 (Drosophila) (Mbnl1), mRNA	-1.8	-1.5
0910001A06Rik	RIKEN cDNA 0910001A06 gene (0910001A06Rik), mRNA	-1.8	-1.2
Phip	Ndrp mRNA for neuronal differentiaion related protein	-1.8	-1
Rhebl1	Ras homolog enriched in brain like 1	-1.8	-1.1
Gas6	growth arrest specific 6	-1.9	-3.5
Lrp1	low density lipoprotein receptor-related protein 1	-2	-1.8
Ocrl	oculocerebrorenal syndrome of Lowe	-2	-1.5
Ap2a2	adaptor protein complex AP-2, alpha 2 subunit	-2.1	-1.9
Slc40a1	Solute carrier family 40 (iron-regulated transporter), member 1, mRNA (cDNA clone MGC:6489 IMAGE:2647365)	-2.1	-1.9
2410005O16Rik	RIKEN cDNA 2410005O16 gene, mRNA (cDNA clone MGC:35752 IMAGE:4023319)	-2.3	-2.3
Ms4a7	membrane-spanning 4-domains, subfamily A, member 7	-2.4	-1.3
8430436C05Rik	RIKEN cDNA 8430436C05 gene	-2.6	-2.7
Ppp3r1	Protein phosphatase 3, regulatory subunit B, alpha isoform (calcineurin B, type I) (Ppp3r1), mRNA	-2.6	-1.5
---	---	-2.8	-1.1
Sc4mol	Sterol-C4-methyl oxidase-like, mRNA (cDNA clone MGC:11745 IMAGE:3152545)	-3.5	-1.1
4833423F13Rik	RIKEN cDNA 4833423F13 gene	-3.6	-1.8
