# Supplementary material for: Type IV Secretion-Dependent Activation of Host MAP Kinases Induces an Increased Proinflammatory Cytokine Response to Legionella pneumophila
Source: PLoS Pathog. 2008 Nov 28;4(11):e1000220. doi: 10.1371/journal.ppat.1000220 (PMC2582680; doi:10.1371/journal.ppat.1000220)
Supplement: Table S3 — Genes that exhibit two-fold or greater Dot/Icm-dependent transcriptional changes in Myd88 −/− Trif −/− macrophages but not in Myd88 −/− Rip2 −/− macrophages. (0.07 MB XLS) [file ppat.1000220.s008.xls]

## Sheet: MT2_vMT3CHANGES2x.txt
Gene Symbol	Gene Title	Myd88-/-Trif-/- Lp02 vs Lp03 Signal Log Ratio
Csf2	colony stimulating factor 2 (granulocyte-macrophage)	7.4
Serpinb2	serine (or cysteine) peptidase inhibitor, clade B, member 2	6.9
Irf4	interferon regulatory factor 4	5.6
Neo1	neogenin	5.2
Fscn1	fascin homolog 1, actin bundling protein (Strongylocentrotus) purpuratus)	5.1
C230081A13Rik	RIKEN cDNA C230081A13 gene	4.8
Sele	selectin, endothelial cell	4.7
Tcp10a /// Tcp10b /// Tcp10c	t-complex protein 10a /// t-complex protein 10b /// t-complex protein 10c	4.7
---	---	4.7
Acp5	acid phosphatase 5, tartrate resistant	4.3
F3	coagulation factor III	4.2
Hspa1l	heat shock protein 1-like	4
Edg4	endothelial differentiation, lysophosphatidic acid G-protein-coupled receptor 4	3.8
BC023969	cDNA sequence BC023969	3.5
Slitl2	Slit-like 2 (Drosophila)	3.5
Plat	plasminogen activator, tissue	3.4
Tnfsf9	tumor necrosis factor (ligand) superfamily, member 9	3.3
---	---	3.2
Tsc22d1	TSC22 domain family, member 1	3.2
Htra1	HtrA serine peptidase 1	3.1
Hist1h4f /// Hist1h4m /// Hist1h4a /// Hist1h4b	histone 1, H4f /// histone 1, H4m /// histone 1, H4a /// histone 1, H4b	3.1
Cdk5r1	cyclin-dependent kinase 5, regulatory subunit (p35) 1	2.9
Saa3	serum amyloid A 3	2.8
Edg2	endothelial differentiation, lysophosphatidic acid G-protein-coupled receptor, 2	2.7
Otor	otoraplin	2.7
1200009I06Rik	RIKEN cDNA 1200009I06 gene	2.7
Adora2b	adenosine A2b receptor	2.6
Adm	adrenomedullin	2.5
Csf1	colony stimulating factor 1 (macrophage)	2.5
1200003I10Rik /// 1200016E24Rik /// A130040M12Rik /// E430024C06Rik /// LOC433071 /// LOC546178 /// LOC547372	RIKEN cDNA 1200003I10 gene /// RIKEN cDNA 1200016E24 gene /// RIKEN cDNA A130040M12 gene /// RIKEN cDNA E430024C06 gene /// hypothetical gene supported by AK004796; BC040222 /// similar to LRRGT00049 /// similar to LRRGT00049	2.4
Rasip1	Ras interacting protein 1	2.4
---	---	2.4
BC049816	cDNA sequence BC049816	2.4
Plscr1	phospholipid scramblase 1	2.4
Il23a	interleukin 23, alpha subunit p19	2.3
Plscr1 /// LOC433328	phospholipid scramblase 1 /// similar to phospholipid scramblase 1	2.3
Il10	interleukin 10	2.3
D830007B15Rik	RIKEN cDNA D830007B15 gene	2.3
Creb3l4	cAMP responsive element binding protein 3-like 4	2.2
Ii	Ia-associated invariant chain	2.2
1200016E24Rik /// A130040M12Rik /// E430024C06Rik /// LOC433071	RIKEN cDNA 1200016E24 gene /// RIKEN cDNA A130040M12 gene /// RIKEN cDNA E430024C06 gene /// hypothetical gene supported by AK004796; BC040222	2.2
---	Transcribed locus	2.2
9130230N09Rik	RIKEN cDNA 9130230N09 gene	2.1
Il6	interleukin 6	2.1
Hivep3	human immunodeficiency virus type I enhancer binding protein 3	2.1
Ccl5	chemokine (C-C motif) ligand 5	2
Plau	plasminogen activator, urokinase	2
F730015K02Rik	RIKEN cDNA F730015K02 gene	2
Rbm21	RNA binding motif protein 21	2
Gbp4	guanylate nucleotide binding protein 4	1.9
Txlnb	taxilin beta	1.9
Hrh1	histamine receptor H 1	1.9
Gfpt1	glutamine fructose-6-phosphate transaminase 1	1.9
Tnrc15	trinucleotide repeat containing 15	1.9
Nck1	non-catalytic region of tyrosine kinase adaptor protein 1	1.8
Hist2h3c1 /// Hist1h3d /// Hist1h3b /// Hist1h3e /// Hist1h3h /// Hist1h3i /// Hist2h3b	histone 2, H3c1 /// histone1, H3d /// histone 1, H3b /// histone 1, H3e /// histone 1, H3h /// histone 1, H3i /// histone 2, H3b	1.8
Cd80	CD80 antigen	1.8
Adora2b	adenosine A2b receptor	1.8
Plscr1	Phospholipid scramblase 1, mRNA (cDNA clone MGC:5827 IMAGE:3491904)	1.8
Tnfaip2	tumor necrosis factor, alpha-induced protein 2	1.7
Phldb1	pleckstrin homology-like domain, family B, member 1	1.7
Zfp119	zinc finger protein 119	1.7
A730041O15Rik	RIKEN cDNA A730041O15 gene	1.7
LOC382098	hypothetical gene supported by BC030430	1.7
D8Ertd82e	DNA segment, Chr 8, ERATO Doi 82, expressed	1.7
Arrdc3	arrestin domain containing 3	1.7
Pik3r3	phosphatidylinositol 3 kinase, regulatory subunit, polypeptide 3 (p55)	1.7
Rrs1	RRS1 ribosome biogenesis regulator homolog (S. cerevisiae)	1.6
C3	complement component 3	1.6
Sncaip	synuclein, alpha interacting protein (synphilin)	1.6
A130040M12Rik	RIKEN cDNA A130040M12 gene	1.6
Gm1752	gene model 1752, (NCBI)	1.6
2900009I07Rik	RIKEN cDNA 2900009I07 gene	1.6
---	Transcribed locus	1.6
Rrs1	RRS1 ribosome biogenesis regulator homolog (S. cerevisiae)	1.6
Ehd1	EH-domain containing 1	1.5
C330006D17Rik	RIKEN cDNA C330006D17 gene	1.5
Rhof	ras homolog gene family, member f	1.5
Irgq1	immunity-related GTPase family, Q1	1.5
Irak2	interleukin-1 receptor-associated kinase 2	1.5
Ripk2	receptor (TNFRSF)-interacting serine-threonine kinase 2	1.5
Dyrk2	dual-specificity tyrosine-(Y)-phosphorylation regulated kinase 2	1.5
Rai14	retinoic acid induced 14	1.4
Taf1a	TATA box binding protein (Tbp)-associated factor, RNA polymerase I, A	1.4
Arhgef17	Rho guanine nucleotide exchange factor (GEF) 17	1.4
Itgav	integrin alpha V	1.4
Gm1313	gene model 1313, (NCBI)	1.4
Ifnz	interferon zeta	1.4
Ddx28	DEAD (Asp-Glu-Ala-Asp) box polypeptide 28	1.4
Bcor	Bcl6 interacting corepressor	1.4
Ppm1a	protein phosphatase 1A, magnesium dependent, alpha isoform	1.4
Tsc22d1	TSC22 domain family, member 1	1.4
Fnbp1l	formin binding protein 1-like	1.4
4932442E05Rik	Dual-specificity tyrosine-(Y)-phosphorylation regulated kinase 2 (Dyrk2), mRNA	1.4
Bcl2a1a /// Bcl2a1b /// Bcl2a1d	B-cell leukemia/lymphoma 2 related protein A1a /// B-cell leukemia/lymphoma 2 related protein A1b /// B-cell leukemia/lymphoma 2 related protein A1d	1.4
BC031441	cDNA sequence BC031441	1.4
Ehd1	EH-domain containing 1	1.4
4930422G04Rik	RIKEN cDNA 4930422G04 gene	1.4
Fas	Fas (TNF receptor superfamily member)	1.4
Ciapin1	cytokine induced apoptosis inhibitor 1	1.3
Arid5b	AT rich interactive domain 5B (Mrf1 like)	1.3
Adhfe1	alcohol dehydrogenase, iron containing, 1	1.3
Tmem2	transmembrane protein 2	1.3
BC027373	cDNA sequence BC027373	1.3
BC011426	cDNA sequence BC011426	1.3
E230013L22Rik	RIKEN cDNA E230013L22 gene	1.3
---	---	1.3
Zfp263	zinc finger protein 263	1.3
Mtf2	metal response element binding transcription factor 2	1.3
Vcam1	vascular cell adhesion molecule 1	1.2
Ehd1	EH-domain containing 1	1.2
Ehd1	EH-domain containing 1	1.2
Pfkfb3	6-phosphofructo-2-kinase/fructose-2,6-biphosphatase 3	1.2
Plek	pleckstrin	1.2
Ext1	exostoses (multiple) 1	1.2
Ngly1	N-glycanase 1	1.2
Birc2	baculoviral IAP repeat-containing 2	1.2
Il4i1	interleukin 4 induced 1	1.2
Myd88	myeloid differentiation primary response gene 88	1.2
---	---	1.2
Nupr1	nuclear protein 1	1.2
Nfya	nuclear transcription factor-Y alpha	1.2
Dyrk2	dual-specificity tyrosine-(Y)-phosphorylation regulated kinase 2	1.2
Atg16l2	autophagy related 16 like 2 (S. cerevisiae)	1.2
Ppap2b	phosphatidic acid phosphatase type 2B	1.2
Foxp4	forkhead box P4	1.2
2900016D05Rik	RIKEN cDNA 2900016D05 gene	1.2
Gphn	gephyrin	1.2
5430427O19Rik	RIKEN cDNA 5430427O19 gene	1.2
Rab11fip1	RAB11 family interacting protein 1 (class I)	1.2
AW550801	expressed sequence AW550801	1.2
Map3k14	mitogen-activated protein kinase kinase kinase 14	1.2
Pogz	pogo transposable element with ZNF domain	1.2
BC049807	cDNA sequence BC049807	1.2
Tnfaip2	tumor necrosis factor, alpha-induced protein 2	1.2
B830007D08Rik	RIKEN cDNA B830007D08 gene	1.2
MGI:1932093	Jun dimerization protein 2	1.2
Tmem2	transmembrane protein 2	1.2
Kcnip4	Kv channel interacting protein 4	1.2
Cd80	CD80 antigen	1.2
2700049P18Rik	RIKEN cDNA 2700049P18 gene	1.2
Camk2d	calcium/calmodulin-dependent protein kinase II, delta	1.2
Serpinb8	serine (or cysteine) peptdiase inhibitor, clade B, member 8	1.2
Eftud1	elongation factor Tu GTP binding domain containing 1	1.2
Mmp14	matrix metallopeptidase 14 (membrane-inserted)	1.1
Prg1	proteoglycan 1, secretory granule	1.1
Pdlim7	PDZ and LIM domain 7	1.1
Ube2v2	ubiquitin-conjugating enzyme E2 variant 2	1.1
Hist2h2aa1 /// Hist1h2ad /// Hist1h2an /// Hist2h2ab /// Hist2h2ac /// Hist2h2aa2	histone 2, H2aa1 /// histone 1, H2ad /// histone 1, H2an /// histone 2, H2ab /// histone 2, H2ac /// histone 2, H2aa2	1.1
Hrh1	histamine receptor H 1	1.1
---	---	1.1
Nupr1	nuclear protein 1	1.1
Gpr85	G-protein-coupled receptor 85	1.1
Gpr109b	G protein-coupled receptor 109B	1.1
Clec5a	C-type lectin domain family 5, member a	1.1
Ampd3	AMP deaminase 3	1.1
Pprc1	peroxisome proliferative activated receptor, gamma, coactivator-related 1	1.1
Sbds	Shwachman-Bodian-Diamond syndrome homolog (human)	1.1
Ptgir	prostaglandin I receptor (IP)	1.1
Phf22	PHD finger protein 22	1.1
Nuak2	NUAK family, SNF1-like kinase, 2	1.1
2210406H18Rik	RIKEN cDNA 2210406H18 gene	1.1
Nup54	nucleoporin 54	1.1
5830457H20Rik	RIKEN cDNA 5830457H20 gene	1.1
Thrap1	thyroid hormone receptor associated protein 1	1.1
Arf2	ADP-ribosylation factor 2	1.1
Asxl2	additional sex combs like 2 (Drosophila)	1.1
AI929863	expressed sequence AI929863	1.1
BC004012	NAD kinase (Nadk), mRNA	1.1
Ppard	peroxisome proliferator activator receptor delta	1.1
---	---	1.1
Ciapin1	Cytokine induced apoptosis inhibitor 1, mRNA (cDNA clone MGC:29983 IMAGE:5123958)	1.1
---	PREDICTED: Mus musculus hypothetical protein LOC (LOC545334), mRNA	1.1
Mtx1	Metaxin 1, mRNA (cDNA clone MGC:35996 IMAGE:5355724)	1.1
5830435C13Rik	RIKEN cDNA 5830435C13 gene	1.1
Ifngr1	interferon gamma receptor 1	1.1
Rassf1	Ras association (RalGDS/AF-6) domain family 1	1.1
BC027373	cDNA sequence BC027373	1.1
Sertad2	SERTA domain containing 2	1.1
AA987161	expressed sequence AA987161	1.1
2810487A22Rik	RIKEN cDNA 2810487A22 gene	1.1
Zfp473	zinc finger protein 473	1.1
Nup54	nucleoporin 54	1.1
Mobkl2c	MOB1, Mps One Binder kinase activator-like 2C (yeast)	1.1
Klf10	Kruppel-like factor 10	1
Arf2	ADP-ribosylation factor 2	1
Arf2	ADP-ribosylation factor 2	1
Sertad2	SERTA domain containing 2	1
Rai14	retinoic acid induced 14	1
Tgm2	transglutaminase 2, C polypeptide	1
Nab2	Ngfi-A binding protein 2	1
Gdf15	growth differentiation factor 15	1
Gbp1	guanylate nucleotide binding protein 1	1
Ripk2	receptor (TNFRSF)-interacting serine-threonine kinase 2	1
Stx6	syntaxin 6	1
Riok2	RIO kinase 2 (yeast)	1
Phldb1	pleckstrin homology-like domain, family B, member 1	1
2600011C06Rik	RIKEN cDNA 2600011C06 gene	1
H2-D1	histocompatibility 2, D region locus 1	1
LOC545386	similar to Interferon-activatable protein 205 (IFI-205) (D3 protein)	1
Hnrpll	heterogeneous nuclear ribonucleoprotein L-like	1
Dleu2	deleted in lymphocytic leukemia, 2	1
Cdca7	cell division cycle associated 7	1
Sestd1	SEC14 and spectrin domains 1	1
1300007C21Rik /// LOC433762 /// LOC546083	RIKEN cDNA 1300007C21 gene /// similar to Retrovirus-related POL polyprotein (Endonuclease) /// similar to Retrovirus-related Pol polyprotein (Endonuclease)	1
1300007C21Rik /// LOC433762 /// LOC546083	RIKEN cDNA 1300007C21 gene /// similar to Retrovirus-related POL polyprotein (Endonuclease) /// similar to Retrovirus-related Pol polyprotein (Endonuclease)	1
---	---	1
Aebp2	AE binding protein 2	1
C130052G03Rik	RIKEN cDNA C130052G03 gene	1
4921505C17Rik	RIKEN cDNA 4921505C17 gene	1
5530601H04Rik	RIKEN cDNA 5530601H04 gene	1
---	Transcribed locus	1
Adrb2	adrenergic receptor, beta 2	1
Nup54	nucleoporin 54	1
---	Transcribed locus, weakly similar to XP_573711.1 PREDICTED: similar to ORF2 consensus sequence encoding endonuclease and reverse transcriptase minus RNaseH [Rattus norvegicus]	1
---	---	1
Ctsc	Cathepsin C (Ctsc), mRNA	1
Rab11fip1	RAB11 family interacting protein 1 (class I)	1
Ciapin1	cytokine induced apoptosis inhibitor 1	1
Angpt2	angiopoietin 2	1
Ebi3	Epstein-Barr virus induced gene 3	1
Syt11	synaptotagmin XI	1
Tmem38b	transmembrane protein 38B	1
Ptpn12	protein tyrosine phosphatase, non-receptor type 12	1
Stx6	syntaxin 6	1
Dyrk1a	dual-specificity tyrosine-(Y)-phosphorylation regulated kinase 1a	1
Tmcc3	transmembrane and coiled coil domains 3	1
Hist2h2be	histone 2, H2be	1
Zhx2	zinc fingers and homeoboxes protein 2	1
AA407452	EST AA407452	1
AA987161	expressed sequence AA987161	1
Gab1	growth factor receptor bound protein 2-associated protein 1	-1
Tmem8	transmembrane protein 8 (five membrane-spanning domains)	-1
Spata6	spermatogenesis associated 6	-1
ORF28	open reading frame 28	-1
Acss2	acyl-CoA synthetase short-chain family member 2	-1
D5Bwg0860e	DNA segment, Chr 5, Brigham & Women's Genetics 0860 expressed	-1
---	---	-1
Acvr1c	activin A receptor, type IC	-1
Cbx6	chromobox homolog 6	-1
Eif2c4	eukaryotic translation initiation factor 2C, 4	-1
5830411K21Rik	RIKEN cDNA 5830411K21 gene	-1
Ap2a2	adaptor protein complex AP-2, alpha 2 subunit	-1
5830461L01Rik	RIKEN cDNA 5830461L01 gene	-1
Fut11	fucosyltransferase 11	-1
Ldh2	lactate dehydrogenase 2, B chain	-1
Psma1	proteasome (prosome, macropain) subunit, alpha type 1	-1
Mospd2	motile sperm domain containing 2	-1
1200014J11Rik	RIKEN cDNA 1200014J11 gene (1200014J11Rik), mRNA	-1
BB217838	expressed sequence BB217838	-1
Rps6ka3	Ribosomal protein S6 kinase polypeptide 3 (Rps6ka3), mRNA	-1
Dp1	Deleted in polyposis 1, mRNA (cDNA clone MGC:5997 IMAGE:3585290)	-1
AI317223	Expressed sequence AI317223 (AI317223), mRNA	-1
Tpd52l2	Tumor protein D52-like 2, mRNA (cDNA clone MGC:6490 IMAGE:2647702)	-1
Bhc80	PHD finger protein 21A (Phf21a), mRNA	-1
Phc3	Polyhomeotic-like 3 (Drosophila) (Phc3), mRNA	-1
4732465J09Rik	Myosin IXa, mRNA (cDNA clone IMAGE:6849802)	-1
Herc4	Hect domain and RLD 4 (Herc4), mRNA	-1
Atp11c	Atpase, class VI, type 11C (Atp11c), mRNA	-1
Pcaf	P300/CBP-associated factor (Pcaf), mRNA	-1
D10Ertd638e	DNA segment, Chr 10, ERATO Doi 638, expressed	-1
2810055G20Rik	RIKEN cDNA 2810055G20 gene	-1
Pltp	Phospholipid transfer protein, mRNA (cDNA clone MGC:6006 IMAGE:3491360)	-1
Arhgef10	Rho guanine nucleotide exchange factor (GEF) 10	-1
---	---	-1
Slc40a1	solute carrier family 40 (iron-regulated transporter), member 1	-1
Fbxo21	F-box only protein 21	-1
Tmlhe	trimethyllysine hydroxylase, epsilon	-1
2610018O07Rik	RIKEN cDNA 2610018O07 gene	-1
Steap3	STEAP family member 3	-1
2810002O09Rik	RIKEN cDNA 2810002O09 gene	-1
---	Transcribed locus	-1
Ssh1	slingshot homolog 1 (Drosophila)	-1
---	Transcribed locus	-1
Dtl	denticleless homolog (Drosophila)	-1
---	---	-1
Gga2	Golgi associated, gamma adaptin ear containing, ARF binding protein 2 (Gga2), mRNA	-1
2410005O16Rik	RIKEN cDNA 2410005O16 gene, mRNA (cDNA clone MGC:35752 IMAGE:4023319)	-1
Nck2	Non-catalytic region of tyrosine kinase adaptor protein 2, mRNA (cDNA clone MGC:7093 IMAGE:3157491)	-1
Sca2	Spinocerebellar ataxia 2 homolog (human) (Sca2), mRNA	-1
Zswim6	Zinc finger, SWIM domain containing 6, mRNA (cDNA clone MGC:29327 IMAGE:5025391)	-1
Slc40a1	solute carrier family 40 (iron-regulated transporter), member 1	-1.1
Igfbp5	insulin-like growth factor binding protein 5	-1.1
AI317223	expressed sequence AI317223	-1.1
Chpt1	choline phosphotransferase 1	-1.1
---	CDNA clone MGC:118117 IMAGE:6309338	-1.1
4632419K20Rik	RIKEN cDNA 4632419K20 gene	-1.1
Scnm1	sodium channel modifier 1	-1.1
Agl	amylo-1,6-glucosidase, 4-alpha-glucanotransferase	-1.1
4833420G17Rik	RIKEN cDNA 4833420G17 gene	-1.1
Pla2g7	phospholipase A2, group VII (platelet-activating factor acetylhydrolase, plasma)	-1.1
Nudt7	nudix (nucleoside diphosphate linked moiety X)-type motif 7	-1.1
Arfgap3	ADP-ribosylation factor GTPase activating protein 3	-1.1
C030011O14Rik	RIKEN cDNA C030011O14 gene	-1.1
1110029I05Rik	RIKEN cDNA 1110029I05 gene	-1.1
Cand1	cullin associated and neddylation disassociated 1	-1.1
---	Adult male epididymis cDNA, RIKEN full-length enriched library, clone:9230026K12 product:unclassifiable, full insert sequence	-1.1
C030011O14Rik	RIKEN cDNA C030011O14 gene	-1.1
2610005L07Rik /// LOC546041	RIKEN cDNA 2610005L07 gene /// similar to p47 protein isoform a	-1.1
Srcrb4d	scavenger receptor cysteine rich domain containing, group B (4 domains)	-1.1
Srr	serine racemase	-1.1
Slc20a1	solute carrier family 20, member 1	-1.1
Tlk1	MKIAA0137 protein	-1.1
Adar	RNA adenosine deaminase 1 (Adar) mRNA, complete cds, alternatively spliced	-1.1
Sppl3	Signal peptide peptidase 3, mRNA (cDNA clone IMAGE:3154534)	-1.1
---	---	-1.1
8030492O04Rik	RIKEN cDNA 8030492O04 gene	-1.1
2610027L16Rik	RIKEN cDNA 2610027L16 gene, mRNA (cDNA clone MGC:27901 IMAGE:3499986)	-1.1
C730024G19Rik	PREDICTED: hypothetical protein XP_132975 [Mus musculus], mRNA sequence	-1.1
Esd	Esterase D/formylglutathione hydrolase (Esd), mRNA	-1.1
D030022P06Rik	RIKEN cDNA D030022P06 gene	-1.1
Centb2	centaurin, beta 2	-1.1
---	PREDICTED: similar to Pim2 protein [Mus musculus], mRNA sequence	-1.1
C330002I19Rik	RIKEN cDNA C330002I19 gene, mRNA (cDNA clone IMAGE:4238005)	-1.1
9930031P18Rik	RIKEN cDNA 9930031P18 gene	-1.1
Rap1gds1	RAP1, GTP-GDP dissociation stimulator 1 (Rap1gds1), mRNA	-1.1
Mkln1	Muskelin 1, intracellular mediator containing kelch motifs, mRNA (cDNA clone MGC:18343 IMAGE:3668925)	-1.1
Zfhx1b	Zinc finger homeobox 1b (Zfhx1b), mRNA	-1.1
Map2k5	Mitogen activated protein kinase kinase 5, mRNA (cDNA clone IMAGE:3666559)	-1.1
Mbc2	membrane bound C2 domain containing protein	-1.1
Anapc10	Anaphase promoting complex subunit 10, mRNA (cDNA clone MGC:25547 IMAGE:3710036)	-1.1
Commd5	COMM domain containing 5	-1.1
4632404N19Rik	RIKEN cDNA 4632404N19 gene	-1.1
2810021J22Rik	RIKEN cDNA 2810021J22 gene	-1.1
A930001N09Rik	RIKEN cDNA A930001N09 gene (A930001N09Rik), mRNA	-1.1
9430063L05Rik	RIKEN cDNA 9430063L05 gene	-1.1
Rai17	Retinoic acid induced 17, mRNA (cDNA clone MGC:86031 IMAGE:6856060)	-1.1
Matr3	matrin 3	-1.1
Gbif	Globin inducing factor, fetal, mRNA (cDNA clone MGC:25252 IMAGE:3969390)	-1.1
Snx8	Sorting nexin 8, mRNA (cDNA clone MGC:46959 IMAGE:5150754)	-1.1
D130016B08Rik	RIKEN cDNA D130016B08 gene	-1.1
Arhgap17	Rho GTPase activating protein 17 (Arhgap17), mRNA	-1.1
---	---	-1.1
Mnab	PREDICTED: membrane-associated nucleic acid binding protein [Mus musculus], mRNA sequence	-1.1
Il16	interleukin 16	-1.2
Trim25	tripartite motif protein 25	-1.2
2810404I24Rik	RIKEN cDNA 2810404I24 gene	-1.2
Erbb3	v-erb-b2 erythroblastic leukemia viral oncogene homolog 3 (avian)	-1.2
2010010M04Rik	RIKEN cDNA 2010010M04 gene	-1.2
---	---	-1.2
Apg4c	Autophagy-related 4C-like (yeast), mRNA (cDNA clone MGC:67363 IMAGE:6827140)	-1.2
Pb1	PREDICTED: Mus musculus RIKEN cDNA 2310032M22 gene (Pb1), mRNA	-1.2
Nt5c2	5'-nucleotidase, cytosolic II (Nt5c2), mRNA	-1.2
D5Bwg0860e	DNA segment, Chr 5, Brigham & Women's Genetics 0860 expressed	-1.2
---	---	-1.2
Chchd7	Coiled-coil-helix-coiled-coil-helix domain containing 7, mRNA (cDNA clone MGC:40881 IMAGE:5370748)	-1.2
Ctsb	Cathepsin B, mRNA (cDNA clone MGC:6211 IMAGE:3500700)	-1.2
---	---	-1.2
AI447928	Ankyrin repeat domain 12 (Ankrd12), mRNA	-1.2
Sesn3	sestrin 3	-1.2
9130023D20Rik	RIKEN cDNA 9130023D20 gene	-1.2
2010004M13Rik	RIKEN cDNA 2010004M13 gene	-1.2
4933426M11Rik	MKIAA0247 protein	-1.2
Usp48	RIKEN cDNA 2810449C13 gene (2810449C13Rik), mRNA	-1.2
Spire1	Spire homolog 1 (Drosophila), mRNA (cDNA clone MGC:106458 IMAGE:30535423)	-1.2
---	---	-1.2
Trim2	tripartite motif protein 2	-1.2
Trim25	tripartite motif protein 25	-1.3
Pttg1ip	Pituitary tumor-transforming 1 interacting protein, mRNA (cDNA clone MGC:38220 IMAGE:5323397)	-1.3
5730405I09Rik	RIKEN cDNA 5730405I09 gene	-1.3
6430570G24	hypothetical protein 6430570G24	-1.3
5430432P15Rik	Tankyrase, TRF1-interacting ankyrin-related ADP-ribose polymerase 2, mRNA (cDNA clone IMAGE:6392888)	-1.3
A230048G03Rik	RIKEN cDNA A230048G03 gene	-1.3
6330505F04Rik	RIKEN cDNA 6330505F04 gene	-1.3
Add1	Adducin 1 (alpha), transcript variant 1, mRNA (cDNA clone MGC:18656 IMAGE:4008924)	-1.3
---	---	-1.3
---	2 days neonate thymus thymic cells cDNA, RIKEN full-length enriched library, clone:C920001P18 product:unclassifiable, full insert sequence	-1.3
Actr2	ARP2 actin-related protein 2 homolog (yeast)	-1.3
Ifnar1	interferon (alpha and beta) receptor 1	-1.3
Plagl2	Pleiomorphic adenoma gene-like 2, mRNA (cDNA clone IMAGE:5401617)	-1.3
5730405I09Rik	RIKEN cDNA 5730405I09 gene, mRNA (cDNA clone MGC:28252 IMAGE:3995040)	-1.3
---	Adult male aorta and vein cDNA, RIKEN full-length enriched library, clone:A530073D18 product:unclassifiable, full insert sequence	-1.3
4932438A13Rik	RIKEN cDNA 4932438A13 gene	-1.3
Nek7	NIMA (never in mitosis gene a)-related expressed kinase 7, mRNA (cDNA clone MGC:46827 IMAGE:3994871)	-1.3
Wdfy3	MKIAA0993 protein	-1.3
4921537D05Rik	RIKEN cDNA 4921537D05 gene (4921537D05Rik), mRNA	-1.3
Soat1	sterol O-acyltransferase 1	-1.3
Gna11	guanine nucleotide binding protein, alpha 11	-1.3
Asb5	ankyrin repeat and SOCs box-containing protein 5	-1.3
1810043G02Rik	RIKEN cDNA 1810043G02 gene	-1.3
9130211I03Rik	RIKEN cDNA 9130211I03 gene	-1.3
Gdi3	Guanosine diphosphate (GDP) dissociation inhibitor 2 (Gdi2), mRNA	-1.3
5430432P15Rik	Tankyrase, TRF1-interacting ankyrin-related ADP-ribose polymerase 2, mRNA (cDNA clone IMAGE:6392888)	-1.3
Phf14	PHD finger protein 14 (Phf14), mRNA	-1.3
2600014M03Rik	RIKEN cDNA 2600014M03 gene	-1.3
D030041H20Rik	RIKEN cDNA D030041H20 gene	-1.3
D5Ertd798e	DNA segment, Chr 5, ERATO Doi 798, expressed	-1.3
Cpeb1	cytoplasmic polyadenylation element binding protein 1	-1.4
2310005E10Rik	RIKEN cDNA 2310005E10 gene, mRNA (cDNA clone MGC:46975 IMAGE:3661180)	-1.4
B230117O15Rik	RIKEN cDNA B230117O15 gene	-1.4
Stk17b	serine/threonine kinase 17b (apoptosis-inducing)	-1.4
A930008G19Rik	RIKEN cDNA A930008G19 gene	-1.4
9030419F21Rik	RIKEN cDNA 9030419F21 gene	-1.4
Gle1l	GLE1 RNA export mediator-like (yeast	-1.4
C330013J21Rik	PREDICTED: similar to ribosomal protein S8 [Mus musculus], mRNA sequence	-1.4
---	Transcribed locus	-1.4
Birc6	baculoviral IAP repeat-containing 6	-1.4
S100g	Calbindin-D9K major form (Calb3)	-1.4
Sdfr1	Stromal cell derived factor receptor 1 (Sdfr1), mRNA	-1.4
Dock1	Dedicator of cyto-kinesis 1, mRNA (cDNA clone IMAGE:3493084)	-1.4
BC028528	CDNA sequence BC028528 (BC028528), mRNA	-1.4
Mlr1	Mlr1 mRNA for transcription factor MLR1	-1.4
1810008K03Rik	RIKEN cDNA 1810008K03 gene	-1.4
P2y5	Purinergic receptor P2Y, G-protein coupled, 5, mRNA (cDNA clone MGC:78367 IMAGE:30244233)	-1.4
Depdc5	DEP domain containing 5 (Depdc5), transcript variant 1, mRNA	-1.4
C80889	expressed sequence C80889	-1.4
Vamp4	vesicle-associated membrane protein 4	-1.5
Ms4a6b	Membrane-spanning 4-domains, subfamily A, member 6B, mRNA (cDNA clone MGC:35625 IMAGE:3984299)	-1.5
2610024E20Rik	RIKEN cDNA 2610024E20 gene	-1.5
A030012M09Rik	RIKEN cDNA A030012M09 gene, mRNA (cDNA clone MGC:76781 IMAGE:30067935)	-1.5
Ddhd2	DDHD domain containing 2	-1.5
---	---	-1.5
Pcaf	P300/CBP-associated factor (Pcaf), mRNA	-1.5
---	---	-1.5
1810044A24Rik	RIKEN cDNA 1810044A24 gene	-1.5
Dhx30	DEAH (Asp-Glu-Ala-His) box polypeptide 30 (Dhx30), mRNA	-1.5
Rttn	rotatin	-1.5
Mysm1	myb-like, SWIRM and MPN domains 1	-1.5
6430501K19Rik	RIKEN cDNA 6430501K19 gene	-1.6
Lgals3	Lectin, galactose binding, soluble 3 (Lgals3), mRNA	-1.6
6430570G24	hypothetical protein 6430570G24	-1.6
C80998	expressed sequence C80998	-1.6
Ctsb	Cathepsin B, mRNA (cDNA clone MGC:6211 IMAGE:3500700)	-1.6
---	Adult male olfactory brain cDNA, RIKEN full-length enriched library, clone:6430530M09 product:unclassifiable, full insert sequence	-1.6
---	---	-1.7
Prkwnk1	Protein kinase, lysine deficient 1, mRNA (cDNA clone IMAGE:5371931)	-1.7
9030416H16Rik	RIKEN cDNA 9030416H16 gene, mRNA (cDNA clone MGC:29439 IMAGE:3964501)	-1.7
---	Transcribed locus	-1.7
Arhgap18	Rho GTPase activating protein 18, mRNA (cDNA clone MGC:31193 IMAGE:4194996)	-1.8
Mgat5	Mannoside acetylglucosaminyltransferase 5 (Mgat5), mRNA	-1.8
Zfhx1b	zinc finger homeobox 1b	-1.8
Abcd2	ATP-binding cassette, sub-family D (ALD), member 2	-1.9
D3Ertd508e	DNA segment, Chr 3, ERATO Doi 508, expressed	-1.9
Sdpr	serum deprivation response	-1.9
2610021K21Rik	PREDICTED: Mus musculus RIKEN cDNA 2610021K21 gene (2610021K21Rik), mRNA	-1.9
Pftk1	PFTAIRE protein kinase 1 (Pftk1), mRNA	-2
Myo5a	Myosin Va (Myo5a), mRNA	-2
2310035C23Rik	RIKEN cDNA 2310035C23 gene, mRNA (cDNA clone IMAGE:6847155)	-2
4933424C09Rik	RIKEN cDNA 4933424C09 gene	-2.1
C130047D21Rik	RIKEN cDNA C130047D21 gene	-2.1
Zfp53	zinc finger protein 53	-2.1
9530009M10Rik	RIKEN cDNA 9530009M10 gene	-2.1
Cenpf	centromere autoantigen F	-2.2
Ppp3ca	Protein phosphatase 3, catalytic subunit, alpha isoform (Ppp3ca), mRNA	-2.3
D6Wsu116e	DNA segment, Chr 6, Wayne State University 116, expressed	-2.3
Pmm1	phosphomannomutase 1	-2.4
9130227C08Rik	MKIAA0323 protein	-2.5
Usp46	Ubiquitin specific peptidase 46 (Usp46), mRNA	-2.5
1110033M05Rik	RIKEN cDNA 1110033M05 gene, mRNA (cDNA clone IMAGE:5721149)	-2.6
4430402O11Rik	RIKEN cDNA 4430402O11 gene	-2.7
---	---	-2.8
Smox	spermine oxidase	-2.8
Smoc2	SPARC related modular calcium binding 2	-3
Evi5	Ecotropic viral integration site 5 (Evi5), mRNA	-3.1
AI317158	expressed sequence AI317158	-3.1
AW547186	expressed sequence AW547186	-3.1
Mdh1	malate dehydrogenase 1, NAD (soluble)	-3.6
Blr1	Burkitt lymphoma receptor 1 (Blr1), mRNA	-3.8
Als2	amyotrophic lateral sclerosis 2 (juvenile) homolog (human)	-4.1
8430406H22Rik	RIKEN cDNA 8430406H22 gene	-4.1
Bhc80	PHD finger protein 21A (Phf21a), mRNA	-4.1
1700126L10Rik	RIKEN cDNA 1700126L10 gene	-4.2
Rapsn	Receptor-associated protein of the synapse (Rapsn), mRNA	-4.3
Polg	polymerase (DNA directed), gamma	-4.5
Cldn13	claudin 13	-4.6
---	---	-4.6
1810019J16Rik	RIKEN cDNA 1810019J16 gene	-5.7
