# Supplementary material for: Type IV Secretion-Dependent Activation of Host MAP Kinases Induces an Increased Proinflammatory Cytokine Response to Legionella pneumophila
Source: PLoS Pathog. 2008 Nov 28;4(11):e1000220. doi: 10.1371/journal.ppat.1000220 (PMC2582680; doi:10.1371/journal.ppat.1000220)
Supplement: Table S4 — Genes that exhibit two-fold or greater Dot/Icm-dependent transcriptional changes in Myd88 −/− Rip2 −/− macrophages but not in Myd88 −/− Trif −/− macrophages. (0.71 MB XLS) [file ppat.1000220.s009.xls]

## Sheet: Sheet1
MR	MT	common MT	different MT	different MR
1417262_at	1421473_at	1421473_at
1425964_x_at	1443475_at	1443475_at
1417263_at	1427429_at		1427429_at
1456610_at	1419149_at	1419149_at
1443475_at	1417262_at	1417262_at
1417065_at	1417263_at	1417263_at
1440346_at	1419082_at		1419082_at
1426063_a_at	1448162_at	1448162_at
1452388_at	1417797_a_at		1417797_a_at
1451340_at	1440330_at	1440330_at
1441702_at	1421173_at		1421173_at	1441702_at
1441714_at	1426063_a_at	1426063_a_at		1441714_at
1438841_s_at	1460220_a_at	1460220_a_at
1421564_at	1440789_at		1440789_at	1421564_at
1431658_at	1450698_at	1450698_at
1448272_at	1417065_at	1417065_at
1455271_at	1416514_a_at		1416514_a_at
1420229_at	1419209_at	1419209_at		1420229_at
1416250_at	1418847_at	1418847_at
1449314_at	1451340_at	1451340_at		1449314_at
1421473_at	1416630_at	1416630_at
1434350_at	1418536_at	1418536_at
1457689_at	1427683_at	1427683_at		1457689_at
1427891_at	1449399_a_at	1449399_a_at
1416442_at	1448914_a_at	1448914_a_at
1433454_at	1421228_at	1421228_at
1447590_at	1418835_at	1418835_at		1447590_at
1418835_at	1440293_at		1440293_at
1420710_at	1427891_at	1427891_at
1431635_at	1438796_at		1438796_at
1416576_at	1451415_at	1451415_at
1443728_at	1436329_at	1436329_at		1443728_at
1424800_at	1421712_at		1421712_at
1453397_at	1422224_at		1422224_at
1455899_x_at	1416442_at	1416442_at
1447914_x_at	1455265_a_at	1455265_a_at
1442014_at	1438148_at	1438148_at
1450829_at	1422920_at		1422920_at
1456633_at	1450829_at	1450829_at		1456633_at
1424854_at	1456212_x_at	1456212_x_at
1445452_at	1428027_at	1428027_at
1448325_at	1447502_at		1447502_at
1416630_at	1434350_at	1434350_at
1415899_at	1416505_at	1416505_at
1455041_at	1427682_a_at	1427682_a_at		1455041_at
1428027_at	1453397_at	1453397_at
1438148_at	1437564_at		1437564_at
1455034_at	1456610_at	1456610_at
1418936_at	1418936_at	1418936_at
1453102_at	1447914_x_at	1447914_x_at		1453102_at
1441613_at	1447612_x_at	1447612_x_at		1441613_at
1448966_a_at	1455899_x_at	1455899_x_at
1449482_at	1450264_a_at	1450264_a_at
1452519_a_at	1457151_at		1457151_at
1445526_at	1452388_at	1452388_at		1445526_at
1438767_at	1431609_a_at		1431609_a_at
1450264_a_at	1430106_at		1430106_at
1453285_at	1449519_at	1449519_at		1453285_at
1422091_at	1455712_at	1455712_at		1422091_at
1456212_x_at	1417408_at		1417408_at
1434115_at	1417784_at		1417784_at	1434115_at
1447958_at	1431158_at		1431158_at	1447958_at
1449651_x_at	1445678_at	1445678_at		1449651_x_at
1451452_a_at	1417256_at	1417256_at		1451452_a_at
1447612_x_at	1416576_at	1416576_at
1450698_at	1448272_at	1448272_at
1457644_s_at	1439123_at		1439123_at
1419209_at	1440346_at	1440346_at
1452473_at	1419625_at		1419625_at	1452473_at
1433699_at	1439837_at	1439837_at
1427127_x_at	1420380_at	1420380_at
1423602_at	1423602_at	1423602_at
1441878_s_at	1420576_at		1420576_at	1441878_s_at
1442277_at	1422860_at	1422860_at
1417613_at	1457644_s_at	1457644_s_at
1444764_at	1433454_at	1433454_at		1444764_at
1418714_at	1444855_at		1444855_at
1436068_at	1416250_at	1416250_at
1422054_a_at	1422054_a_at	1422054_a_at
1427126_at	1445452_at	1445452_at
1451921_a_at	1420710_at	1420710_at
1449984_at	1415899_at	1415899_at
1449519_at	1449773_s_at	1449773_s_at
1445267_at	1416111_at	1416111_at		1445267_at
1416111_at	1438338_at		1438338_at
1423635_at	1450971_at	1450971_at
1420773_at	1417409_at	1417409_at		1420773_at
1446840_at	1425837_a_at	1425837_a_at
1440523_at	1430622_at	1430622_at		1440523_at
1444743_at	1427126_at	1427126_at		1444743_at
1455954_x_at	1416601_a_at	1416601_a_at		1455954_x_at
1452318_a_at	1455812_x_at		1455812_x_at
1416505_at	1420425_at	1420425_at
1459585_at	1452318_a_at	1452318_a_at
1416601_a_at	1445226_at		1445226_at
1428834_at	1419816_s_at	1419816_s_at
1436329_at	1459627_at	1459627_at
1422018_at	1425964_x_at	1425964_x_at
1427736_a_at	1433699_at	1433699_at
1417409_at	1422155_at	1422155_at
1440076_at	1448325_at	1448325_at
1417694_at	1415806_at		1415806_at	1417694_at
1418536_at	1418571_at	1418571_at
1448306_at	1427127_x_at	1427127_x_at
1419647_a_at	1442277_at	1442277_at
1448694_at	1431658_at	1431658_at
1422943_a_at	1427736_a_at	1427736_a_at
1430135_at	1444616_x_at	1444616_x_at		1430135_at
1422474_at	1440919_at	1440919_at
1444402_at	1418930_at	1418930_at
1419607_at	1416129_at	1416129_at
1425837_a_at	1423635_at	1423635_at
1416067_at	1448694_at	1448694_at
1438831_at	1422924_at		1422924_at
1458757_at	1424854_at	1424854_at		1458757_at
1422155_at	1435866_s_at	1435866_s_at
1424880_at	1434496_at	1434496_at
1433453_a_at	1444402_at	1444402_at
1422473_at	1426037_a_at	1426037_a_at
1457005_at	1440932_at		1440932_at	1457005_at
1418930_at	1454758_a_at		1454758_a_at
1450716_at	1452519_a_at	1452519_a_at
1422948_s_at	1441887_x_at	1441887_x_at
1426037_a_at	1416749_at		1416749_at
1429310_at	1445481_at		1445481_at	1429310_at
1453851_a_at	1416600_a_at	1416600_a_at
1435458_at	1422947_at		1422947_at
1417612_at	1420099_at	1420099_at
1416600_a_at	1460016_at		1460016_at
1439639_at	1422018_at	1422018_at		1439639_at
1444361_at	1442509_at		1442509_at
1420099_at	1415935_at		1415935_at
1444021_at	1452418_at	1452418_at
1418571_at	1441787_at	1441787_at
1437307_at	1431008_at	1431008_at		1437307_at
1418572_x_at	1425742_a_at		1425742_a_at
1444128_at	1454971_x_at		1454971_x_at	1444128_at
1457037_at	1449227_at	1449227_at		1457037_at
1419816_s_at	1424880_at	1424880_at
1458213_at	1417613_at	1417613_at
1418280_at	1424800_at	1424800_at
1442643_at	1416067_at	1416067_at
1436620_at	1419607_at	1419607_at		1436620_at
1417487_at	1433451_at		1433451_at	1417487_at
1431008_at	1442576_at	1442576_at
1436513_at	1435458_at	1435458_at
1416129_at	1450716_at	1450716_at
1457404_at	1418401_a_at	1418401_a_at
1449773_s_at	1436068_at	1436068_at
1423622_a_at	1445132_at		1445132_at
1419149_at	1422948_s_at	1422948_s_at
1425556_at	1450826_a_at		1450826_a_at
1444073_at	1456126_at	1456126_at
1433202_at	1446509_at		1446509_at	1433202_at
1454736_at	1427005_at	1427005_at
1447360_at	1443673_x_at	1443673_x_at		1447360_at
1435722_at	1418280_at	1418280_at		1435722_at
1447448_s_at	1425083_at		1425083_at
1427718_a_at	1417143_at		1417143_at
1451644_a_at	1429909_at	1429909_at
1453573_at	1417612_at	1417612_at
1427683_at	1433453_a_at	1433453_a_at
1457222_at	1427742_a_at	1427742_a_at
1457276_at	1428420_a_at		1428420_a_at	1457276_at
1448914_a_at	1425344_at		1425344_at
1418203_at	1451160_s_at	1451160_s_at
1449399_a_at	1453573_at	1453573_at
1427682_a_at	1422474_at	1422474_at
1434218_at	1447448_s_at	1447448_s_at		1434218_at
1449007_at	1456720_at	1456720_at
1421228_at	1457222_at	1457222_at
1449893_a_at	1450295_s_at	1450295_s_at		1449893_a_at
1453582_at	1438767_at	1438767_at
1460220_a_at	1441683_at		1441683_at
1442427_at	1434430_s_at		1434430_s_at	1442427_at
1453119_at	1422473_at	1422473_at		1453119_at
1433361_at	1442051_at	1442051_at
1436196_at	1454736_at	1454736_at
1427742_a_at	1417601_at	1417601_at
1416101_a_at	1445565_at	1445565_at
1439805_at	1430097_at	1430097_at		1439805_at
1441331_at	1454002_at	1454002_at
1428891_at	1425154_a_at	1425154_a_at		1428891_at
1418401_a_at	1436196_at	1436196_at
1449110_at	1436513_at	1436513_at
1435524_at	1454742_at	1454742_at		1435524_at
1449261_at	1453582_at	1453582_at		1449261_at
1417483_at	1440416_at		1440416_at
1449731_s_at	1425155_x_at		1425155_x_at
1442726_s_at	1450414_at	1450414_at
1422860_at	1423904_a_at	1423904_a_at
1430097_at	1419212_at	1419212_at
1440330_at	1460415_a_at	1460415_a_at
1444233_at	1451644_a_at	1451644_a_at
1424457_at	1416077_at		1416077_at
1448830_at	1436466_at		1436466_at
1417394_at	1449110_at	1449110_at		1417394_at
1456356_at	1435584_at	1435584_at		1456356_at
1453590_at	1448830_at	1448830_at
1434496_at	1452834_at	1452834_at
1450971_at	1449473_s_at	1449473_s_at
1447936_at	1427932_s_at		1427932_s_at
1460314_s_at	1418203_at	1418203_at
1438999_a_at	1423006_at	1423006_at
1435866_s_at	1455183_at	1455183_at
1419676_at	1445365_at	1445365_at		1419676_at
1417641_at	1431265_at		1431265_at	1417641_at
1455183_at	1424942_a_at	1424942_a_at
1441513_at	1448436_a_at	1448436_a_at
1420425_at	1434400_at	1434400_at
1448728_a_at	1419647_a_at	1419647_a_at
1436994_a_at	1428735_at	1428735_at
1434885_at	1430780_a_at		1430780_a_at
1434955_at	1434660_at	1434660_at
1425934_a_at	1452540_a_at	1452540_a_at		1425934_a_at
1452540_a_at	1444302_at		1444302_at
1453854_at	1442014_at	1442014_at		1453854_at
1459668_at	1428016_a_at		1428016_a_at
1438097_at	1424457_at	1424457_at
1443033_at	1418072_at	1418072_at		1443033_at
1437199_at	1451004_at	1451004_at		1437199_at
1442700_at	1453181_x_at		1453181_x_at	1442700_at
1426029_a_at	1435865_at	1435865_at
1423006_at	1460314_s_at	1460314_s_at
1443859_at	1426334_a_at	1426334_a_at
1417395_at	1428861_at	1428861_at		1417395_at
1456126_at	1449007_at	1449007_at
1438100_at	1440051_at		1440051_at	1438100_at
1433675_at	1423905_at	1423905_at
1449363_at	1459718_x_at	1459718_x_at
1424537_at	1428319_at	1428319_at		1424537_at
1417256_at	1439221_s_at	1439221_s_at
1427762_x_at	1421267_a_at	1421267_a_at
1435584_at	1417888_at	1417888_at
1417164_at	1437111_at	1437111_at		1417164_at
1433508_at	1433508_at	1433508_at
1430404_at	1460000_at		1460000_at	1430404_at
1418847_at	1436074_at	1436074_at
1431409_at	1423622_a_at	1423622_a_at		1431409_at
1423605_a_at	1423903_at	1423903_at
1421578_at	1429527_a_at		1429527_a_at
1426727_s_at	1456429_at	1456429_at
1424289_at	1419561_at	1419561_at
1456864_at	1417483_at	1417483_at
1441971_at	1455474_at		1455474_at
1418072_at	1419529_at		1419529_at
1428693_at	1450330_at		1450330_at	1428693_at
1452834_at	1443628_at	1443628_at
1437111_at	1457404_at	1457404_at
1430314_at	1442176_at	1442176_at		1430314_at
1428319_at	1433361_at	1433361_at
1436511_at	1424067_at	1424067_at
1426279_at	1418714_at	1418714_at
1450413_at	1435137_s_at		1435137_s_at
1426726_at	1441150_x_at		1441150_x_at
1456429_at	1424218_a_at		1424218_a_at
1441228_at	1425686_at	1425686_at		1441228_at
1428861_at	1448728_a_at	1448728_a_at
1442236_at	1453238_s_at	1453238_s_at		1442236_at
1455712_at	1434432_at	1434432_at
1430271_x_at	1455567_at	1455567_at
1427603_at	1421578_at	1421578_at		1427603_at
1439837_at	1433674_a_at	1433674_a_at
1433674_a_at	1424250_a_at	1424250_a_at
1434400_at	1458447_at		1458447_at
1427005_at	1433675_at	1433675_at
1443628_at	1425519_a_at		1425519_a_at
1420089_at	1445068_at	1445068_at
1445843_at	1450413_at	1450413_at		1445843_at
1458599_at	1455117_at	1455117_at
1453596_at	1448306_at	1448306_at		1453596_at
1447896_s_at	1432007_s_at	1432007_s_at		1447896_s_at
1451415_at	1426279_at	1426279_at
1458365_at	1445850_at		1445850_at
1432059_x_at	1424289_at	1424289_at
1436710_at	1451798_at	1451798_at
1434720_at	1456006_at	1456006_at		1434720_at
1437808_x_at	1421207_at	1421207_at		1437808_x_at
1444616_x_at	1432439_at	1432439_at
1435872_at	1432617_at		1432617_at
1424290_at	1447227_at	1447227_at
1444140_at	1449984_at	1449984_at		1444140_at
1459718_x_at	1440615_at	1440615_at
1427381_at	1419282_at	1419282_at
1454742_at	1450297_at		1450297_at
1455130_at	1437980_at		1437980_at
1419561_at	1453851_a_at	1453851_a_at
1453224_at	1435448_at	1435448_at
1442051_at	1439293_at		1439293_at
1433782_at	1445201_at		1445201_at	1433782_at
1447923_at	1458802_at		1458802_at
1426334_a_at	1441513_at	1441513_at
1426124_a_at	1457313_at	1457313_at
1441787_at	1449317_at	1449317_at
1417406_at	1422139_at		1422139_at
1416084_at	1419203_at	1419203_at
1421267_a_at	1429387_at	1429387_at
1438299_at	1424996_at	1424996_at		1438299_at
1438978_x_at	1435454_a_at	1435454_a_at
1458215_at	1437247_at	1437247_at		1458215_at
1457202_at	1424290_at	1424290_at		1457202_at
1425686_at	1427718_a_at	1427718_a_at
1445068_at	1438097_at	1438097_at
1435865_at	1446558_at		1446558_at
1436745_at	1418126_at		1418126_at
1436067_at	1442726_s_at	1442726_s_at		1436067_at
1424211_at	1436994_a_at	1436994_a_at
1422886_a_at	1435449_at	1435449_at
1431252_a_at	1449931_at	1449931_at
1436584_at	1451106_at		1451106_at
1448606_at	1448793_a_at	1448793_a_at
1423267_s_at	1457503_at		1457503_at
1425305_at	1441692_at		1441692_at
1421266_s_at	1453589_a_at	1453589_a_at
1453555_at	1442849_at	1442849_at		1453555_at
1443923_at	1444411_at		1444411_at
1417856_at	1422742_at	1422742_at
1440392_at	1449858_at	1449858_at
1415997_at	1429473_at	1429473_at
1452530_a_at	1449482_at	1449482_at		1452530_a_at
1419697_at	1434763_at	1434763_at		1419697_at
1450414_at	1418350_at	1418350_at
1451640_a_at	1443832_s_at		1443832_s_at
1453374_at	1449268_at		1449268_at	1453374_at
1449473_s_at	1459258_at		1459258_at
1449591_at	1426575_at	1426575_at
1445565_at	1438494_at		1438494_at
1426208_x_at	1416701_at	1416701_at		1426208_x_at
1423470_at	1440514_at		1440514_at
1437100_x_at	1416101_a_at	1416101_a_at
1455567_at	1459585_at	1459585_at
1421640_a_at	1418392_a_at		1418392_a_at
1427663_a_at	1424735_at	1424735_at
1457233_at	1457472_at		1457472_at
1442576_at	1423267_s_at	1423267_s_at
1445188_at	1438431_at		1438431_at	1445188_at
1438157_s_at	1438978_x_at	1438978_x_at
1418932_at	1452397_at	1452397_at
1422537_a_at	1439071_at	1439071_at
1442176_at	1417856_at	1417856_at
1420380_at	1449591_at	1449591_at
1439221_s_at	1438108_at	1438108_at
1419069_at	1441855_x_at	1441855_x_at
1424733_at	1447923_at	1447923_at		1424733_at
1433711_s_at	1439200_x_at	1439200_x_at
1441204_at	1426124_a_at	1426124_a_at		1441204_at
1434210_s_at	1436594_at	1436594_at		1434210_s_at
1427540_at	1452207_at	1452207_at
1431031_at	1426726_at	1426726_at
1456363_at	1418951_at		1418951_at
1448026_at	1452521_a_at	1452521_a_at
1422305_at	1423017_a_at	1423017_a_at		1422305_at
1425868_at	1436040_at	1436040_at		1425868_at
1455679_at	1425412_at	1425412_at		1455679_at
1438511_a_at	1428487_s_at	1428487_s_at		1438511_a_at
1455300_at	1448966_a_at	1448966_a_at
1423905_at	1427334_s_at	1427334_s_at
1449851_at	1440461_at	1440461_at
1452214_at	1432826_a_at		1432826_a_at
1434901_at	1446510_at	1446510_at
1455944_at	1438882_at		1438882_at	1455944_at
1421392_a_at	1427707_a_at	1427707_a_at
1417163_at	1457824_at		1457824_at	1417163_at
1454699_at	1443444_at		1443444_at
1435174_at	1459668_at	1459668_at		1435174_at
1430535_at	1429251_at	1429251_at
1445545_at	1434431_x_at		1434431_x_at	1445545_at
1438459_x_at	1426727_s_at	1426727_s_at
1441887_x_at	1440076_at	1440076_at
1459981_s_at	1436499_at	1436499_at
1418003_at	1418572_x_at	1418572_x_at		1418003_at
1430614_at	1422286_a_at	1422286_a_at		1430614_at
1455265_a_at	1447818_x_at	1447818_x_at
1423268_at	1425684_at	1425684_at
1440615_at	1439686_at	1439686_at
1434660_at	1441331_at	1441331_at
1437247_at	1439399_a_at	1439399_a_at
1455495_at	1427864_at		1427864_at
1417415_at	1457035_at	1457035_at		1417415_at
1439399_a_at	1435872_at	1435872_at
1432509_at	1424543_at		1424543_at	1432509_at
1422134_at	1416700_at	1416700_at		1422134_at
1439328_at	1454200_at		1454200_at	1439328_at
1460415_a_at	1422886_a_at	1422886_a_at
1436040_at	1448724_at	1448724_at
1445123_at	1440637_at	1440637_at		1445123_at
1446317_at	1418850_at	1418850_at		1446317_at
1439623_at	1444073_at	1444073_at		1439623_at
1438204_at	1420404_at	1420404_at		1438204_at
1434559_at	1436544_at	1436544_at
1451972_at	1434762_at		1434762_at	1451972_at
1454826_at	1421936_at	1421936_at
1456861_at	1454617_at		1454617_at	1456861_at
1450643_s_at	1449363_at	1449363_at
1460009_at	1434283_at	1434283_at
1440355_at	1439970_at		1439970_at
1424996_at	1424468_s_at		1424468_s_at
1416085_s_at	1448731_at	1448731_at
1460521_a_at	1442434_at		1442434_at
1419068_at	1446930_at		1446930_at
1447174_at	1425556_at	1425556_at		1447174_at
1437921_x_at	1436584_at	1436584_at
1455682_at	1434599_a_at	1434599_a_at
1428735_at	1416273_at		1416273_at
1428487_s_at	1421640_a_at	1421640_a_at
1423903_at	1456536_at	1456536_at
1452207_at	1436710_at	1436710_at
1451160_s_at	1437876_at		1437876_at
1421180_at	1415997_at	1415997_at		1421180_at
1432007_s_at	1460510_a_at	1460510_a_at
1441548_at	1426576_at	1426576_at
1425398_at	1458365_at	1458365_at		1425398_at
1430556_at	1436511_at	1436511_at		1430556_at
1452521_a_at	1451640_a_at	1451640_a_at
1453777_a_at	1456482_at		1456482_at	1453777_a_at
1448162_at	1430151_at	1430151_at
1428341_at	1438542_at		1438542_at
1457184_at	1428468_at	1428468_at		1457184_at
1450750_a_at	1425010_at		1425010_at	1450750_a_at
1434432_at	1442731_at		1442731_at
1422526_at	1460009_at	1460009_at
1432478_a_at	1458299_s_at	1458299_s_at
1438725_at	1421937_at	1421937_at
1458996_at	1434904_at	1434904_at		1458996_at
1451004_at	1455300_at	1455300_at
1418850_at	1459497_at		1459497_at
1454612_at	1442643_at	1442643_at		1454612_at
1429251_at	1434600_at	1434600_at
1435878_at	1427762_x_at	1427762_x_at
1447227_at	1425125_at	1425125_at
1447804_x_at	1435640_x_at		1435640_x_at
1427334_s_at	1437884_at	1437884_at
1434904_at	1436941_at		1436941_at
1423169_at	1456865_x_at		1456865_x_at
1454074_a_at	1421457_a_at	1421457_a_at
1424067_at	1456864_at	1456864_at
1446273_at	1422526_at	1422526_at		1446273_at
1454676_s_at	1453224_at	1453224_at		1454676_s_at
1435226_at	1426029_a_at	1426029_a_at
1435448_at	1445626_at		1445626_at
1435449_at	1416998_at		1416998_at
1450639_at	1437110_at	1437110_at		1450639_at
1456489_at	1425687_at	1425687_at		1456489_at
1438215_at	1431231_at	1431231_at
1453040_at	1460061_at		1460061_at	1453040_at
1416083_at	1449976_a_at	1449976_a_at
1438931_s_at	1436387_at	1436387_at		1438931_s_at
1430623_s_at	1437226_x_at	1437226_x_at		1430623_s_at
1459733_at	1429040_at	1429040_at		1459733_at
1460510_a_at	1450214_at	1450214_at
1456006_at	1459853_x_at	1459853_x_at
1459853_x_at	1441403_at		1441403_at
1429909_at	1444458_at	1444458_at
1453589_a_at	1423470_at	1423470_at
1455117_at	1444299_at	1444299_at
1428691_at	1430463_a_at		1430463_a_at
1459794_at	1455418_at		1455418_at
1440629_at	1452214_at	1452214_at		1440629_at
1423904_a_at	1456005_a_at	1456005_a_at
1449931_at	1445420_at	1445420_at
1418640_at	1446417_at	1446417_at
1434574_at	1455863_at	1455863_at		1434574_at
1449702_at	1454901_at		1454901_at	1449702_at
1449317_at	1458599_at	1458599_at
1457929_at	1423954_at		1423954_at	1457929_at
1428882_at	1423605_a_at	1423605_a_at		1428882_at
1422742_at	1431635_at	1431635_at
1451264_at	1443230_at	1443230_at
1419067_a_at	1427663_a_at	1427663_a_at		1419067_a_at
1444506_at	1427540_at	1427540_at
1430622_at	1456050_at		1456050_at
1430147_a_at	1430271_x_at	1430271_x_at
1422286_a_at	1427381_at	1427381_at
1439071_at	1450411_at		1450411_at
1437409_s_at	1421266_s_at	1421266_s_at
1444725_at	1450643_s_at	1450643_s_at		1444725_at
1437410_at	1427650_a_at	1427650_a_at
1415996_at	1428691_at	1428691_at
1436549_a_at	1438800_at	1438800_at
1430956_at	1423169_at	1423169_at		1430956_at
1428616_at	1452002_at	1452002_at
1421207_at	1425315_at	1425315_at
1416701_at	1442897_at		1442897_at
1436317_at	1435540_at		1435540_at
1426806_at	1457491_at	1457491_at
1425919_at	1450985_a_at	1450985_a_at		1425919_at
1445678_at	1423268_at	1423268_at
1443438_at	1433757_a_at	1433757_a_at		1443438_at
1429504_at	1415922_s_at	1415922_s_at		1429504_at
1426818_at	1436507_at		1436507_at	1426818_at
1442849_at	1440299_at	1440299_at
1457035_at	1423243_at	1423243_at
1452203_at	1453590_at	1453590_at
1458299_s_at	1456502_at		1456502_at
1450295_s_at	1420617_at	1420617_at
1437382_at	1443208_at	1443208_at
1438239_at	1437256_at	1437256_at		1438239_at
1424250_a_at	1444983_at		1444983_at
1417601_at	1436745_at	1436745_at
1427650_a_at	1439956_at		1439956_at
1453228_at	1450984_at	1450984_at
1437635_at	1455130_at	1455130_at		1437635_at
1441855_x_at	1444473_at		1444473_at
1419132_at	1435878_at	1435878_at
1446692_at	1432478_a_at	1432478_a_at		1446692_at
1431231_at	1440392_at	1440392_at
1424735_at	1447830_s_at	1447830_s_at
1425412_at	1444408_at		1444408_at
1433983_at	1430345_at	1430345_at		1433983_at
1449891_a_at	1457198_at	1457198_at		1449891_a_at
1435877_at	1450381_a_at	1450381_a_at		1435877_at
1439839_at	1449731_s_at	1449731_s_at		1439839_at
1420526_at	1438429_at	1438429_at		1420526_at
1429682_at	1453251_at		1453251_at	1429682_at
1448042_s_at	1453344_at	1453344_at
1430802_at	1431352_s_at	1431352_s_at		1430802_at
1415922_s_at	1428834_at	1428834_at
1458504_at	1421487_a_at	1421487_a_at
1450710_at	1443603_at		1443603_at
1421500_at	1431734_a_at	1431734_a_at		1421500_at
1435426_s_at	1420331_at	1420331_at		1435426_s_at
1447971_at	1444320_at		1444320_at	1447971_at
1417516_at	1432059_x_at	1432059_x_at
1416700_at	1450173_at		1450173_at
1453344_at	1445611_at		1445611_at
1450044_at	1434794_at		1434794_at
1451847_s_at	1460110_at		1460110_at	1451847_s_at
1431018_at	1460159_at		1460159_at
1418144_a_at	1440527_at	1440527_at
1415941_s_at	1422896_at		1422896_at	1415941_s_at
1449858_at	1434885_at	1434885_at
1448657_a_at	1428171_at	1428171_at
1450381_a_at	1416012_at		1416012_at
1444003_at	1421818_at	1421818_at		1444003_at
1433668_at	1430752_at		1430752_at
1456178_at	1431252_a_at	1431252_a_at
1416746_at	1443534_at	1443534_at
1436074_at	1419702_at		1419702_at
1449266_at	1453038_at		1453038_at	1449266_at
1436151_x_at	1429500_at		1429500_at
1437106_at	1447804_x_at	1447804_x_at		1437106_at
1431843_a_at	1441971_at	1441971_at
1452948_at	1442739_at		1442739_at
1457491_at	1429438_at		1429438_at
1443230_at	1446840_at	1446840_at
1441391_at	1457500_at		1457500_at	1441391_at
1442368_at	1430165_at		1430165_at
1450076_at	1437913_at		1437913_at	1450076_at
1436213_a_at	1431173_at		1431173_at
1452688_at	1448606_at	1448606_at
1434405_at	1417400_at		1417400_at
1444971_at	1440355_at	1440355_at		1444971_at
1449227_at	1425305_at	1425305_at
1447930_at	1436781_at	1436781_at
1446417_at	1442998_at		1442998_at
1437226_x_at	1437100_x_at	1437100_x_at
1428171_at	1423702_at	1423702_at
1460384_a_at	1433668_at	1433668_at		1460384_a_at
1456536_at	1421198_at		1421198_at
1451567_a_at	1448529_at	1448529_at
1429040_at	1440719_at		1440719_at
1431182_at	1431843_a_at	1431843_a_at
1440463_at	1433899_x_at		1433899_x_at
1447830_s_at	1454826_at	1454826_at
1419547_at	1454818_at	1454818_at		1419547_at
1417430_at	1433758_at	1433758_at		1417430_at
1452833_at	1430147_a_at	1430147_a_at
1422562_at	1425362_at	1425362_at		1422562_at
1433757_a_at	1442368_at	1442368_at
1438458_a_at	1460557_at	1460557_at
1425241_a_at	1452688_at	1452688_at
1456543_at	1437409_s_at	1437409_s_at		1456543_at
1429939_at	1445301_at		1445301_at	1429939_at
1439643_at	1455495_at	1455495_at		1439643_at
1440209_at	1434955_at	1434955_at		1440209_at
1427844_a_at	1443402_at	1443402_at
1451272_a_at	1443037_at		1443037_at
1431352_s_at	1442959_at		1442959_at
1440637_at	1457567_at	1457567_at
1424942_a_at	1419938_s_at		1419938_s_at
1438108_at	1441794_at		1441794_at
1446505_at	1434339_at		1434339_at	1446505_at
1419208_at	1436918_at		1436918_at
1415822_at	1438459_x_at	1438459_x_at		1415822_at
1425114_at	1427216_at		1427216_at	1425114_at
1455964_at	1437382_at	1437382_at
1415823_at	1447936_at	1447936_at		1415823_at
1427159_at	1460066_at		1460066_at
1426604_at	1448175_at		1448175_at
1419940_at	1428702_at		1428702_at	1419940_at
1449946_a_at	1457447_at		1457447_at	1449946_a_at
1435768_at	1441823_at	1441823_at		1435768_at
1448731_at	1426619_at		1426619_at
1439200_x_at	1433100_at		1433100_at
1418901_at	1455271_at	1455271_at
1420404_at	1440463_at	1440463_at
1422249_s_at	1446571_at		1446571_at
1428468_at	1417960_at		1417960_at
1434343_at	1451382_at		1451382_at	1434343_at
1425274_at	1425685_at		1425685_at	1425274_at
1421298_a_at	1435226_at	1435226_at		1421298_a_at
1423702_at	1460251_at		1460251_at
1441125_at	1456442_at	1456442_at		1441125_at
1457851_at	1451177_at	1451177_at		1457851_at
1455402_at	1415996_at	1415996_at		1455402_at
1418731_at	1443390_at		1443390_at	1418731_at
1437150_at	1427379_at	1427379_at		1437150_at
1458518_at	1453228_at	1453228_at
1419924_at	1458504_at	1458504_at
1435302_at	1430000_at		1430000_at	1435302_at
1453238_s_at	1434352_at	1434352_at
1433575_at	1441570_at		1441570_at
1415940_at	1434559_at	1434559_at		1415940_at
1421818_at	1415910_s_at		1415910_s_at
1446496_at	1425240_at		1425240_at	1446496_at
1421604_a_at	1449851_at	1449851_at		1421604_a_at
1436986_at	1426769_s_at	1426769_s_at		1436986_at
1419124_at	1419924_at	1419924_at		1419124_at
1426218_at	1433599_at	1433599_at		1426218_at
1447341_at	1457233_at	1457233_at		1447341_at
1429021_at	1433801_at	1433801_at		1429021_at
1456225_x_at	1451288_s_at		1451288_s_at
1439686_at	1455034_at	1455034_at
1425536_at	1454074_a_at	1454074_a_at
1435176_a_at	1416085_s_at	1416085_s_at
1421457_a_at	1442626_at		1442626_at
1443017_at	1441592_at		1441592_at
1434352_at	1448068_at		1448068_at
1437110_at	1429588_at	1429588_at
1430034_at	1452833_at	1452833_at		1430034_at
1428047_s_at	1419313_at	1419313_at		1428047_s_at
1456005_a_at	1437793_at		1437793_at
1437210_a_at	1441660_at		1441660_at
1425684_at	1418144_a_at	1418144_a_at
1429071_at	1460634_at	1460634_at		1429071_at
1439088_at	1434461_at	1434461_at		1439088_at
1429588_at	1447432_s_at		1447432_s_at
1445311_at	1424711_at		1424711_at	1445311_at
1457913_at	1418932_at	1418932_at		1457913_at
1435546_a_at	1436424_at	1436424_at		1435546_a_at
1455727_at	1447930_at	1447930_at		1455727_at
1455503_at	1456918_at	1456918_at
1448135_at	1458126_at		1458126_at	1448135_at
1425461_at	1432352_at		1432352_at
1438075_at	1453105_at	1453105_at		1438075_at
1428547_at	1434277_a_at		1434277_a_at	1428547_at
1447294_at	1418133_at	1418133_at		1447294_at
1423883_at	1438725_at	1438725_at
1442599_at	1424211_at	1424211_at
1457814_at	1452324_at	1452324_at		1457814_at
1429544_at	1456225_x_at	1456225_x_at		1429544_at
1447685_x_at	1460063_at		1460063_at	1447685_x_at
1423672_at	1435744_at	1435744_at		1423672_at
1452324_at	1420973_at		1420973_at
1457304_at	1449356_at		1449356_at	1457304_at
1447944_at	1457836_at		1457836_at	1447944_at
1453775_at	1457468_at		1457468_at
1453787_at	1425902_a_at	1425902_a_at		1453787_at
1449668_s_at	1438215_at	1438215_at
1428046_a_at	1421392_a_at	1421392_a_at		1428046_a_at
1434600_at	1441615_at	1441615_at
1423191_at	1440790_x_at	1440790_x_at		1423191_at
1425687_at	1416083_at	1416083_at
1456720_at	1424393_s_at		1424393_s_at
1439154_at	1446447_at		1446447_at	1439154_at
1434834_at	1438841_s_at	1438841_s_at		1434834_at
1427088_at	1448641_at	1448641_at		1427088_at
1424861_at	1442599_at	1442599_at		1424861_at
1438201_at	1437921_x_at	1437921_x_at
1450985_a_at	1457398_at		1457398_at
1444399_at	1436317_at	1436317_at		1444399_at
1453782_at	1453076_at		1453076_at
1451832_at	1439098_at		1439098_at	1451832_at
1457198_at	1449115_at		1449115_at
1426083_a_at	1441548_at	1441548_at		1426083_a_at
1429501_s_at	1457510_at		1457510_at	1429501_s_at
1457313_at	1438235_at	1438235_at
1441155_at	1437941_at	1437941_at		1441155_at
1434314_s_at	1416360_at	1416360_at		1434314_s_at
1451355_at	1444753_at		1444753_at	1451355_at
1426862_at	1442222_at		1442222_at	1426862_at
1439488_at	1419879_s_at		1419879_s_at
1448969_at	1439488_at	1439488_at		1448969_at
1420377_at	1459571_at	1459571_at		1420377_at
1420331_at	1425030_at	1425030_at
1429128_x_at	1425461_at	1425461_at		1429128_x_at
1451069_at	1436549_a_at	1436549_a_at
1415824_at	1439252_at		1439252_at	1415824_at
1432439_at	1433575_at	1433575_at
1436228_at	1437410_at	1437410_at		1436228_at
1436368_at	1435975_at	1435975_at		1436368_at
1424864_at	1421073_a_at	1421073_a_at		1424864_at
1422805_a_at	1420132_s_at		1420132_s_at	1422805_a_at
1420617_at	1454937_at	1454937_at
1449119_at	1434901_at	1434901_at
1435415_x_at	1425192_at		1425192_at
1459371_at	1444426_at		1444426_at	1459371_at
1452997_at	1444660_at		1444660_at
1426721_s_at	1445718_at		1445718_at
1456661_at	1438085_at		1438085_at	1456661_at
1443086_at	1431811_a_at	1431811_a_at		1443086_at
1453072_at	1417372_a_at	1417372_a_at
1426262_at	1418943_at	1418943_at
1427160_at	1416268_at	1416268_at
1434763_at	1420618_at	1420618_at
1439140_at	1438496_a_at		1438496_a_at	1439140_at
1455381_at	1434405_at	1434405_at
1452406_x_at	1442235_at		1442235_at	1452406_x_at
1448724_at	1431239_at	1431239_at
1429762_a_at	1443038_at		1443038_at	1429762_a_at
1448529_at	1451069_at	1451069_at
1428793_at	1439125_at		1439125_at
1457268_at	1444506_at	1444506_at
1457528_at	1422537_a_at	1422537_a_at		1457528_at
1429568_x_at	1449144_at		1449144_at
1455104_at	1445322_x_at	1445322_x_at		1455104_at
1450984_at	1430373_at		1430373_at
1433599_at	1427705_a_at	1427705_a_at
1419248_at	1444097_at	1444097_at
1438397_a_at	1453775_at	1453775_at
1441842_s_at	1429514_at		1429514_at	1441842_s_at
1430698_a_at	1452948_at	1452948_at		1430698_a_at
1452397_at	1433502_s_at		1433502_s_at
1438888_at	1437516_at	1437516_at		1438888_at
1437127_at	1442603_at		1442603_at
1431734_a_at	1441052_at	1441052_at
1453840_at	1429733_at		1429733_at	1453840_at
1443414_at	1432924_at		1432924_at
1429582_at	1438855_x_at		1438855_x_at	1429582_at
1425555_at	1458290_at	1458290_at		1425555_at
1416360_at	1417391_a_at		1417391_a_at
1457028_at	1423632_at	1423632_at
1456699_s_at	1450760_a_at	1450760_a_at		1456699_s_at
1444562_at	1439948_at	1439948_at		1444562_at
1430345_at	1442786_s_at		1442786_s_at
1449459_s_at	1432249_a_at	1432249_a_at		1449459_s_at
1448666_s_at	1418397_at	1418397_at		1448666_s_at
1427707_a_at	1433868_at	1433868_at
1419313_at	1422943_a_at	1422943_a_at
1444432_at	1419208_at	1419208_at		1444432_at
1448641_at	1430038_at		1430038_at
1434599_a_at	1456849_at		1456849_at
1434774_at	1423883_at	1423883_at
1426576_at	1444318_at		1444318_at
1434461_at	1456163_at		1456163_at
1417183_at	1444987_at		1444987_at	1417183_at
1450957_a_at	1428748_at	1428748_at		1450957_a_at
1428748_at	1428908_at	1428908_at
1433466_at	1416010_a_at		1416010_a_at	1433466_at
1418943_at	1459695_at		1459695_at
1437473_at	1429396_at		1429396_at
1454818_at	1417523_at		1417523_at
1456787_at	1419248_at	1419248_at		1456787_at
1424908_at	1451458_at		1451458_at	1424908_at
1440432_at	1457260_at	1457260_at		1440432_at
1422931_at	1453313_at		1453313_at	1422931_at
1417371_at	1443923_at	1443923_at
1440383_at	1449119_at	1449119_at		1440383_at
1437481_at	1451264_at	1451264_at
1423170_at	1426065_a_at	1426065_a_at		1423170_at
1448382_at	1416359_at	1416359_at		1448382_at
1430177_at	1459860_x_at		1459860_x_at	1430177_at
1420376_a_at	1434650_at		1434650_at
1445789_at	1453782_at	1453782_at		1445789_at
1425197_at	1460483_at	1460483_at		1425197_at
1438781_at	1426262_at	1426262_at		1438781_at
1435770_at	1428637_at		1428637_at	1435770_at
1438992_x_at	1460521_a_at	1460521_a_at		1438992_x_at
1425362_at	1436631_at		1436631_at
1453287_at	1450986_at	1450986_at
1434362_at	1427081_at	1427081_at		1434362_at
1440527_at	1443489_at		1443489_at
1426575_at	1435415_x_at	1435415_x_at
1421023_at	1418901_at	1418901_at		1421023_at
1449149_at	1419666_x_at		1419666_x_at	1449149_at
1425350_a_at	1450350_a_at		1450350_a_at	1425350_a_at
1436781_at	1434774_at	1434774_at
1435900_at	1458203_at		1458203_at	1435900_at
1425125_at	1448042_s_at	1448042_s_at
1440790_x_at	1430594_at		1430594_at
1436424_at	1419247_at	1419247_at
1448520_at	1420974_at	1420974_at		1448520_at
1456060_at	1444361_at	1444361_at		1456060_at
1429680_at	1425974_a_at		1425974_a_at	1429680_at
1437884_at	1448079_at	1448079_at
1452360_a_at	1456844_at		1456844_at	1452360_a_at
1431009_at	1440781_at		1440781_at	1431009_at
1424091_at	1415989_at		1415989_at
1444396_at	1447143_at		1447143_at	1444396_at
1436048_at	1452970_at	1452970_at		1436048_at
1455057_at	1460562_at		1460562_at	1455057_at
1453145_at	1442629_at		1442629_at
1426671_a_at	1430535_at	1430535_at
1418350_at	1442393_at	1442393_at
1455166_at	1426603_at	1426603_at
1429148_at	1422806_x_at	1422806_x_at		1429148_at
1442233_at	1438157_s_at	1438157_s_at
1421679_a_at	1434606_at		1434606_at	1421679_a_at
1441319_at	1456808_at		1456808_at	1441319_at
1439946_at	1437696_at		1437696_at
1424658_at	1457780_at	1457780_at
1440547_at	1416432_at		1416432_at	1440547_at
1426009_a_at	1458882_at		1458882_at	1426009_a_at
1440573_at	1418854_at		1418854_at	1440573_at
1450522_a_at	1441440_at		1441440_at
1437516_at	1447165_at		1447165_at
1457367_at	1427808_at		1427808_at	1457367_at
1458703_at	1421064_at	1421064_at		1458703_at
1458039_at	1455646_at		1455646_at	1458039_at
1417403_at	1417730_at		1417730_at	1417403_at
1454812_at	1458781_at	1458781_at		1454812_at
1444701_at	1443414_at	1443414_at		1444701_at
1423389_at	1417827_at		1417827_at	1423389_at
1420330_at	1417261_at	1417261_at
1429566_a_at	1429719_at		1429719_at	1429566_a_at
1436499_at	1434364_at		1434364_at
1455191_x_at	1416011_x_at		1416011_x_at
1434807_s_at	1446354_at	1446354_at		1434807_s_at
1425862_a_at	1419192_at		1419192_at	1425862_a_at
1436382_at	1419068_at	1419068_at		1436382_at
1443099_at	1419272_at		1419272_at	1443099_at
1452187_at	1451840_at		1451840_at	1452187_at
1456918_at	1417516_at	1417516_at
1458125_at	1433943_at	1433943_at		1458125_at
1446167_at	1427844_a_at	1427844_a_at		1446167_at
1441081_a_at	1444144_at	1444144_at		1441081_a_at
1429723_at	1439946_at	1439946_at		1429723_at
1426900_at	1416084_at	1416084_at		1426900_at
1417888_at	1435240_at	1435240_at
1450275_x_at	1451950_a_at		1451950_a_at
1457900_at	1450522_a_at	1450522_a_at		1457900_at
1445346_at	1456477_at	1456477_at		1445346_at
1424863_a_at	1420376_a_at	1420376_a_at		1424863_a_at
1425462_at	1454283_at		1454283_at
1430185_at	1419447_s_at		1419447_s_at	1430185_at
1434027_at	1438489_at		1438489_at	1434027_at
1435754_at	1456706_at	1456706_at
1452097_a_at	1436904_at		1436904_at	1452097_a_at
1448793_a_at	1426607_at		1426607_at
1460634_at	1440633_at	1440633_at
1426827_at	1438201_at	1438201_at		1426827_at
1442393_at	1440543_at	1440543_at
1428763_at	1430700_a_at		1430700_a_at	1428763_at
1456906_at	1446636_at	1446636_at		1456906_at
1435454_a_at	1439619_at	1439619_at
1437941_at	1428985_at		1428985_at
1417158_at	1437717_x_at		1437717_x_at	1417158_at
1443969_at	1453287_at	1453287_at		1443969_at
1423502_at	1443894_at	1443894_at
1416268_at	1431182_at	1431182_at
1459344_at	1431031_at	1431031_at		1459344_at
1419985_s_at	1430981_s_at	1430981_s_at		1419985_s_at
1436933_at	1447361_at		1447361_at	1436933_at
1426842_at	1442568_at		1442568_at	1426842_at
1451177_at	1420089_at	1420089_at
1443584_at	1417564_at	1417564_at		1443584_at
1419212_at	1452336_at	1452336_at
1432430_a_at	1455191_x_at	1455191_x_at		1432430_a_at
1451730_at	1426480_at		1426480_at
1430673_a_at	1425495_at	1425495_at		1430673_a_at
1419734_at	1458213_at	1458213_at		1419734_at
1419247_at	1419210_at		1419210_at
1453681_at	1449694_s_at		1449694_s_at	1453681_at
1435303_at	1452186_at	1452186_at		1435303_at
1426769_s_at	1429043_at	1429043_at
1452186_at	1455964_at	1455964_at
1452763_at	1450165_at	1450165_at		1452763_at
1440317_at	1419721_at		1419721_at	1440317_at
1458389_at	1459651_s_at		1459651_s_at	1458389_at
1429441_at	1455292_x_at		1455292_x_at	1429441_at
1448598_at	1454815_at		1454815_at	1448598_at
1431933_a_at	1434161_at		1434161_at	1431933_a_at
1429657_at	1430220_at		1430220_at	1429657_at
1418025_at	1438824_at		1438824_at	1418025_at
1423243_at	1448167_at		1448167_at
1423017_a_at	1419534_at		1419534_at
1454937_at	1451921_a_at	1451921_a_at
1433758_at	1439600_at		1439600_at
1449078_at	1429083_at		1429083_at	1449078_at
1435333_at	1441943_x_at		1441943_x_at	1435333_at
1430020_x_at	1430896_s_at		1430896_s_at	1430020_x_at
1426651_at	1455166_at	1455166_at		1426651_at
1441375_at	1438999_a_at	1438999_a_at		1441375_at
1419203_at	1426721_s_at	1426721_s_at
1424383_at	1433580_at		1433580_at	1424383_at
1456477_at	1444021_at	1444021_at
1435828_at	1438549_a_at		1438549_a_at	1435828_at
1417564_at	1417426_at		1417426_at
1437546_at	1437002_at		1437002_at	1437546_at
1423773_at	1434744_at	1434744_at
1434520_at	1446311_at		1446311_at	1434520_at
1448436_a_at	1426381_at		1426381_at
1457639_at	1423502_at	1423502_at		1457639_at
1443402_at	1448855_at		1448855_at
1428336_at	1417983_a_at		1417983_a_at	1428336_at
1447788_s_at	1446240_at		1446240_at	1447788_s_at
1438800_at	1430878_at		1430878_at
1422806_x_at	1458941_at		1458941_at
1460025_at	1447473_at		1447473_at	1460025_at
1435397_at	1417371_at	1417371_at		1435397_at
1434272_at	1429049_at		1429049_at	1434272_at
1444456_at	1455046_a_at	1455046_a_at
1441540_at	1455503_at	1455503_at		1441540_at
1433868_at	1439813_at		1439813_at
1445365_at	1439475_at		1439475_at
1436387_at	1420330_at	1420330_at
1427317_at	1427313_at		1427313_at
1427511_at	1436151_x_at	1436151_x_at		1427511_at
1453810_at	1438906_at		1438906_at	1453810_at
1426227_s_at	1439063_at		1439063_at
1424208_at	1419132_at	1419132_at
1455305_x_at	1454967_at		1454967_at	1455305_x_at
1430151_at	1418366_at		1418366_at
1451819_at	1422313_a_at		1422313_a_at	1451819_at
1436594_at	1440202_at		1440202_at
1448631_a_at	1416572_at		1416572_at	1448631_a_at
1444501_at	1441669_at		1441669_at	1444501_at
1430981_s_at	1456178_at	1456178_at
1433241_at	1452413_at	1452413_at		1433241_at
1443208_at	1436189_at		1436189_at
1420371_at	1428616_at	1428616_at		1420371_at
1442087_at	1457028_at	1457028_at		1442087_at
1417372_a_at	1435344_at		1435344_at
1433722_at	1449840_at	1449840_at		1433722_at
1429345_at	1438147_at		1438147_at	1429345_at
1450402_at	1441141_at		1441141_at	1450402_at
1436535_at	1427689_a_at	1427689_a_at		1436535_at
1433781_a_at	1458508_at		1458508_at	1433781_a_at
1429907_at	1419665_a_at		1419665_a_at	1429907_at
1435975_at	1430904_at		1430904_at
1420195_at	1422573_at		1422573_at	1420195_at
1433632_at	1455196_s_at		1455196_s_at
1426556_at	1457078_at		1457078_at
1422864_at	1451567_a_at	1451567_a_at
1436893_a_at	1439797_at		1439797_at	1436893_a_at
1457334_at	1443088_at		1443088_at	1457334_at
1453051_at	1425536_at	1425536_at		1453051_at
1450760_a_at	1459794_at	1459794_at
1431169_at	1460032_at		1460032_at	1431169_at
1449683_x_at	1459919_a_at		1459919_a_at	1449683_x_at
1455046_a_at	1425537_at	1425537_at
1418288_at	1440851_at	1440851_at		1418288_at
1426603_at	1431018_at	1431018_at
1425847_a_at	1425241_a_at	1425241_a_at		1425847_a_at
1418616_at	1440582_at		1440582_at	1418616_at
1451798_at	1448007_at		1448007_at
1434228_at	1417061_at		1417061_at
1433863_at	1455876_at	1455876_at		1433863_at
1426649_at	1435176_a_at	1435176_a_at		1426649_at
1440919_at	1451272_a_at	1451272_a_at
1453034_at	1456816_at		1456816_at	1453034_at
1438306_at	1440125_at		1440125_at	1438306_at
1427863_at	1458633_at		1458633_at	1427863_at
1425983_x_at	1457268_at	1457268_at		1425983_x_at
1444144_at	1444878_at		1444878_at
1459267_at	1436213_a_at	1436213_a_at		1459267_at
1452161_at	1444343_at		1444343_at
1417140_a_at	1459667_at		1459667_at	1417140_a_at
1420088_at	1434228_at	1434228_at		1420088_at
1450746_at	1434404_at		1434404_at	1450746_at
1452418_at	1458509_at		1458509_at
1434034_at	1438397_a_at	1438397_a_at		1434034_at
1451277_at	1417833_at	1417833_at		1451277_at
1438900_at	1441653_at		1441653_at	1438900_at
1424485_at	1441604_at		1441604_at	1424485_at
1420502_at	1417959_at		1417959_at	1420502_at
1435078_at	1435781_at		1435781_at	1435078_at
1419905_s_at	1438458_a_at	1438458_a_at		1419905_s_at
1420609_at	1439276_at		1439276_at	1420609_at
1435087_at	1435754_at	1435754_at
1431811_a_at	1438442_at	1438442_at
1448667_x_at	1428364_at		1428364_at	1448667_x_at
1446244_at	1456413_at		1456413_at	1446244_at
1435923_at	1426146_a_at		1426146_a_at	1435923_at
1427379_at	1453384_at		1453384_at
1425988_a_at	1426701_at		1426701_at	1425988_a_at
1457562_at	1442054_at		1442054_at	1457562_at
1441177_at	1440659_at		1440659_at	1441177_at
1415913_at	1450113_at	1450113_at		1415913_at
1421035_a_at	1437615_s_at	1437615_s_at		1421035_a_at
1451233_at	1440862_at	1440862_at		1451233_at
1457260_at	1445282_at		1445282_at
1421936_at	1439226_at	1439226_at
1423474_at	1448026_at	1448026_at
1435240_at	1458462_at	1458462_at
1425902_a_at	1428341_at	1428341_at
1450436_s_at	1421366_at		1421366_at	1450436_s_at
1418397_at	1434378_a_at	1434378_a_at
1421106_at	1453747_at		1453747_at
1428909_at	1460086_at		1460086_at	1428909_at
1458462_at	1453101_at		1453101_at
1436199_at	1425883_at		1425883_at	1436199_at
1426768_at	1416746_at	1416746_at		1426768_at
1442073_at	1438661_a_at		1438661_a_at	1442073_at
1433943_at	1427159_at	1427159_at
1452002_at	1445518_at		1445518_at
1432426_a_at	1449668_s_at	1449668_s_at		1432426_a_at
1436462_at	1424896_at	1424896_at		1436462_at
1440984_at	1437473_at	1437473_at		1440984_at
1436240_at	1452402_at	1452402_at		1436240_at
1425315_at	1423773_at	1423773_at
1440543_at	1422865_at	1422865_at
1456442_at	1425462_at	1425462_at
1427430_at	1459363_at		1459363_at	1427430_at
1444097_at	1448566_at		1448566_at
1426065_a_at	1417930_at		1417930_at
1450043_at	1423481_at		1423481_at	1450043_at
1460588_at	1458038_at	1458038_at		1460588_at
1451419_at	1452999_at	1452999_at		1451419_at
1457712_at	1453498_x_at		1453498_x_at	1457712_at
1443624_at	1456303_at		1456303_at	1443624_at
1420477_at	1434082_at	1434082_at		1420477_at
1443095_at	1434741_at	1434741_at		1443095_at
1449117_at	1417406_at	1417406_at		1449117_at
1456094_at	1451977_at		1451977_at	1456094_at
1440444_at	1436347_a_at		1436347_a_at	1440444_at
1426315_a_at	1444599_at		1444599_at	1426315_a_at
1439161_at	1433711_s_at	1433711_s_at		1439161_at
1437408_at	1443017_at	1443017_at		1437408_at
1452336_at	1425523_at		1425523_at
1431239_at	1436415_at		1436415_at
1429043_at	1457999_at		1457999_at
1446342_at	1448831_at		1448831_at	1446342_at
1436195_at	1437481_at	1437481_at		1436195_at
1422218_at	1459722_at		1459722_at	1422218_at
1450949_at	1444524_at		1444524_at	1450949_at
1442151_at	1426671_a_at	1426671_a_at		1442151_at
1438533_at	1427144_at		1427144_at	1438533_at
1436899_at	1454773_at	1454773_at		1436899_at
1440847_at	1446880_at		1446880_at	1440847_at
1446720_at	1431214_at		1431214_at	1446720_at
1418133_at	1458518_at	1458518_at
1420982_at	1427410_at		1427410_at	1420982_at
1431827_a_at	1451730_at	1451730_at		1431827_a_at
1427966_at	1455210_at		1455210_at	1427966_at
1421064_at	1447264_at		1447264_at
1458585_at	1437302_at		1437302_at	1458585_at
1450214_at	1435087_at	1435087_at
1425154_a_at	1443859_at	1443859_at
1420974_at	1426906_at		1426906_at
1440461_at	1443651_at		1443651_at
1439477_at	1427317_at	1427317_at		1439477_at
1420618_at	1451543_at		1451543_at
1439316_at	1420591_at	1420591_at		1439316_at
1420591_at	1423038_at		1423038_at
1457561_at	1434294_at	1434294_at		1457561_at
1444299_at	1418640_at	1418640_at
1423700_at	1452997_at	1452997_at		1423700_at
1446562_at	1452500_at		1452500_at	1446562_at
1451234_at	1450044_at	1450044_at		1451234_at
1445420_at	1437468_x_at	1437468_x_at
1450113_at	1434080_at		1434080_at
1456055_x_at	1448657_a_at	1448657_a_at		1456055_x_at
1427025_at	1442435_at		1442435_at	1427025_at
1416206_at	1420196_s_at	1420196_s_at		1416206_at
1422865_at	1421236_at		1421236_at
1426841_at	1417209_at		1417209_at	1426841_at
1433465_a_at	1424467_at		1424467_at	1433465_a_at
1435802_at	1445273_at		1445273_at	1435802_at
1458972_at	1455095_at		1455095_at	1458972_at
1456169_at	1444456_at	1444456_at		1456169_at
1439079_a_at	1443526_at		1443526_at	1439079_a_at
1457579_at	1428032_at		1428032_at	1457579_at
1417941_at	1427160_at	1427160_at		1417941_at
1456790_at	1424208_at	1424208_at		1456790_at
1429476_s_at	1428069_at		1428069_at	1429476_s_at
1456022_at	1434010_at	1434010_at		1456022_at
1453668_at	1453145_at	1453145_at		1453668_at
1444231_at	1438673_at	1438673_at		1444231_at
1420340_at	1434499_a_at		1434499_a_at	1420340_at
1424971_at	1449530_at	1449530_at		1424971_at
1443366_at	1423474_at	1423474_at		1443366_at
1422777_at	1445065_at		1445065_at	1422777_at
1447818_x_at	1417401_at		1417401_at
1436725_at	1416459_at		1416459_at	1436725_at
1427405_s_at	1416174_at	1416174_at		1427405_s_at
1452970_at	1436045_at	1436045_at
1434294_at	1418949_at		1418949_at
1419927_s_at	1435698_at		1435698_at	1419927_s_at
1419282_at	1459981_s_at	1459981_s_at
1439638_at	1456363_at	1456363_at		1439638_at
1446636_at	1420549_at		1420549_at
1428433_at	1433632_at	1433632_at		1428433_at
1427128_at	1438000_x_at	1438000_x_at		1427128_at
1434378_a_at	1449264_at		1449264_at
1434967_at	1438834_at		1438834_at	1434967_at
1437455_a_at	1456478_at	1456478_at		1437455_a_at
1418189_s_at	1457955_at		1457955_at	1418189_s_at
1454988_s_at	1450275_x_at	1450275_x_at		1454988_s_at
1434744_at	1454699_at	1454699_at
1442901_at	1426806_at	1426806_at		1442901_at
1454773_at	1453061_at		1453061_at
1441727_s_at	1418607_at	1418607_at		1441727_s_at
1418970_a_at	1454889_x_at		1454889_x_at	1418970_a_at
1421273_at	1426556_at	1426556_at		1421273_at
1420904_at	1439363_at		1439363_at	1420904_at
1456909_at	1442761_at		1442761_at	1456909_at
1452372_at	1456574_at		1456574_at	1452372_at
1428908_at	1430379_at		1430379_at
1438690_at	1425639_at		1425639_at	1438690_at
1450163_a_at	1435597_at		1435597_at	1450163_a_at
1423100_at	1436769_at		1436769_at	1423100_at
1443673_x_at	1420543_at		1420543_at
1415718_at	1433986_at	1433986_at		1415718_at
1454725_at	1439153_at	1439153_at		1454725_at
1451646_at	1432006_at		1432006_at	1451646_at
1418971_x_at	1430252_at	1430252_at		1418971_x_at
1417840_at	1428793_at	1428793_at		1417840_at
1450986_at	1442128_at		1442128_at
1453078_at	1445105_at		1445105_at	1453078_at
1455894_at	1455682_at	1455682_at		1455894_at
1434283_at	1429121_at	1429121_at
1438562_a_at	1446374_at		1446374_at	1438562_a_at
1455876_at	1450844_at		1450844_at
1429348_at	1455331_at	1455331_at		1429348_at
1443534_at	1456827_at		1456827_at
1439703_at	1456652_at		1456652_at	1439703_at
1433735_a_at	1416029_at		1416029_at	1433735_a_at
1427270_a_at	1438069_a_at	1438069_a_at		1427270_a_at
1428859_at	1429568_x_at	1429568_x_at		1428859_at
1438673_at	1424658_at	1424658_at
1424004_x_at	1452203_at	1452203_at		1424004_x_at
1451672_at	1417693_a_at		1417693_a_at	1451672_at
1425495_at	1422478_a_at		1422478_a_at
1440633_at	1455745_at		1455745_at
1420196_s_at	1449222_at		1449222_at
1421073_a_at	1453774_at		1453774_at
1440862_at	1460577_at	1460577_at
1429729_at	1426324_at		1426324_at	1429729_at
1423275_at	1452161_at	1452161_at		1423275_at
1459627_at	1444260_at		1444260_at
1447849_s_at	1457847_at		1457847_at	1447849_s_at
1444136_at	1429779_at		1429779_at	1444136_at
1435912_at	1445659_at		1445659_at	1435912_at
1421334_x_at	1433968_a_at		1433968_a_at	1421334_x_at
1460557_at	1418650_at		1418650_at
1436073_at	1416458_at		1416458_at	1436073_at
1421937_at	1452160_at	1452160_at
1422725_at	1444541_at		1444541_at	1422725_at
1433816_at	1438831_at	1438831_at		1433816_at
1453120_at	1434123_at		1434123_at	1453120_at
1449530_at	1455381_at	1455381_at
1451519_at	1434070_at	1434070_at		1451519_at
1428391_at	1438951_x_at		1438951_x_at	1428391_at
1454984_at	1453072_at	1453072_at		1454984_at
1439877_at	1424091_at	1424091_at		1439877_at
1419254_at	1417500_a_at		1417500_a_at	1419254_at
1426840_at	1444233_at	1444233_at		1426840_at
1443164_at	1424402_at		1424402_at	1443164_at
1432832_at	1449552_at	1449552_at		1432832_at
1424829_at	1442233_at	1442233_at		1424829_at
1457898_at	1456662_at	1456662_at		1457898_at
1442338_at	1431213_a_at		1431213_a_at	1442338_at
1455317_at	1426227_s_at	1426227_s_at		1455317_at
1421205_at	1433398_at		1433398_at	1421205_at
1449840_at	1421106_at	1421106_at
1455221_at	1418344_at		1418344_at	1455221_at
1449092_at	1446834_at		1446834_at	1449092_at
1433986_at	1448140_at		1448140_at
1427075_s_at	1439938_at		1439938_at	1427075_s_at
1439153_at	1419069_at	1419069_at
1455915_at	1422864_at	1422864_at		1455915_at
1424670_s_at	1429114_at		1429114_at	1424670_s_at
1430560_at	1437210_a_at	1437210_a_at		1430560_at
1437698_at	1422249_s_at	1422249_s_at		1437698_at
1417935_at	1445363_at		1445363_at	1417935_at
1447213_at	1458432_at		1458432_at	1447213_at
1426516_a_at	1455854_a_at		1455854_a_at	1426516_a_at
1438740_at	1450478_a_at		1450478_a_at	1438740_at
1460444_at	1450710_at	1450710_at		1460444_at
1415817_s_at	1437127_at	1437127_at		1415817_s_at
1421376_at	1429290_at		1429290_at	1421376_at
1453136_at	1449677_s_at		1449677_s_at	1453136_at
1430575_a_at	1441360_at		1441360_at	1430575_a_at
1448979_at	1421019_at	1421019_at		1448979_at
1429473_at	1426604_at	1426604_at
1437468_x_at
1420197_at				1420197_at
1452402_at
1444557_at				1444557_at
1421019_at
1441737_s_at				1441737_s_at
1453289_at				1453289_at
1426681_at				1426681_at
1454666_at				1454666_at
1440841_at				1440841_at
1428479_at				1428479_at
1427041_at				1427041_at
1451775_s_at				1451775_s_at
1439061_at				1439061_at
1458969_at				1458969_at
1459746_at				1459746_at
1433637_at				1433637_at
1430990_s_at				1430990_s_at
1447757_x_at				1447757_x_at
1416359_at
1418323_at				1418323_at
1448079_at
1425128_at				1425128_at
1426076_at				1426076_at
1417254_at				1417254_at
1436045_at
1431937_at				1431937_at
1454915_at				1454915_at
1418607_at
1435777_at				1435777_at
1437103_at				1437103_at
1422542_at				1422542_at
1460556_at				1460556_at
1435727_s_at				1435727_s_at
1443467_at				1443467_at
1433801_at
1457339_at				1457339_at
1451583_a_at				1451583_a_at
1438429_at
1418972_at				1418972_at
1445322_x_at
1434011_a_at				1434011_a_at
1422594_at				1422594_at
1435074_at				1435074_at
1452999_at
1458290_at
1452841_at				1452841_at
1455863_at
1460446_at				1460446_at
1427705_a_at
1427689_a_at
1453740_a_at				1453740_a_at
1455164_at				1455164_at
1449353_at				1449353_at
1437877_at				1437877_at
1436645_a_at				1436645_a_at
1439572_at				1439572_at
1460577_at
1433658_x_at				1433658_x_at
1451657_a_at				1451657_a_at
1423307_s_at				1423307_s_at
1425638_at				1425638_at
1452393_at				1452393_at
1438498_at				1438498_at
1442992_at				1442992_at
1438034_at				1438034_at
1455010_at				1455010_at
1448568_a_at				1448568_a_at
1435288_at				1435288_at
1417833_at
1425937_a_at				1425937_a_at
1453048_at				1453048_at
1456822_at				1456822_at
1419565_a_at				1419565_a_at
1429155_at				1429155_at
1429121_at
1452160_at
1436842_at				1436842_at
1452413_at
1457567_at
1454002_at
1416224_at				1416224_at
1436841_at				1436841_at
1451221_at				1451221_at
1432195_s_at				1432195_s_at
1427081_at
1426722_at				1426722_at
1437566_at				1437566_at
1451569_at				1451569_at
1434082_at
1433789_at				1433789_at
1424669_at				1424669_at
1440299_at
1460141_at				1460141_at
1425349_a_at				1425349_a_at
1438360_x_at				1438360_x_at
1452373_at				1452373_at
1454709_at				1454709_at
1434861_at				1434861_at
1452937_s_at				1452937_s_at
1435627_x_at				1435627_x_at
1429387_at
1426472_at				1426472_at
1434143_at				1434143_at
1419543_a_at				1419543_a_at
1460571_at				1460571_at
1452144_a_at				1452144_a_at
1430019_a_at				1430019_a_at
1460164_at				1460164_at
1456875_at				1456875_at
1458469_at				1458469_at
1422568_at				1422568_at
1423747_a_at				1423747_a_at
1453294_at				1453294_at
1440858_at				1440858_at
1420928_at				1420928_at
1435315_s_at				1435315_s_at
1456706_at
1438702_at				1438702_at
1425537_at
1423785_at				1423785_at
1416174_at
1425211_at				1425211_at
1423946_at				1423946_at
1455260_at				1455260_at
1447947_at				1447947_at
1441722_at				1441722_at
1439226_at
1418982_at				1418982_at
1441052_at
1456286_at				1456286_at
1430103_at				1430103_at
1439185_x_at				1439185_x_at
1437362_at				1437362_at
1460324_at				1460324_at
1427174_at				1427174_at
1454149_a_at				1454149_a_at
1438442_at
1453171_s_at				1453171_s_at
1429100_at				1429100_at
1434741_at
1438000_x_at
1423308_at				1423308_at
1456478_at
1442295_at				1442295_at
1453105_at
1440513_at				1440513_at
1440925_at				1440925_at
1450165_at
1434224_at				1434224_at
1438895_at				1438895_at
1437244_at				1437244_at
1439787_at				1439787_at
1438264_a_at				1438264_a_at
1417261_at
1456879_at				1456879_at
1418715_at				1418715_at
1434480_at				1434480_at
1437615_s_at
1456021_at				1456021_at
1449538_a_at				1449538_a_at
1454983_at				1454983_at
1428905_at				1428905_at
1448965_at				1448965_at
1439965_at				1439965_at
1459747_at				1459747_at
1422131_at				1422131_at
1447040_at				1447040_at
1438301_at				1438301_at
1454796_at				1454796_at
1451208_at				1451208_at
1433633_at				1433633_at
1452359_at				1452359_at
1423632_at
1420990_at				1420990_at
1416428_at				1416428_at
1460624_at				1460624_at
1427171_at				1427171_at
1450267_at				1450267_at
1442124_at				1442124_at
1439998_at				1439998_at
1439606_at				1439606_at
1453137_at				1453137_at
1455337_at				1455337_at
1421098_at				1421098_at
1437391_x_at				1437391_x_at
1442886_at				1442886_at
1430252_at
1446510_at
1426861_at				1426861_at
1433897_at				1433897_at
1444458_at
1419536_a_at				1419536_a_at
1424585_at				1424585_at
1429201_at				1429201_at
1453183_at				1453183_at
1460436_at				1460436_at
1416794_at				1416794_at
1460559_at				1460559_at
1458637_x_at				1458637_x_at
1445001_at				1445001_at
1436026_at				1436026_at
1451552_at				1451552_at
1438235_at
1424321_at				1424321_at
1459571_at
1453595_at				1453595_at
1420999_at				1420999_at
1422698_s_at				1422698_s_at
1448174_at				1448174_at
1438069_a_at
1455007_s_at				1455007_s_at
1454663_at				1454663_at
1452381_at				1452381_at
1428907_at				1428907_at
1421487_a_at
1435089_at				1435089_at
1436534_at				1436534_at
1416262_at				1416262_at
1434010_at
1457842_at				1457842_at
1428508_at				1428508_at
1420024_s_at				1420024_s_at
1426151_a_at				1426151_a_at
1449552_at
1430043_at				1430043_at
1432249_a_at
1429850_x_at				1429850_x_at
1449944_a_at				1449944_a_at
1435744_at
1458656_at				1458656_at
1416631_at				1416631_at
1436706_at				1436706_at
1456103_at				1456103_at
1418520_at				1418520_at
1436705_at				1436705_at
1441823_at
1437074_at				1437074_at
1421854_at				1421854_at
1426553_at				1426553_at
1431951_a_at				1431951_a_at
1417600_at				1417600_at
1434704_at				1434704_at
1456712_at				1456712_at
1457515_at				1457515_at
1455331_at
1445862_at				1445862_at
1444084_at				1444084_at
1458551_at				1458551_at
1438922_x_at				1438922_x_at
1456284_at				1456284_at
1426415_a_at				1426415_a_at
1424685_at				1424685_at
1450071_at				1450071_at
1420509_at				1420509_at
1434940_x_at				1434940_x_at
1429593_at				1429593_at
1443829_x_at				1443829_x_at
1443894_at
1415794_a_at				1415794_a_at
1424460_s_at				1424460_s_at
1422581_at				1422581_at
1434070_at
1448119_at				1448119_at
1455657_at				1455657_at
1436015_s_at				1436015_s_at
1439884_at				1439884_at
1438161_s_at				1438161_s_at
1455254_at				1455254_at
1450679_at				1450679_at
1455972_x_at				1455972_x_at
1428083_at				1428083_at
1446354_at
1423233_at				1423233_at
1424043_at				1424043_at
1460001_at				1460001_at
1448049_at				1448049_at
1452910_at				1452910_at
1453586_at				1453586_at
1416543_at				1416543_at
1427243_at				1427243_at
1424746_at				1424746_at
1457489_at				1457489_at
1453240_a_at				1453240_a_at
1424474_a_at				1424474_a_at
1437079_at				1437079_at
1455574_at				1455574_at
1460453_at				1460453_at
1439348_at				1439348_at
1419505_a_at				1419505_a_at
1460695_a_at				1460695_a_at
1425972_a_at				1425972_a_at
1419253_at				1419253_at
1454759_at				1454759_at
1426052_at				1426052_at
1443625_at				1443625_at
1434063_at				1434063_at
1418730_at				1418730_at
1428432_at				1428432_at
1441615_at
1437245_at				1437245_at
1456655_at				1456655_at
1456791_at				1456791_at
1426237_at				1426237_at
1427235_at				1427235_at
1421384_at				1421384_at
1434422_at				1434422_at
1424407_s_at				1424407_s_at
1427007_at				1427007_at
1426004_a_at				1426004_a_at
1428300_at				1428300_at
1456453_at				1456453_at
1435185_at				1435185_at
1437256_at
1422708_at				1422708_at
1427087_at				1427087_at
1433690_at				1433690_at
1430125_s_at				1430125_s_at
1448540_a_at				1448540_a_at
1460483_at
1417250_at				1417250_at
1417309_at				1417309_at
1434441_at				1434441_at
1457780_at
1455123_at				1455123_at
1435342_at				1435342_at
1445235_at				1445235_at
1441328_at				1441328_at
1435527_at				1435527_at
1437576_at				1437576_at
1436544_at
1424598_at				1424598_at
1429117_at				1429117_at
1444333_at				1444333_at
1428674_at				1428674_at
1417315_at				1417315_at
1441907_s_at				1441907_s_at
1460573_at				1460573_at
1438887_a_at				1438887_a_at
1454685_at				1454685_at
1421894_a_at				1421894_a_at
1440851_at
1416793_at				1416793_at
1454753_at				1454753_at
1428429_at				1428429_at
1424463_at				1424463_at
1424873_at				1424873_at
1435153_at				1435153_at
1449126_at				1449126_at
1455980_a_at				1455980_a_at
1425030_at
1460431_at				1460431_at
1423711_at				1423711_at
1441986_at				1441986_at
1436809_a_at				1436809_a_at
1439948_at
1458781_at
1455137_at				1455137_at
1419558_at				1419558_at
1420372_at				1420372_at
1418188_a_at				1418188_a_at
1423228_at				1423228_at
1426567_a_at				1426567_a_at
1422191_at				1422191_at
1455014_at				1455014_at
1449976_a_at
1424896_at
1457287_at				1457287_at
1427390_at				1427390_at
1422595_s_at				1422595_s_at
1443882_at				1443882_at
1451755_a_at				1451755_a_at
1452227_at				1452227_at
1417167_at				1417167_at
1458038_at
1420927_at				1420927_at
1428904_at				1428904_at
1436803_a_at				1436803_a_at
1419456_at				1419456_at
1429672_at				1429672_at
1440671_at				1440671_at
1426494_at				1426494_at
1422321_a_at				1422321_a_at
1439619_at
1429452_x_at				1429452_x_at
1426544_a_at				1426544_a_at
1417881_at				1417881_at
1455161_at				1455161_at
1426922_s_at				1426922_s_at
1417182_at				1417182_at
1460725_at				1460725_at
1426226_at				1426226_at
1456662_at

## Sheet: Sheet2
MR	Signal Log Ratio		MR2_Signal	MR2_Detection	Signal Log Ratio	Change	Change p-value	MR3_Signal	MR3_Detection	Gene Title	Gene Symbol	GO Biological Process Description	GO Molecular Function Description	GO Cellular Component Description	Pathway	Pathway Hyperlink
Rfx3	5.7	1441702_at	64.6	P	5.7	I	0.001486	1.1	A	Regulatory factor X, 3 (influences HLA class II expression), mRNA (cDNA clone MGC:27565 IMAGE:4483833)	Rfx3	transcription /// regulation of transcription, DNA-dependent /// determination of left/right symmetry /// negative regulation of transcription	DNA binding /// transcriptional repressor activity	nucleus /// nucleus	---	---
	5.5	1441714_at	43.8	P	5.5	I	2.7e-05	0.8	A	PREDICTED: similar to novel KRAB box containing protein [Mus musculus], mRNA sequence	---	---	---	---	---	---
Serpina3c	5.3	1421564_at	103.3	P	5.3	I	0.000389	1.5	A	serine (or cysteine) peptidase inhibitor, clade A, member 3C	Serpina3c	---	endopeptidase inhibitor activity /// serine-type endopeptidase inhibitor activity	---	---	---
	5	1420229_at	38.4	P	5	I	0.000692	1.4	A	---	---	---	---	---	---	---
Zfpm2	5	1449314_at	99	P	5	I	6.8e-05	2.2	A	zinc finger protein, multitype 2	Zfpm2	negative regulation of transcription from RNA polymerase II promoter /// transcription /// regulation of transcription, DNA-dependent /// positive regulation of transcription from RNA polymerase II promoter	nucleic acid binding /// DNA binding /// transcription corepressor activity /// zinc ion binding /// metal ion binding	nucleus /// cytoplasm /// nucleus	---	---
	4.8	1447590_at	65.6	P	4.8	I	0.001486	3.5	A	Adult male bone cDNA, RIKEN full-length enriched library, clone:9830167D18 product:unclassifiable, full insert sequence	---	---	---	---	---	---
Trpm3	4.3	1456633_at	37.6	P	4.3	I	0.000189	1.2	A	transient receptor potential cation channel, subfamily M, member 3	Trpm3	transport /// ion transport /// cation transport	receptor activity /// ion channel activity /// cation channel activity	integral to membrane /// membrane	---	---
Flrt3	4.1	1453102_at	154	P	4.1	I	2.3e-05	5.3	A	fibronectin leucine rich transmembrane protein 3	Flrt3	---	---	integral to membrane	---	---
Omt2b	4.1	1455041_at	57.4	M	4.1	I	0.000933	1.1	A	oocyte maturation, beta	Omt2b	---	---	cytosol	---	---
Pfkfb2	4	1422091_at	174.5	M	4	I	0.000692	11.1	A	6-phosphofructo-2-kinase/fructose-2,6-biphosphatase 2	Pfkfb2	fructose 2,6-bisphosphate metabolism /// metabolism	nucleotide binding /// catalytic activity /// 6-phosphofructo-2-kinase activity /// fructose-2,6-bisphosphate 2-phosphatase activity /// ATP binding /// kinase activity /// transferase activity /// hydrolase activity	---	Fructose and mannose metabolism /// Fructose and mannose metabolism	www.genome.ad.jp/dbget-bin/show_pathway?MAP00051+2.7.1.105 /// www.genome.ad.jp/dbget-bin/show_pathway?MAP00051+3.1.3.46
---	4	1434115_at	99.4	P	4	I	0.000346	6	A	---	---	---	---	---	---	---
---	4	1445526_at	36.2	M	4	I	0.000346	1.6	A	2 cells egg cDNA, RIKEN full-length enriched library, clone:B020008J18 product:unclassifiable, full insert sequence	---	---	---	---	---	---
---	4	1449651_x_at	102	P	4	I	0.000966	8.8	A	---	---	---	---	---	---	---
2600017H02Rik	4	1453285_at	367.7	P	4	I	0.000346	21.4	A	RIKEN cDNA 2600017H02 gene	2600017H02Rik	---	---	---	---	---
	3.9	1451452_a_at	437.1	P	3.9	I	0.000214	26.1	A	regulator of G-protein signaling 16	Rgs16	G-protein coupled receptor protein signaling pathway /// negative regulation of signal transduction	signal transducer activity /// GTPase activator activity	cytoplasm	Calcium_regulation_in_cardiac_cells /// Smooth_muscle_contraction	www.genmapp.org/HTML_MAPPs/mouse/Mm_Contributed_20041110/physiological_process-GenMAPP/Mm_Calcium_regulation_in_cardiac_cells/Mm_Calcium_regulation_in_cardiac_cells.htm /// www.genmapp.org/HTML_MAPPs/mouse/Mm_Contributed_20041110/physiological_process-GenMAPP/Mm_Smooth_muscle_contraction/Mm_Smooth_muscle_contraction.htm
Dub1	3.5	1420773_at	76.4	P	3.5	I	0.000241	7.5	A	deubiquitinating enzyme 1	Dub1	ubiquitin-dependent protein catabolism /// ubiquitin cycle /// protein deubiquitination	cysteine-type endopeptidase activity /// ubiquitin thiolesterase activity /// ubiquitin-specific protease activity /// peptidase activity /// cysteine-type peptidase activity /// hydrolase activity	---	---	---
MGI:2668443	3.5	1440523_at	60.9	M	3.5	I	0.001651	5.5	A	retinal short chain dehydrogenase reductase 2	MGI:2668443	metabolism	oxidoreductase activity	---	---	---
---	3.5	1444743_at	33.2	P	3.5	I	0.000774	2.9	A	PREDICTED: Mus musculus hypothetical protein LOC (LOC544854), mRNA	---	---	---	---	---	---
Dnase2a	3.3	1430135_at	77.5	P	3.3	I	0.000167	7.3	A	deoxyribonuclease II alpha	Dnase2a	DNA metabolism /// DNA catabolism /// apoptosis /// development /// erythrocyte differentiation /// protein amino acid phosphorylation /// protein kinase cascade /// cytoskeleton organization and biogenesis /// protein amino acid phosphorylation	nuclease activity /// endonuclease activity /// deoxyribonuclease II activity /// hydrolase activity /// deoxyribonuclease II activity /// protein binding /// magnesium ion binding /// protein serine/threonine kinase activity /// ATP binding /// nucleotide binding /// magnesium ion binding /// protein kinase activity /// protein serine/threonine kinase activity /// protein binding /// ATP binding…	extracellular space /// lysosome /// lysosome /// membrane /// cytoskeleton /// membrane	---	---
	3.2	1429310_at	216.1	P	3.2	I	0.000307	35.3	A	fibronectin leucine rich transmembrane protein 3	Flrt3	---	---	integral to membrane	---	---
Phc2	3.2	1439639_at	254.4	P	3.2	I	0.001077	36.3	A	Edr2 p36 mRNA for early development regulator 2 p36	Phc2	---	protein binding /// protein binding /// zinc ion binding	nucleus /// nucleus	---	---
4933432P15Rik	3.2	1444128_at	73.7	P	3.2	I	0.001651	10.8	A	MKIAA0621 protein	4933432P15Rik	---	GTPase activator activity	---	---	---
Fosl1	3.1	1417487_at	671.3	P	3.1	I	0.000147	65.3	A	fos-like antigen 1	Fosl1	regulation of transcription, DNA-dependent	DNA binding	nucleus	Wnt_Signaling	www.genmapp.org/HTML_MAPPs/mouse/Mm_Contributed_20041110/cellular_process-GenMAPP/Mm_Wnt_Signaling/Mm_Wnt_Signaling.htm
4732496G21Rik	3.1	1436620_at	125.3	P	3.1	I	0.000966	15	A	RIKEN cDNA 4732496G21 gene	4732496G21Rik	---	---	---	---	---
	3.1	1457037_at	201.3	P	3.1	I	2e-05	15.7	A	gene model 1103, (NCBI) /// ZBTB2-like	Gm1103 /// LOC544682	---	---	---	---	---
6030400A10Rik	3	1433202_at	66.2	P	3	I	0.001201	5.4	A	RIKEN cDNA 6030400A10 gene	6030400A10Rik	---	---	---	---	---
Gria4	2.9	1435722_at	83.3	P	2.9	I	0.000389	7.8	A	glutamate receptor, ionotropic, AMPA4 (alpha 4)	Gria4	transport /// ion transport /// potassium ion transport	receptor activity /// ionotropic glutamate receptor activity /// transporter activity /// ion channel activity /// glutamate-gated ion channel activity /// potassium channel activity	membrane /// integral to membrane /// postsynaptic membrane /// integral to membrane	---	---
Snf1lk2	2.9	1457276_at	217.9	P	2.9	I	0.000101	15.9	A	SNF1-like kinase 2	Snf1lk2	protein amino acid phosphorylation /// insulin receptor signaling pathway /// protein kinase cascade /// regulation of insulin receptor signaling pathway /// protein amino acid phosphorylation	nucleotide binding /// magnesium ion binding /// protein kinase activity /// protein serine/threonine kinase activity /// ATP binding /// kinase activity /// transferase activity /// metal ion binding /// magnesium ion binding /// ATP binding /// protein serine/threonine kinase activity	nucleus /// cytoplasm	---	---
9130213B05Rik	2.8	1428891_at	121.2	P	2.8	I	0.001336	15.4	A	RIKEN cDNA 9130213B05 gene	9130213B05Rik	---	---	extracellular space /// integral to membrane	---	---
	2.8	1439805_at	1416.3	P	2.8	I	2e-05	247.1	P	Nuclear factor of activated T-cells 5 (Nfat5)	Nfat5	transcription /// transcription, DNA-dependent /// regulation of transcription, DNA-dependent /// regulation of transcription /// positive regulation of transcription from RNA polymerase II promoter /// cytokine production	DNA binding /// transcription factor activity /// DNA binding /// transcription factor activity	nucleus /// cytoplasm /// nucleus	---	---
9630026M06Rik	2.8	1442427_at	172	P	2.8	I	6.8e-05	20.1	A	RIKEN cDNA 9630026M06 gene	9630026M06Rik	---	---	---	---	---
Lrig1	2.8	1449893_a_at	307.1	P	2.8	I	2.3e-05	37.8	A	leucine-rich repeats and immunoglobulin-like domains 1	Lrig1	---	---	extracellular space /// integral to membrane /// integral to membrane	---	---
Otud1	2.8	1453119_at	5014.9	P	2.8	I	2e-05	649	P	OTU domain containing 1	Otud1	---	---	---	---	---
---	2.7	1435524_at	11038.7	P	2.7	I	2e-05	1640.3	P	CDNA clone IMAGE:4036503, with apparent retained intron	---	---	---	---	---	---
Klf4	2.6	1417394_at	3282.2	P	2.6	I	2e-05	673.6	P	Kruppel-like factor 4 (gut)	Klf4	transcription /// regulation of transcription, DNA-dependent /// negative regulation of transcription, DNA-dependent /// negative regulation of transcription, DNA-dependent	nucleic acid binding /// DNA binding /// zinc ion binding /// metal ion binding /// transcription factor activity /// zinc ion binding /// transcriptional activator activity /// transcriptional repressor activity /// transcriptional repressor activity	nucleus /// nucleus	---	---
Galntl5	2.6	1417641_at	60.2	P	2.6	I	3.5e-05	8.1	A	UDP-N-acetyl-alpha-D-galactosamine:polypeptide N-acetylgalactosaminyltransferase-like 5	Galntl5	---	calcium ion binding /// transferase activity /// transferase activity, transferring glycosyl groups /// manganese ion binding /// transferase activity, transferring glycosyl groups	Golgi stack /// integral to membrane /// integral to membrane	---	---
Mx2	2.6	1419676_at	1253.4	P	2.6	I	7.8e-05	212.7	A	myxovirus (influenza virus) resistance 2	Mx2	defense response /// immune response /// response to virus /// innate immune response /// immune response /// response to virus	nucleotide binding /// GTPase activity /// GTPase activity /// GTP binding /// GTP binding /// GTPase activity /// GTP binding	cytoplasm	---	---
B230217O12Rik	2.6	1456356_at	87.7	P	2.6	I	0.001651	14.5	A	RIKEN cDNA B230217O12 gene	B230217O12Rik	---	---	---	---	---
	2.5	1417395_at	813.8	P	2.5	I	2e-05	202.3	P	Kruppel-like factor 4 (gut)	Klf4	transcription /// regulation of transcription, DNA-dependent /// negative regulation of transcription, DNA-dependent /// negative regulation of transcription, DNA-dependent	nucleic acid binding /// DNA binding /// zinc ion binding /// metal ion binding /// transcription factor activity /// zinc ion binding /// transcriptional activator activity /// transcriptional repressor activity /// transcriptional repressor activity	nucleus /// nucleus	---	---
Gm337	2.5	1437199_at	579.3	P	2.5	I	2.3e-05	147.7	A	gene model 337, (NCBI)	Gm337	---	---	---	---	---
B230208H17Rik	2.5	1438100_at	29.9	P	2.5	I	0.001486	4.5	A	RIKEN cDNA B230208H17 gene	B230208H17Rik	small GTPase mediated signal transduction	GTP binding	---	---	---
	2.5	1442700_at	442.2	P	2.5	I	0.000273	72.2	A	phosphodiesterase 4B, cAMP specific	Pde4b	smooth muscle contraction /// signal transduction	cAMP-specific phosphodiesterase activity /// catalytic activity /// 3',5'-cyclic-nucleotide phosphodiesterase activity	---	Smooth_muscle_contraction	www.genmapp.org/HTML_MAPPs/mouse/Mm_Contributed_20041110/physiological_process-GenMAPP/Mm_Smooth_muscle_contraction/Mm_Smooth_muscle_contraction.htm
Rbm14	2.5	1443033_at	141	P	2.5	I	0.000307	14.2	A	RNA binding motif protein 14	Rbm14	transcription /// regulation of transcription, DNA-dependent /// DNA replication /// DNA repair /// DNA recombination /// response to hormone stimulus /// histone deacetylation /// estrogen receptor signaling pathway /// glucocorticoid receptor signaling pathway /// positive regulation of transcription from RNA polymerase II promoter	nucleotide binding /// nucleic acid binding /// RNA binding /// RNA binding /// RNA polymerase II transcription mediator activity /// ligand-dependent nuclear receptor transcription coactivator activity /// protein binding, bridging	nucleus /// mediator complex /// transcription factor complex /// ribonucleoprotein complex	mRNA_processing_binding_Reactome	www.genmapp.org/HTML_MAPPs/mouse/Mm_Contributed_20041110/cellular_process-GenMAPP/Mm_mRNA_processing_binding_Reactome/Mm_mRNA_processing_binding_Reactome.htm
4930428J16Rik	2.5	1453854_at	101.1	P	2.5	I	0.001077	18.2	A	RIKEN cDNA 4930428J16 gene	4930428J16Rik	---	---	---	---	---
Dusp10	2.4	1417164_at	878.7	P	2.4	I	2e-05	145.4	M	dual specificity phosphatase 10	Dusp10	protein amino acid dephosphorylation /// response to stress /// JNK cascade /// protein amino acid dephosphorylation	protein phosphatase type 2A activity /// protein phosphatase type 1 activity /// phosphoprotein phosphatase activity /// protein serine/threonine phosphatase activity /// protein tyrosine phosphatase activity /// protein tyrosine/serine/threonine phosphatase activity /// CTD phosphatase activity /// protein phosphatase type 2C activity /// hydrolase activity /// MAP kinase phosphatase activity //…	nucleus /// cytoplasm /// nucleus	/// Calcium signaling pathway /// /// Calcium signaling pathway /// Type I diabetes mellitus	www.genome.ad.jp/dbget-bin/show_pathway?+3.1.3.16 /// www.genome.ad.jp/dbget-bin/show_pathway?MAP04020+3.1.3.16 /// www.genome.ad.jp/dbget-bin/show_pathway?+3.1.3.48 /// www.genome.ad.jp/dbget-bin/show_pathway?MAP04020+3.1.3.48 /// www.genome.ad.jp/dbget-bin/show_pathway?MAP04940+3.1.3.48
1700017G21Rik /// LOC434724 /// LOC434725 /// LOC546185 /// LOC546187 /// LOC546199 /// LOC546203 /// LOC546204 /// LOC546259	2.4	1424537_at	45.7	P	2.4	I	0.001832	11.5	A	RIKEN cDNA 1700017G21 gene /// similar to RIKEN cDNA 1700017G21 /// similar to Type 3 /// similar to mgclh /// similar to Type 3 /// similar to Type 3 /// similar to Type 3 /// similar to mgclh /// similar to Type 3	1700017G21Rik /// LOC434724 /// LOC434725 /// LOC546185 /// LOC546187 /// LOC546199 /// LOC546203 /// LOC546204 /// LOC546259	development /// spermatogenesis /// cell differentiation	protein binding	nucleus	---	---
4933437F05Rik	2.4	1430314_at	252	P	2.4	I	2e-05	52	A	RIKEN cDNA 4933437F05 gene	4933437F05Rik	electron transport /// proline biosynthesis	pyrroline-5-carboxylate reductase activity	---	---	---
4833416J08Rik	2.4	1430404_at	1428.2	P	2.4	I	2e-05	283.6	P	RIKEN cDNA 4833416J08 gene	4833416J08Rik	---	---	---	---	---
C030015A19Rik	2.4	1431409_at	96.8	M	2.4	I	0.000346	15.9	A	RIKEN cDNA C030015A19 gene	C030015A19Rik	---	---	---	---	---
---	2.4	1441228_at	870	P	2.4	I	2e-05	148.3	P	PREDICTED: similar to vascular early response gene protein [Mus musculus], mRNA sequence	---	---	---	---	---	---
Za20d3	2.4	1442236_at	53	P	2.4	I	0.001832	10.8	A	zinc finger, A20 domain containing 3	Za20d3	signal transduction	protein binding /// DNA binding /// zinc ion binding	---	---	---
Atf7ip2	2.3	1427603_at	149.5	P	2.3	I	0.000865	21.9	A	activating transcription factor 7 interacting protein 2	Atf7ip2	---	---	---	---	---
	2.3	1437808_x_at	160.3	P	2.3	I	0.000552	3.6	A	Interleukin 10 receptor, alpha (Il10ra), mRNA	Il10ra	cell surface receptor linked signal transduction	receptor activity /// hematopoietin/interferon-class (D200-domain) cytokine receptor activity /// interleukin receptor activity	integral to plasma membrane /// membrane /// integral to membrane /// integral to membrane	Inflammatory_Response_Pathway	www.genmapp.org/HTML_MAPPs/mouse/Mm_Contributed_20041110/physiological_process-GenMAPP/Mm_Inflammatory_Response_Pathway/Mm_Inflammatory_Response_Pathway.htm
Pum1	2.3	1444140_at	168.5	P	2.3	I	0.000492	27.8	A	Pumilio 1 (Drosophila) (Pum1), mRNA	Pum1	regulation of protein biosynthesis /// regulation of translation	RNA binding /// binding /// RNA binding	---	mRNA_processing_binding_Reactome	www.genmapp.org/HTML_MAPPs/mouse/Mm_Contributed_20041110/cellular_process-GenMAPP/Mm_mRNA_processing_binding_Reactome/Mm_mRNA_processing_binding_Reactome.htm
Chd2	2.3	1445843_at	346.7	P	2.3	I	3.5e-05	58.6	P	chromodomain helicase DNA binding protein 2	Chd2	---	helicase activity	---	---	---
---	2.3	1447896_s_at	27248.1	P	2.3	I	2e-05	5317	P	CDNA clone IMAGE:4036503, with apparent retained intron	---	---	---	---	---	---
	2.3	1453596_at	1169.9	P	2.3	I	2e-05	266.4	P	inhibitor of DNA binding 2	Id2	development /// heart development /// regulation of transcription /// lymph node development	transcription regulator activity	nucleus /// cytoplasm /// nucleus	---	---
	2.2	1436067_at	209.4	P	2.2	I	0.000214	62.6	A	zinc finger and BTB domain containing 10	Zbtb10	---	metal ion binding /// nucleic acid binding /// zinc ion binding	nucleus	---	---
3830408D07Rik	2.2	1453555_at	128	P	2.2	I	0.000101	37.2	A	RIKEN cDNA 3830408D07 gene	3830408D07Rik	---	---	---	---	---
---	2.2	1457202_at	140	P	2.2	I	0.000101	38.1	A	---	---	---	---	---	---	---
Cxcl11	2.1	1419697_at	407.9	P	2.1	I	0.000552	100.5	A	chemokine (C-X-C motif) ligand 11	Cxcl11	chemotaxis /// inflammatory response /// immune response /// sensory perception	cytokine activity /// chemokine activity /// chemokine activity	extracellular region /// extracellular space /// extracellular space	---	---
Ifnb1	2.1	1422305_at	243	P	2.1	I	6.8e-05	63.5	A	interferon beta 1, fibroblast	Ifnb1	defense response /// response to virus /// defense response to pathogenic bacteria	cytokine activity /// hematopoietin/interferon-class (D200-domain) cytokine receptor binding /// cytokine activity	extracellular region /// extracellular space /// extracellular space	---	---
---	2.1	1425868_at	624.4	P	2.1	I	2.3e-05	104	P	Histone 2, H2bb (Hist2h2bb), mRNA	---	nucleosome assembly /// chromosome organization and biogenesis (sensu Eukaryota)	DNA binding	nucleosome /// nucleus	---	---
Plagl1	2.1	1426208_x_at	403.4	P	2.1	I	0.000346	104	P	pleiomorphic adenoma gene-like 1	Plagl1	positive regulation of transcription from RNA polymerase II promoter	DNA binding /// metal ion binding /// nucleic acid binding /// zinc ion binding	nucleus	---	---
	2.1	1434210_s_at	236.5	P	2.1	I	4.6e-05	37.2	A	leucine-rich repeats and immunoglobulin-like domains 1	Lrig1	---	---	extracellular space /// integral to membrane /// integral to membrane	---	---
1190002H23Rik	2.1	1438511_a_at	372.6	P	2.1	I	5.2e-05	107.3	P	RIKEN cDNA 1190002H23 gene	1190002H23Rik	cell cycle	protein binding /// protein kinase activator activity	nucleus /// cytoplasm	---	---
Gphn	2.1	1445188_at	66.2	P	2.1	I	0.000389	21.1	A	MKIAA1385 protein	Gphn	protein targeting /// Mo-molybdopterin cofactor biosynthesis /// establishment of synaptic specificity at neuromuscular junction /// Mo-molybdopterin cofactor biosynthesis	catalytic activity /// cytoskeletal protein binding	cytoskeleton /// extrinsic to plasma membrane	---	---
	2.1	1452530_a_at	531.5	M	2.1	I	0.001651	129.1	A	runt related transcription factor 1	Runx1	skeletal development /// transcription /// regulation of transcription, DNA-dependent /// neuron differentiation /// positive regulation of transcription from RNA polymerase II promoter /// regulation of transcription, DNA-dependent	DNA binding /// transcription factor activity /// protein binding /// ATP binding /// protein binding /// transcriptional activator activity /// DNA binding /// transcription factor activity	nucleus	---	---
	2.1	1453374_at	269.3	P	2.1	I	2e-05	88.5	A	zinc finger, A20 domain containing 2	Za20d2	---	nucleic acid binding /// DNA binding /// zinc ion binding /// metal ion binding	---	---	---
	2.1	1455679_at	292.1	P	2.1	I	0.000241	74.7	A	RIKEN cDNA 5830411E10 gene	5830411E10Rik	---	nucleic acid binding	---	---	---
	2	1417163_at	129.5	P	2	I	6e-05	55.8	A	dual specificity phosphatase 10	Dusp10	protein amino acid dephosphorylation /// response to stress /// JNK cascade /// protein amino acid dephosphorylation	protein phosphatase type 2A activity /// protein phosphatase type 1 activity /// phosphoprotein phosphatase activity /// protein serine/threonine phosphatase activity /// protein tyrosine phosphatase activity /// protein tyrosine/serine/threonine phosphatase activity /// CTD phosphatase activity /// protein phosphatase type 2C activity /// hydrolase activity /// MAP kinase phosphatase activity //…	nucleus /// cytoplasm /// nucleus	/// Calcium signaling pathway /// /// Calcium signaling pathway /// Type I diabetes mellitus	www.genome.ad.jp/dbget-bin/show_pathway?+3.1.3.16 /// www.genome.ad.jp/dbget-bin/show_pathway?MAP04020+3.1.3.16 /// www.genome.ad.jp/dbget-bin/show_pathway?+3.1.3.48 /// www.genome.ad.jp/dbget-bin/show_pathway?MAP04020+3.1.3.48 /// www.genome.ad.jp/dbget-bin/show_pathway?MAP04940+3.1.3.48
Slc6a3	2	1417415_at	106.1	P	2	I	0.001201	14.9	A	solute carrier family 6 (neurotransmitter transporter, dopamine), member 3	Slc6a3	transport /// neurotransmitter transport /// dopamine transport /// regulation of dopamine metabolism /// dopamine biosynthesis /// dopamine catabolism	neurotransmitter:sodium symporter activity /// dopamine transporter activity /// dopamine:sodium symporter activity /// symporter activity /// dopamine:sodium symporter activity	integral to plasma membrane /// membrane /// integral to membrane	---	---
	2	1418003_at	333.3	P	2	I	8.8e-05	92	P	RIKEN cDNA 1190002H23 gene	1190002H23Rik	cell cycle	protein binding /// protein kinase activator activity	nucleus /// cytoplasm	---	---
Fosb	2	1422134_at	227.6	P	2	I	0.000167	52.8	A	FBJ osteosarcoma oncogene B	Fosb	regulation of progression through cell cycle /// regulation of transcription, DNA-dependent /// proteolysis /// cellular physiological process	DNA binding /// subtilase activity /// DNA binding	intracellular /// nucleus	---	---
5033430I15Rik	2	1432509_at	175.4	P	2	I	0.000774	32	A	RIKEN cDNA 5033430I15 gene	5033430I15Rik	---	---	---	---	---
	2	1435174_at	2537.8	P	2	I	2e-05	587.2	P	rosbin, round spermatid basic protein 1	Rsbn1	---	protein binding	nucleus /// nucleus	---	---
	2	1438204_at	247	P	2	I	8.8e-05	97.4	A	Histone 1, H1c (Hist1h1c), mRNA	Hist1h1c	nucleosome assembly /// chromosome organization and biogenesis (sensu Eukaryota) /// nucleosome spacing /// nucleosome assembly	DNA binding /// protein binding /// DNA binding /// DNA binding	nucleosome /// nucleus /// chromosome /// nucleosome /// nucleus	---	---
	2	1439328_at	869.4	P	2	I	2e-05	206.7	P	nuclear factor of activated T-cells 5	Nfat5	transcription /// transcription, DNA-dependent /// regulation of transcription, DNA-dependent /// regulation of transcription /// positive regulation of transcription from RNA polymerase II promoter /// cytokine production	DNA binding /// transcription factor activity /// DNA binding /// transcription factor activity	nucleus /// cytoplasm /// nucleus	---	---
4933428L19Rik	2	1439623_at	855.6	P	2	I	0.000147	191.6	P	PREDICTED: Mus musculus RIKEN cDNA 4933428L19 gene (4933428L19Rik), mRNA	4933428L19Rik	---	---	---	---	---
	2	1446317_at	101.9	P	2	I	0.000692	27.3	A	AT rich interactive domain 4B (Rbp1 like)	Arid4b	---	nucleic acid binding /// DNA binding	intracellular	---	---
Glcci1	2	1451972_at	1273.7	P	2	I	2e-05	304.4	P	glucocorticoid induced transcript 1	Glcci1	---	---	cytoplasm	---	---
	2	1455944_at	1128.3	P	2	I	3e-05	230.4	P	zinc finger protein 516	Zfp516	transcription /// regulation of transcription, DNA-dependent	nucleic acid binding /// DNA binding /// zinc ion binding /// metal ion binding	nucleus	---	---
---	2	1456861_at	134.8	P	2	I	0.000189	28.5	A	Activated spleen cDNA, RIKEN full-length enriched library, clone:F830206P12 product:hypothetical Cytochrome c heme-binding site containing protein, full insert sequence	---	---	---	---	---	---
Lix1	1.9	1421180_at	258.4	P	1.9	I	2.3e-05	83.4	A	limb expression 1 homolog (chicken)	Lix1	---	---	---	---	---
	1.9	1425398_at	142.1	P	1.9	I	0.000346	32.9	A	histone 1, H2bc	Hist1h2bc	nucleosome assembly /// chromosome organization and biogenesis (sensu Eukaryota) /// nucleosome assembly /// chromosome organization and biogenesis (sensu Eukaryota) /// nucleosome assembly	DNA binding /// DNA binding /// DNA binding	nucleosome /// nucleus /// chromosome /// nucleosome /// nucleus /// nucleosome	---	---
Spag9	1.9	1430556_at	283.2	P	1.9	I	2.3e-05	68.2	A	sperm associated antigen 9	Spag9	activation of MAPK activity /// protein homooligomerization /// protein biosynthesis	JUN kinase binding /// kinesin binding /// structural constituent of ribosome	cytoplasm /// intracellular /// ribosome /// ribonucleoprotein complex	---	---
Dach1	1.9	1447174_at	104	P	1.9	I	0.000147	37.3	A	DACH protein (Dach)	Dach1	transcription /// regulation of transcription, DNA-dependent /// development /// regulation of transcription /// regulation of transcription	DNA binding /// transcription factor activity /// protein binding	nucleus /// transcription factor complex /// nucleus	---	---
Slc28a2 /// LOC381417	1.9	1450639_at	2164.7	P	1.9	I	2.7e-05	362.6	P	solute carrier family 28 (sodium-coupled nucleoside transporter), member 2 /// similar to solute carrier family 28 (sodium-coupled nucleoside transporter), member 2	Slc28a2 /// LOC381417	transport /// purine nucleoside transport	nucleoside binding /// nucleoside:sodium symporter activity /// purine nucleoside transporter activity	integral to plasma membrane /// membrane /// integral to membrane /// integral to membrane	---	---
	1.9	1450750_a_at	352	P	1.9	I	0.000389	62.1	A	nuclear receptor subfamily 4, group A, member 2	Nr4a2	transcription /// regulation of transcription, DNA-dependent /// nervous system development /// neuron differentiation /// regulation of dopamine metabolism /// positive regulation of transcription from RNA polymerase II promoter	DNA binding /// transcription factor activity /// steroid hormone receptor activity /// receptor activity /// ligand-dependent nuclear receptor activity /// protein binding /// metal ion binding /// DNA binding /// ligand-dependent nuclear receptor activity /// zinc ion binding	nucleus /// nucleus	Nuclear_Receptors	www.genmapp.org/HTML_MAPPs/mouse/Mm_Contributed_20041110/molecular_function_GenMAPP/Mm_Nuclear_Receptors/Mm_Nuclear_Receptors.htm
2810402A17Rik	1.9	1453040_at	234.4	P	1.9	I	0.000346	70	P	RIKEN cDNA 2810402A17 gene	2810402A17Rik	---	---	---	---	---
Ndst3	1.9	1453777_a_at	172.1	P	1.9	I	0.00013	44.5	A	N-deacetylase/N-sulfotransferase (heparan glucosaminyl) 3	Ndst3	---	transferase activity /// sulfotransferase activity	---	---	---
Rkhd2	1.9	1454612_at	8944.3	P	1.9	I	2e-05	2456.2	P	ring finger and KH domain containing 2	Rkhd2	---	---	---	---	---
Ticam1	1.9	1454676_s_at	1163.9	P	1.9	I	2e-05	301.8	P	toll-like receptor adaptor molecule 1	Ticam1	I-kappaB kinase/NF-kappaB cascade	transmembrane receptor activity	membrane	---	---
	1.9	1456489_at	612.9	P	1.9	I	2e-05	160.6	P	cleavage and polyadenylation factor subunit homolog (S. cerevisiae)	Pcf11	---	---	---	---	---
4930488L10Rik	1.9	1457184_at	478.4	P	1.9	I	8.8e-05	91.9	A	FERM domain containing 6 (Frmd6), mRNA	4930488L10Rik	---	binding	cytoskeleton	---	---
	1.9	1458996_at	572.4	P	1.9	I	0.001201	114.5	P	integrin alpha 5 (fibronectin receptor alpha)	Itga5	cell-substrate junction assembly /// cell adhesion /// cell-matrix adhesion /// integrin-mediated signaling pathway /// memory	receptor activity /// calcium ion binding /// protein binding /// protein binding	extracellular space /// integrin complex /// integral to membrane /// synaptosome /// integral to membrane	Integrin-mediated_cell_adhesion_KEGG	www.genmapp.org/HTML_MAPPs/mouse/Mm_Contributed_20041110/cellular_process-GenMAPP/Mm_Integrin-mediated_cell_adhesion_KEGG/Mm_Integrin-mediated_cell_adhesion_KEGG.htm
	1.8	1419067_a_at	3023.1	P	1.8	I	2e-05	919.9	P	RAB guanine nucleotide exchange factor (GEF) 1	Rabgef1	transport /// endocytosis /// protein transport	DNA binding /// zinc ion binding /// metal ion binding	---	---	---
Ewsr1	1.8	1425919_at	609.8	P	1.8	I	0.000552	160.6	P	Ewing sarcoma breakpoint region 1 (Ewsr1), mRNA	Ewsr1	transcription /// regulation of transcription, DNA-dependent	nucleotide binding /// nucleic acid binding /// DNA binding /// RNA binding /// calmodulin binding /// zinc ion binding /// metal ion binding	nucleus /// nucleus	mRNA_processing_binding_Reactome	www.genmapp.org/HTML_MAPPs/mouse/Mm_Contributed_20041110/cellular_process-GenMAPP/Mm_mRNA_processing_binding_Reactome/Mm_mRNA_processing_binding_Reactome.htm
---	1.8	1426818_at	326.7	P	1.8	I	2e-05	98.5	A	CDNA clone IMAGE:6434118	---	---	---	---	---	---
2510001I10Rik	1.8	1428882_at	817.1	P	1.8	I	3e-05	179	P	RIKEN cDNA 2510001I10 gene	2510001I10Rik	transport	---	---	---	---
	1.8	1430623_s_at	3734.5	P	1.8	I	2.3e-05	1021.5	P	RIKEN cDNA 5830411E10 gene	5830411E10Rik	---	nucleic acid binding	---	---	---
---	1.8	1430956_at	77.7	P	1.8	I	0.001651	23.9	A	---	---	---	---	---	---	---
9430008C03Rik	1.8	1434574_at	733.6	P	1.8	I	0.000189	234.1	P	RIKEN cDNA 9430008C03 gene	9430008C03Rik	---	---	---	---	---
Etf1	1.8	1440629_at	105.5	P	1.8	I	2.3e-05	16.5	A	eukaryotic translation termination factor 1	Etf1	protein biosynthesis /// translational termination /// translational termination	translation release factor activity /// translation release factor activity, codon specific	cytoplasm	Translation_Factors	www.genmapp.org/HTML_MAPPs/mouse/Mm_Contributed_20041110/cellular_process-GenMAPP/Mm_Translation_Factors/Mm_Translation_Factors.htm
Zfand2a	1.8	1449702_at	8681.8	P	1.8	I	2e-05	2333.9	P	zinc finger, AN1-type domain 2A	Zfand2a	---	---	---	---	---
	1.8	1457929_at	188.6	P	1.8	I	0.000774	61	A	transformed mouse 3T3 cell double minute 2	Mdm2	ubiquitin cycle /// traversing start control point of mitotic cell cycle /// protein ubiquitination /// protein catabolism /// protein ubiquitination	ubiquitin-protein ligase activity /// protein binding /// zinc ion binding /// ligase activity /// metal ion binding /// ubiquitin-protein ligase activity	ubiquitin ligase complex /// nucleus /// nucleolus /// cytoplasm /// nucleus	Apoptosis /// Apoptosis_GenMAPP /// Cell_Cycle_KEGG /// G1_to_S_cell_cycle_Reactome	www.genmapp.org/HTML_MAPPs/mouse/Mm_Contributed_20041110/cellular_process-GenMAPP/Mm_Apoptosis/Mm_Apoptosis.htm /// www.genmapp.org/HTML_MAPPs/mouse/Mm_Contributed_20041110/cellular_process-GenMAPP/Mm_Apoptosis_GenMAPP/Mm_Apoptosis_GenMAPP.htm /// www.genmapp.org/HTML_MAPPs/mouse/Mm_Contributed_20041110/cellular_process-GenMAPP/Mm_Cell_Cycle_KEGG/Mm_Cell_Cycle_KEGG.htm /// www.genmapp.org/HTML_MA…
---	1.8	1459733_at	1756.7	P	1.8	I	2e-05	510.8	P	---	---	---	---	---	---	---
	1.7	1415941_s_at	6706.2	P	1.7	I	2e-05	2312.3	P	zinc finger, AN1-type domain 2A	Zfand2a	---	---	---	---	---
Dcbld2	1.7	1420526_at	524.2	P	1.7	I	0.000865	167.2	A	discoidin, CUB and LCCL domain containing 2	Dcbld2	cell adhesion /// negative regulation of cell growth /// intracellular receptor-mediated signaling pathway /// wound healing	protein binding	integral to membrane /// integral to plasma membrane /// cell surface	---	---
Sts	1.7	1421500_at	1105.8	P	1.7	I	2e-05	321.1	A	steroid sulfatase	Sts	lipid metabolism /// pregnancy /// metabolism /// steroid metabolism	steryl-sulfatase activity /// calcium ion binding /// sulfuric ester hydrolase activity /// hydrolase activity /// metal ion binding	extracellular space /// endoplasmic reticulum /// microsome /// integral to membrane	---	---
4930431B09Rik	1.7	1429682_at	326.9	P	1.7	I	2e-05	106.1	P	RIKEN cDNA 4930431B09 gene	4930431B09Rik	---	---	---	---	---
H2-Q8	1.7	1430802_at	853.3	P	1.7	I	2.7e-05	261.3	A	histocompatibility 2, Q region locus 8	H2-Q8	defense response /// immune response /// antigen presentation /// antigen presentation, endogenous antigen /// antigen processing, endogenous antigen via MHC class I	MHC class I receptor activity	plasma membrane /// integral to membrane /// MHC class I protein complex	---	---
Cnksr3	1.7	1433983_at	715.1	P	1.7	I	2e-05	216	P	Cnksr family member 3	Cnksr3	regulation of signal transduction	kinase activity /// protein binding	cytoplasm /// membrane	---	---
	1.7	1435877_at	550.8	P	1.7	I	0.000167	190.5	P	serine/threonine kinase 38 like	Stk38l	protein amino acid phosphorylation /// protein amino acid phosphorylation /// protein targeting /// protein kinase cascade /// regulation of cell organization and biogenesis /// protein amino acid phosphorylation	nucleotide binding /// magnesium ion binding /// actin binding /// protein kinase activity /// protein serine/threonine kinase activity /// protein serine/threonine kinase activity /// ATP binding /// kinase activity /// transferase activity /// metal ion binding /// magnesium ion binding /// ATP binding /// protein serine/threonine kinase activity /// ATP binding	cytoplasm /// cytoplasm /// actin cytoskeleton	---	---
Jarid1a	1.7	1437106_at	213.2	P	1.7	I	8.8e-05	48.6	P	jumonji, AT rich interactive domain 1A (Rbp2 like)	Jarid1a	regulation of transcription, DNA-dependent /// regulation of transcription, DNA-dependent	DNA binding /// DNA binding /// protein binding /// zinc ion binding	intracellular /// nucleus /// intracellular /// nucleus	---	---
	1.7	1437635_at	1896.3	P	1.7	I	2e-05	567.5	P	discoidin, CUB and LCCL domain containing 2	Dcbld2	cell adhesion /// negative regulation of cell growth /// intracellular receptor-mediated signaling pathway /// wound healing	protein binding	integral to membrane /// integral to plasma membrane /// cell surface	---	---
Mid1	1.7	1438239_at	1585	P	1.7	I	2e-05	397.6	P	midline 1	Mid1	ubiquitin cycle /// negative regulation of microtubule depolymerization /// protein ubiquitination	ubiquitin-protein ligase activity /// protein binding /// zinc ion binding /// ligase activity /// metal ion binding	ubiquitin ligase complex /// intracellular /// microtubule /// microtubule cytoskeleton	---	---
MGI:2429944	1.7	1444003_at	1070.3	P	1.7	I	2e-05	334.8	P	lung-inducible neuralized-related C3HC4 RING domain protein	MGI:2429944	ubiquitin cycle /// protein ubiquitination	metal ion binding /// ubiquitin-protein ligase activity /// zinc ion binding	nucleus /// ubiquitin ligase complex	---	---
---	1.7	1446692_at	82.3	P	1.7	I	0.000346	22	A	RIKEN cDNA 1110001M19 gene (1110001M19Rik), mRNA	---	---	---	---	---	---
	1.7	1447971_at	191.8	P	1.7	I	0.001201	51.9	P	RIKEN cDNA A230061C15 gene	A230061C15Rik	---	---	---	---	---
Mecp2	1.7	1449266_at	594.7	P	1.7	I	6e-05	158.6	A	methyl CpG binding protein 2	Mecp2	transcription /// regulation of transcription, DNA-dependent /// dendrite morphogenesis /// negative regulation of transcription /// neuron maturation /// negative regulation of transcription, DNA-dependent	DNA binding /// methyl-CpG binding /// transcriptional repressor activity	heterochromatin /// nucleus /// nucleus	---	---
	1.7	1449891_a_at	361.7	P	1.7	I	0.000167	125.4	A	discoidin, CUB and LCCL domain containing 2	Dcbld2	cell adhesion /// negative regulation of cell growth /// intracellular receptor-mediated signaling pathway /// wound healing	protein binding	integral to membrane /// integral to plasma membrane /// cell surface	---	---
	1.7	1451847_s_at	412.6	P	1.7	I	0.000214	119.1	A	AT rich interactive domain 4B (Rbp1 like)	Arid4b	---	nucleic acid binding /// DNA binding	intracellular	---	---
	1.6	1415940_at	12527.3	P	1.6	I	2e-05	4380.9	P	zinc finger, AN1-type domain 2A	Zfand2a	---	---	---	---	---
Cdr2	1.6	1417430_at	1215.6	P	1.6	I	2e-05	451.9	P	cerebellar degeneration-related 2	Cdr2	---	---	cytoplasm	---	---
Rnf12	1.6	1418731_at	280.5	P	1.6	I	0.000552	175.9	P	ring finger protein 12	Rnf12	transcription /// regulation of transcription, DNA-dependent /// ubiquitin cycle /// protein ubiquitination	ubiquitin-protein ligase activity /// zinc ion binding /// metal ion binding	ubiquitin ligase complex	---	---
C030018P15Rik	1.6	1419940_at	132.6	P	1.6	I	7.8e-05	38.2	A	RIKEN cDNA C030018P15 gene	C030018P15Rik	---	---	---	---	---
Hipk1	1.6	1421298_a_at	689.7	P	1.6	I	0.000101	202.4	P	homeodomain interacting protein kinase 1	Hipk1	transcription /// regulation of transcription, DNA-dependent /// protein amino acid phosphorylation /// negative regulation of transcription from RNA polymerase II promoter /// protein amino acid phosphorylation /// positive regulation of DNA binding	nucleotide binding /// protein kinase activity /// protein serine/threonine kinase activity /// protein-tyrosine kinase activity /// protein binding /// ATP binding /// kinase activity /// transferase activity /// protein kinase binding /// DNA binding /// transcription corepressor activity /// protein kinase activity /// protein binding	nucleus /// cytoplasm /// PML body /// nuclear speck /// nucleus /// nucleus	---	---
Rrad	1.6	1422562_at	615.4	P	1.6	I	3e-05	171.9	P	Ras-related associated with diabetes	Rrad	small GTPase mediated signal transduction /// protein transport	nucleotide binding /// calmodulin binding /// GTP binding	---	---	---
Rbbp6	1.6	1425114_at	559.7	P	1.6	I	2e-05	297.2	P	retinoblastoma binding protein 6	Rbbp6	protein ubiquitination	metal ion binding /// ubiquitin-protein ligase activity /// zinc ion binding	ubiquitin ligase complex	---	---
Saps3	1.6	1429939_at	214.2	P	1.6	I	7.8e-05	85.8	A	SAPS domain family, member 3	Saps3	---	binding	---	---	---
5730403M16Rik	1.6	1434343_at	516.7	P	1.6	I	2e-05	142.5	P	RIKEN cDNA 5730403M16 gene	5730403M16Rik	regulation of transcription, DNA-dependent /// transcription /// regulation of transcription, DNA-dependent	nucleic acid binding /// nucleic acid binding /// zinc ion binding /// metal ion binding	intracellular /// intracellular /// nucleus	---	---
Taf4b	1.6	1435302_at	569.8	P	1.6	I	2e-05	157	P	TAF4B RNA polymerase II, TATA box binding protein (TBP)-associated factor	Taf4b	transcription from RNA polymerase II promoter /// transcription initiation	translation initiation factor activity /// general RNA polymerase II transcription factor activity /// transcription initiation factor activity	transcription factor complex /// transcription factor TFIID complex	---	---
	1.6	1435768_at	2021.1	P	1.6	I	2e-05	683.2	P	AT rich interactive domain 4B (Rbp1 like)	Arid4b	---	nucleic acid binding /// DNA binding	intracellular	---	---
Orc4l	1.6	1439643_at	283.4	P	1.6	I	2e-05	102.2	P	Origin recognition complex, subunit 4-like (S. cerevisiae), mRNA (cDNA clone MGC:30215 IMAGE:5007346)	Orc4l	DNA replication /// transport /// DNA replication	nucleotide binding /// DNA binding /// ATP binding /// nucleoside-triphosphatase activity /// nucleotide binding	nucleus	Cell_Cycle_KEGG /// DNA_replication_Reactome /// G1_to_S_cell_cycle_Reactome	www.genmapp.org/HTML_MAPPs/mouse/Mm_Contributed_20041110/cellular_process-GenMAPP/Mm_Cell_Cycle_KEGG/Mm_Cell_Cycle_KEGG.htm /// www.genmapp.org/HTML_MAPPs/mouse/Mm_Contributed_20041110/cellular_process-GenMAPP/Mm_DNA_replication_Reactome/Mm_DNA_replication_Reactome.htm /// www.genmapp.org/HTML_MAPPs/mouse/Mm_Contributed_20041110/cellular_process-GenMAPP/Mm_G1_to_S_cell_cycle_Reactome/Mm_G1_to_S_c…
2900045N06Rik	1.6	1441125_at	226	P	1.6	I	3e-05	68.2	A	RIKEN cDNA 2900045N06 gene	2900045N06Rik	---	---	---	---	---
	1.6	1444971_at	279.9	P	1.6	I	6.8e-05	125.6	P	RNA binding motif protein 5 (Rbm5), mRNA	Rbm5	---	nucleic acid binding /// zinc ion binding /// nucleotide binding /// RNA binding /// metal ion binding	intracellular /// nucleus	mRNA_processing_binding_Reactome	www.genmapp.org/HTML_MAPPs/mouse/Mm_Contributed_20041110/cellular_process-GenMAPP/Mm_mRNA_processing_binding_Reactome/Mm_mRNA_processing_binding_Reactome.htm
Sfrs10	1.6	1446496_at	212.5	P	1.6	I	0.000114	75.7	A	splicing factor, arginine/serine-rich 10 (transformer 2 homolog, Drosophila)	Sfrs10	nuclear mRNA splicing, via spliceosome /// mRNA processing /// nuclear mRNA splicing, via spliceosome	nucleotide binding /// nucleic acid binding /// RNA binding /// nucleic acid binding	nucleus /// nucleus	---	---
3110024A21Rik	1.6	1449946_a_at	114.6	P	1.6	I	0.001201	43.7	A	RIKEN cDNA 3110024A21 gene	3110024A21Rik	transcription /// regulation of transcription, DNA-dependent	nucleic acid binding /// DNA binding /// zinc ion binding /// metal ion binding	nucleus	---	---
Socs7	1.6	1455402_at	2045.4	P	1.6	I	2e-05	646	P	Suppressor of cytokine signaling 7 (Socs7), mRNA	Socs7	regulation of cell growth /// intracellular signaling cascade /// negative regulation of signal transduction	---	---	---	---
Gpr73	1.6	1456543_at	279.3	P	1.6	I	2e-05	77.6	P	G protein-coupled receptor 73	Gpr73	signal transduction /// G-protein coupled receptor protein signaling pathway /// G-protein coupled receptor protein signaling pathway /// circadian rhythm /// G-protein coupled receptor protein signaling pathway	rhodopsin-like receptor activity /// signal transducer activity /// receptor activity /// G-protein coupled receptor activity /// neuropeptide Y receptor activity /// purinergic nucleotide receptor activity, G-protein coupled /// rhodopsin-like receptor activity /// G-protein coupled receptor activity /// neuropeptide Y receptor activity	integral to membrane /// integral to membrane	GPCRDB_Other	www.genmapp.org/HTML_MAPPs/mouse/Mm_Contributed_20041110/molecular_function_GenMAPP/Mm_GPCRDB_Other/Mm_GPCRDB_Other.htm
---	1.6	1457851_at	745.6	P	1.6	I	2e-05	265.4	P	---	---	---	---	---	---	---
	1.6	1460384_a_at	543.6	P	1.6	I	2e-05	110.2	P	AT rich interactive domain 4B (Rbp1 like)	Arid4b	---	nucleic acid binding /// DNA binding	intracellular	---	---
St8sia2	1.5	1420377_at	94.3	P	1.5	I	0.001201	24.5	A	ST8 alpha-N-acetyl-neuraminide alpha-2,8-sialyltransferase 2	St8sia2	protein amino acid glycosylation	alpha-N-acetylneuraminate alpha-2,8-sialyltransferase activity /// sialyltransferase activity /// transferase activity /// transferase activity, transferring glycosyl groups	extracellular space /// Golgi apparatus /// Golgi stack /// membrane /// integral to membrane /// integral to Golgi membrane	---	---
	1.5	1422805_a_at	1516	P	1.5	I	0.000167	689.8	P	inhibitor of growth family, member 3	Ing3	regulation of cell growth /// transcription /// regulation of transcription, DNA-dependent /// chromatin modification /// regulation of transcription, DNA-dependent	DNA binding /// protein binding /// zinc ion binding /// metal ion binding	nucleus	---	---
Fnbp4	1.5	1423191_at	1829.6	P	1.5	I	2e-05	658.4	P	formin binding protein 4	Fnbp4	---	protein binding	---	---	---
D930016D06Rik	1.5	1424861_at	340.6	P	1.5	I	7.8e-05	105.3	P	RIKEN cDNA D930016D06 gene	D930016D06Rik	---	---	---	---	---
Hipk2	1.5	1424864_at	228.9	P	1.5	I	0.000966	64.6	A	homeodomain interacting protein kinase 2	Hipk2	negative regulation of transcription from RNA polymerase II promoter /// transcription /// regulation of transcription, DNA-dependent /// protein amino acid phosphorylation /// apoptosis /// cell cycle /// positive regulation of apoptosis /// positive regulation of apoptosis /// negative regulation of progression through cell cycle /// regulation of progression through cell cycle /// induction of…	nucleotide binding /// transcription corepressor activity /// protein kinase activity /// protein serine/threonine kinase activity /// protein binding /// ATP binding /// kinase activity /// transferase activity /// transcription corepressor activity /// protein kinase activity /// protein binding /// virion binding /// DNA binding /// transcription corepressor activity /// protein kinase activit…	nucleus /// cytoplasm /// PML body /// nucleus /// nuclear body /// nucleus	---	---
Btg1	1.5	1426083_a_at	22551.5	P	1.5	I	2e-05	8744.2	P	B-cell translocation gene 1, anti-proliferative	Btg1	protein amino acid methylation /// spermatid development /// negative regulation of cell proliferation /// negative regulation of cell proliferation /// negative regulation of cell proliferation /// cell migration /// negative regulation of cell growth /// regulation of apoptosis /// positive regulation of enzyme activity /// regulation of transcription /// positive regulation of endothelial cell…	transcription cofactor activity /// protein binding /// enzyme binding /// kinase binding /// transcription cofactor activity /// protein binding /// enzyme binding /// kinase binding	nucleus /// cytoplasm	---	---
	1.5	1426218_at	706	P	1.5	I	2e-05	256.9	P	glucocorticoid induced transcript 1	Glcci1	---	---	cytoplasm	---	---
9130023F12Rik	1.5	1426862_at	3789.2	P	1.5	I	2e-05	1441.2	P	RIKEN cDNA 9130023F12 gene	9130023F12Rik	transport /// protein transport	---	---	---	---
Ccnt2	1.5	1427088_at	841	P	1.5	I	2.3e-05	391.7	P	cyclin T2	Ccnt2	regulation of cyclin dependent protein kinase activity /// cytokinesis /// regulation of transcription, DNA-dependent /// transcription from RNA polymerase II promoter /// cell cycle /// regulation of progression through cell cycle /// regulation of cyclin dependent protein kinase activity /// regulation of transcription	cyclin-dependent protein kinase regulator activity /// protein kinase binding	nucleus	---	---
Zfx	1.5	1428046_a_at	666.4	P	1.5	I	5.2e-05	225.3	P	zinc finger protein X-linked	Zfx	transcription /// regulation of transcription, DNA-dependent /// regulation of transcription	nucleic acid binding /// DNA binding /// zinc ion binding /// transcription regulator activity /// metal ion binding	nucleus	---	---
	1.5	1428047_s_at	481.7	P	1.5	I	2e-05	127	P	zinc finger protein, autosomal /// zinc finger protein X-linked	Zfa /// Zfx	transcription /// regulation of transcription, DNA-dependent /// regulation of transcription	nucleic acid binding /// DNA binding /// zinc ion binding /// transcription regulator activity /// metal ion binding	nucleus	---	---
Nt5e	1.5	1428547_at	271.8	P	1.5	I	0.001486	119	P	5' nucleotidase, ecto	Nt5e	nucleotide catabolism	nucleotide binding /// 5'-nucleotidase activity /// hydrolase activity /// hydrolase activity, acting on ester bonds /// metal ion binding /// zinc ion binding	extracellular space /// membrane /// integral to membrane	Purine metabolism /// Pyrimidine metabolism /// Nicotinate and nicotinamide metabolism	www.genome.ad.jp/dbget-bin/show_pathway?MAP00230+3.1.3.5 /// www.genome.ad.jp/dbget-bin/show_pathway?MAP00240+3.1.3.5 /// www.genome.ad.jp/dbget-bin/show_pathway?MAP00760+3.1.3.5
Epha4	1.5	1429021_at	81.1	P	1.5	I	0.000241	21.2	A	Eph receptor A4	Epha4	protein amino acid phosphorylation /// transmembrane receptor protein tyrosine kinase signaling pathway /// axon guidance /// adult walking behavior	nucleotide binding /// protein kinase activity /// protein serine/threonine kinase activity /// protein-tyrosine kinase activity /// receptor activity /// ephrin receptor activity /// ATP binding /// kinase activity /// transferase activity	membrane /// integral to membrane /// integral to membrane	---	---
Me3	1.5	1429071_at	98	P	1.5	I	0.00013	34.3	A	malic enzyme 3, NADP(+)-dependent, mitochondrial	Me3	malate metabolism	malic enzyme activity /// malate dehydrogenase (oxaloacetate-decarboxylating) (NADP+) activity /// oxidoreductase activity /// metal ion binding /// oxidoreductase activity, acting on the CH-OH group of donors, NAD or NADP as acceptor /// NAD binding	mitochondrion	Pyruvate metabolism /// Carbon fixation	www.genome.ad.jp/dbget-bin/show_pathway?MAP00620+1.1.1.40 /// www.genome.ad.jp/dbget-bin/show_pathway?MAP00710+1.1.1.40
	1.5	1429128_x_at	874.5	P	1.5	I	6.8e-05	186.4	P	nuclear factor of kappa light polypeptide gene enhancer in B-cells 2, p49/p100	Nfkb2	transcription /// regulation of transcription, DNA-dependent /// signal transduction /// regulation of transcription /// lymph node development /// signal transduction	DNA binding /// transcription factor activity /// protein binding	nucleus	---	---
	1.5	1429501_s_at	379	P	1.5	I	3.5e-05	84	P	protein phosphatase 1A, magnesium dependent, alpha isoform	Ppm1a	protein amino acid dephosphorylation /// protein amino acid dephosphorylation	magnesium ion binding /// catalytic activity /// phosphoprotein phosphatase activity /// protein serine/threonine phosphatase activity /// hydrolase activity /// manganese ion binding /// metal ion binding /// phosphoprotein phosphatase activity	protein serine/threonine phosphatase complex	---	---
1700029J11Rik	1.5	1429544_at	147.2	P	1.5	I	0.000492	53.7	A	RIKEN cDNA 1700029J11 gene	1700029J11Rik	---	---	---	---	---
	1.5	1434834_at	1330.6	P	1.5	I	2e-05	482.8	P	suppressor of cytokine signaling 7	Socs7	regulation of cell growth /// intracellular signaling cascade /// negative regulation of signal transduction	---	---	---	---
	1.5	1435546_a_at	3352	P	1.5	I	2e-05	1188.9	P	RIKEN cDNA 1810013L24 gene	1810013L24Rik	---	---	---	---	---
Zranb1	1.5	1436228_at	520.6	P	1.5	I	0.000966	261.9	P	zinc finger, RAN-binding domain containing 1	Zranb1	---	---	nucleus /// cytoplasm	---	---
Slc16a10	1.5	1436368_at	7336.6	P	1.5	I	2e-05	2682.5	P	solute carrier family 16 (monocarboxylic acid transporters), member 10	Slc16a10	transport /// transport	transporter activity /// transporter activity	integral to membrane /// integral to membrane	---	---
	1.5	1436986_at	397.2	P	1.5	I	0.000189	169.4	P	syntrophin, basic 2	Sntb2	---	actin binding /// calcium ion binding /// protein binding /// calmodulin binding /// protein binding	cytoskeleton /// microtubule /// membrane /// synapse	---	---
Fem1c	1.5	1438075_at	2548.3	P	1.5	I	2e-05	859.7	P	fem-1 homolog c (C.elegans)	Fem1c	regulation of transcription, DNA-dependent	DNA binding /// transcription factor activity	---	---	---
Nup98	1.5	1439154_at	1288.4	P	1.5	I	3e-05	410.3	P	nucleoporin 98	Nup98	nucleocytoplasmic transport	nucleocytoplasmic transporter activity /// porin activity	nucleus /// integral to membrane /// outer membrane	---	---
	1.5	1444399_at	207.7	P	1.5	I	6.8e-05	65.7	M	RIKEN cDNA 5830411E10 gene	5830411E10Rik	---	nucleic acid binding	---	---	---
---	1.5	1445311_at	184.8	P	1.5	I	0.000966	20.2	M	NOD-derived CD11c +ve dendritic cells cDNA, RIKEN full-length enriched library, clone:F630108B08 product:unclassifiable, full insert sequence	---	---	---	---	---	---
	1.5	1447294_at	123	P	1.5	I	2.7e-05	64.5	A	F-box and WD-40 domain protein 11	Fbxw11	ubiquitin cycle	---	---	---	---
	1.5	1447685_x_at	2253.2	P	1.5	I	0.000389	935	A	E26 avian leukemia oncogene 2, 3' domain	Ets2	regulation of progression through cell cycle /// regulation of transcription, DNA-dependent /// cellular physiological process	DNA binding /// transcription factor activity	intracellular /// nucleus	Smooth_muscle_contraction	www.genmapp.org/HTML_MAPPs/mouse/Mm_Contributed_20041110/physiological_process-GenMAPP/Mm_Smooth_muscle_contraction/Mm_Smooth_muscle_contraction.htm
Zkscan1	1.5	1447944_at	382.5	P	1.5	I	4e-05	114	P	zinc finger with KRAB and SCAN domains 1	Zkscan1	regulation of transcription, DNA-dependent /// regulation of transcription, DNA-dependent	nucleic acid binding /// transcription factor activity /// zinc ion binding /// nucleic acid binding /// transcription factor activity /// zinc ion binding	intracellular /// nucleus /// nucleus /// intracellular	---	---
Atf4	1.5	1448135_at	21158.2	P	1.5	I	2e-05	6933.1	P	activating transcription factor 4	Atf4	gluconeogenesis /// transcription /// regulation of transcription, DNA-dependent /// positive regulation of transcription from RNA polymerase II promoter /// regulation of transcription, DNA-dependent	DNA binding /// specific RNA polymerase II transcription factor activity /// protein binding /// transcriptional activator activity /// DNA binding	nucleus /// transcription factor complex /// cytoplasm /// nucleus	Smooth_muscle_contraction	www.genmapp.org/HTML_MAPPs/mouse/Mm_Contributed_20041110/physiological_process-GenMAPP/Mm_Smooth_muscle_contraction/Mm_Smooth_muscle_contraction.htm
2410116I05Rik	1.5	1451355_at	83.7	P	1.5	I	0.001651	53.4	A	RIKEN cDNA 2410116I05 gene	2410116I05Rik	ceramide metabolism	hydrolase activity, acting on carbon-nitrogen (but not peptide) bonds, in linear amides	Golgi membrane /// endoplasmic reticulum membrane /// integral to membrane	---	---
Txndc13	1.5	1453787_at	1318.1	P	1.5	I	2e-05	452.3	P	thioredoxin domain containing 13	Txndc13	electron transport /// transport /// electron transport	electron transporter activity	integral to membrane	---	---
U2af1-rs2	1.5	1455727_at	1446.8	P	1.5	I	2e-05	444.9	P	U2 small nuclear ribonucleoprotein auxiliary factor (U2AF) 1, related sequence 2	U2af1-rs2	---	nucleotide binding /// nucleic acid binding /// RNA binding /// metal ion binding /// zinc ion binding	nucleus /// nucleolus /// ribonucleoprotein complex	mRNA_processing_binding_Reactome	www.genmapp.org/HTML_MAPPs/mouse/Mm_Contributed_20041110/cellular_process-GenMAPP/Mm_mRNA_processing_binding_Reactome/Mm_mRNA_processing_binding_Reactome.htm
	1.5	1457304_at	149.1	P	1.5	I	0.000307	41.8	A	DNA segment, Chr 13, ERATO Doi 787, expressed	D13Ertd787e	---	---	---	---	---
	1.4	1417183_at	5673.1	P	1.4	I	2e-05	2268.1	P	DnaJ (Hsp40) homolog, subfamily A, member 2	Dnaja2	protein folding	heat shock protein binding /// metal ion binding /// unfolded protein binding /// zinc ion binding	membrane	---	---
Pik3c2a	1.4	1421023_at	4161.8	P	1.4	I	2e-05	1471.7	P	phosphatidylinositol 3-kinase, C2 domain containing, alpha polypeptide	Pik3c2a	intracellular signaling cascade	inositol or phosphatidylinositol kinase activity /// kinase activity /// phosphatidylinositol 3-kinase activity /// transferase activity /// phosphotransferase activity, alcohol group as acceptor /// phosphatidylinositol-4-phosphate 3-kinase activity /// phosphatidylinositol 3-kinase activity	phosphoinositide 3-kinase complex /// phosphoinositide 3-kinase complex	---	---
	1.4	1422931_at	440.2	P	1.4	I	0.000189	128.3	P	fos-like antigen 2	Fosl2	regulation of transcription, DNA-dependent	DNA binding	nucleus	---	---
	1.4	1423170_at	468.1	P	1.4	I	6.8e-05	148	P	TAF7 RNA polymerase II, TATA box binding protein (TBP)-associated factor	Taf7	transcription /// regulation of transcription, DNA-dependent /// transcription from RNA polymerase II promoter /// estrogen receptor signaling pathway /// regulation of transcription	transcription factor activity /// RNA polymerase II transcription factor activity	nucleus /// transcription factor TFIID complex /// transcription factor TFIID complex	RNA_transcription_Reactome	www.genmapp.org/HTML_MAPPs/mouse/Mm_Contributed_20041110/cellular_process-GenMAPP/Mm_RNA_transcription_Reactome/Mm_RNA_transcription_Reactome.htm
Ptpn2	1.4	1425197_at	297.9	P	1.4	I	2e-05	133	P	protein tyrosine phosphatase, non-receptor type 2	Ptpn2	protein amino acid dephosphorylation	phosphoprotein phosphatase activity /// protein tyrosine phosphatase activity /// receptor activity /// hydrolase activity	---	/// Calcium signaling pathway /// Type I diabetes mellitus	www.genome.ad.jp/dbget-bin/show_pathway?+3.1.3.48 /// www.genome.ad.jp/dbget-bin/show_pathway?MAP04020+3.1.3.48 /// www.genome.ad.jp/dbget-bin/show_pathway?MAP04940+3.1.3.48
Myef2	1.4	1425350_a_at	1899.8	P	1.4	I	0.000167	578.9	P	myelin basic protein expression factor 2, repressor	Myef2	transcription	nucleotide binding /// nucleic acid binding /// DNA binding /// RNA binding	nucleus	mRNA_processing_binding_Reactome	www.genmapp.org/HTML_MAPPs/mouse/Mm_Contributed_20041110/cellular_process-GenMAPP/Mm_mRNA_processing_binding_Reactome/Mm_mRNA_processing_binding_Reactome.htm
	1.4	1425555_at	132.8	P	1.4	I	0.001077	39.2	A	CDC2-related kinase 7	Crk7	protein amino acid phosphorylation /// protein amino acid phosphorylation /// protein amino acid autophosphorylation	nucleotide binding /// protein kinase activity /// protein serine/threonine kinase activity /// protein-tyrosine kinase activity /// ATP binding /// kinase activity /// transferase activity /// protein kinase activity /// protein serine/threonine kinase activity /// ATP binding /// RNA polymerase II transcription factor activity /// protein kinase activity	nucleus	---	---
1500010G04Rik	1.4	1429680_at	519.3	P	1.4	I	0.000189	200	A	RIKEN cDNA 1500010G04 gene	1500010G04Rik	---	---	---	---	---
Ube2b	1.4	1430177_at	598.2	P	1.4	I	8.8e-05	244.6	P	ubiquitin-conjugating enzyme E2B, RAD6 homology (S. cerevisiae)	Ube2b	DNA repair /// protein modification /// ubiquitin-dependent protein catabolism /// ubiquitin cycle /// response to DNA damage stimulus /// sperm axoneme assembly	ubiquitin conjugating enzyme activity /// ubiquitin-protein ligase activity /// protein binding /// ubiquitin-like activating enzyme activity /// ligase activity	chromatin /// nucleus /// membrane	---	---
D14Ertd581e	1.4	1430698_a_at	120.6	P	1.4	I	0.000346	69.5	P	DNA segment, Chr 14, ERATO Doi 581, expressed	D14Ertd581e	---	---	---	---	---
	1.4	1435770_at	957.6	P	1.4	I	6.8e-05	443.6	P	thioredoxin domain containing 13	Txndc13	electron transport /// transport /// electron transport	electron transporter activity	integral to membrane	---	---
Zfp297b	1.4	1435900_at	1806.1	P	1.4	I	2e-05	714.8	P	zinc finger protein 297B	Zfp297b	transcription /// regulation of transcription, DNA-dependent	nucleic acid binding /// DNA binding /// protein binding /// zinc ion binding /// metal ion binding	nucleus	---	---
---	1.4	1438781_at	1701.3	P	1.4	I	2e-05	580.4	P	PREDICTED: hypothetical protein XP_485314 [Mus musculus], mRNA sequence	---	---	---	---	---	---
	1.4	1438992_x_at	8632.9	P	1.4	I	2e-05	2984.6	P	activating transcription factor 4	Atf4	gluconeogenesis /// transcription /// regulation of transcription, DNA-dependent /// positive regulation of transcription from RNA polymerase II promoter /// regulation of transcription, DNA-dependent	DNA binding /// specific RNA polymerase II transcription factor activity /// protein binding /// transcriptional activator activity /// DNA binding	nucleus /// transcription factor complex /// cytoplasm /// nucleus	Smooth_muscle_contraction	www.genmapp.org/HTML_MAPPs/mouse/Mm_Contributed_20041110/physiological_process-GenMAPP/Mm_Smooth_muscle_contraction/Mm_Smooth_muscle_contraction.htm
1700019P01Rik	1.4	1439140_at	93.4	P	1.4	I	0.000492	36.5	A	RIKEN cDNA 1700019P01 gene	1700019P01Rik	protein modification /// protein modification	tubulin-tyrosine ligase activity /// ligase activity /// tubulin-tyrosine ligase activity	---	---	---
Dclre1b	1.4	1440383_at	491.2	P	1.4	I	2.3e-05	154.8	P	DNA cross-link repair 1B, PSO2 homolog (S. cerevisiae)	Dclre1b	DNA repair /// nucleotide-excision repair /// response to DNA damage stimulus	---	nucleus /// nucleus	---	---
Ccr9	1.4	1440432_at	97.4	P	1.4	I	0.000774	29.7	A	Chemokine receptor (CCR9 gene)	Ccr9	chemotaxis /// defense response /// signal transduction /// G-protein coupled receptor protein signaling pathway /// mRNA processing /// mRNA export from nucleus /// transport	rhodopsin-like receptor activity /// signal transducer activity /// receptor activity /// G-protein coupled receptor activity /// protein binding /// C-C chemokine receptor activity /// C-C chemokine receptor activity /// nucleotide binding /// nucleic acid binding /// RNA binding	integral to membrane /// integral to membrane /// nucleus /// nucleus /// ribonucleoprotein complex	GPCRDB_Class_A_Rhodopsin-like /// Peptide_GPCRs /// mRNA_processing_binding_Reactome	www.genmapp.org/HTML_MAPPs/mouse/Mm_Contributed_20041110/molecular_function_GenMAPP/Mm_GPCRDB_Class_A_Rhodopsin-like/Mm_GPCRDB_Class_A_Rhodopsin-like.htm /// www.genmapp.org/HTML_MAPPs/mouse/Mm_Contributed_20041110/molecular_function_GenMAPP/Mm_Peptide_GPCRs/Mm_Peptide_GPCRs.htm /// www.genmapp.org/HTML_MAPPs/mouse/Mm_Contributed_20041110/cellular_process-GenMAPP/Mm_mRNA_processing_binding_Reacto…
Alcam	1.4	1443086_at	1225.3	P	1.4	I	2e-05	425.3	P	activated leukocyte cell adhesion molecule	Alcam	cell adhesion /// axon guidance /// motor axon guidance	protein binding /// protein binding	external side of plasma membrane /// integral to membrane	---	---
Trp53inp2	1.4	1444396_at	273.4	P	1.4	I	2e-05	142.5	P	Tumor protein p53 inducible nuclear protein 2, mRNA (cDNA clone IMAGE:4504446)	Trp53inp2	---	---	nucleus	---	---
D330040H18Rik	1.4	1444432_at	470.6	P	1.4	I	4.6e-05	219.2	P	RIKEN cDNA D330040H18 gene	D330040H18Rik	---	---	---	---	---
	1.4	1448520_at	753.3	P	1.4	I	3.5e-05	274.8	P	DNA cross-link repair 1B, PSO2 homolog (S. cerevisiae)	Dclre1b	DNA repair /// nucleotide-excision repair /// response to DNA damage stimulus	---	nucleus /// nucleus	---	---
Tob2	1.4	1448666_s_at	2684.4	P	1.4	I	3e-05	964.3	P	transducer of ERBB2, 2	Tob2	---	---	---	---	---
Traf3	1.4	1449149_at	313	P	1.4	I	2.3e-05	161.6	P	Tnf receptor-associated factor 3	Traf3	apoptosis /// protein ubiquitination /// signal transduction /// regulation of apoptosis	ubiquitin-protein ligase activity /// receptor activity /// protein binding /// zinc ion binding /// metal ion binding	ubiquitin ligase complex	Apoptosis /// Apoptosis_KEGG	www.genmapp.org/HTML_MAPPs/mouse/Mm_Contributed_20041110/cellular_process-GenMAPP/Mm_Apoptosis/Mm_Apoptosis.htm /// www.genmapp.org/HTML_MAPPs/mouse/Mm_Contributed_20041110/cellular_process-GenMAPP/Mm_Apoptosis_KEGG/Mm_Apoptosis_KEGG.htm
	1.4	1450957_a_at	30364.8	P	1.4	I	2e-05	11885.8	P	sequestosome 1	Sqstm1	apoptosis /// immune response /// cell differentiation /// response to stress /// intracellular signaling cascade /// protein localization /// endosome transport /// regulation of I-kappaB kinase/NF-kappaB cascade /// positive regulation of transcription from RNA polymerase II promoter	transcription cofactor activity /// zinc ion binding /// metal ion binding /// protein binding /// protein kinase binding /// SH2 domain binding /// ubiquitin binding	cytosol	---	---
	1.4	1452360_a_at	461.6	P	1.4	I	0.000147	178.1	P	jumonji, AT rich interactive domain 1A (Rbp2 like)	Jarid1a	regulation of transcription, DNA-dependent /// regulation of transcription, DNA-dependent	DNA binding /// DNA binding /// protein binding /// zinc ion binding	intracellular /// nucleus /// intracellular /// nucleus	---	---
MGI:2384747	1.4	1452406_x_at	4985.1	P	1.4	I	2e-05	1996.8	P	erythroid differentiation regulator 1	MGI:2384747	---	---	---	---	---
Pabpc1	1.4	1453840_at	634.9	P	1.4	I	3e-05	243.9	P	poly A binding protein, cytoplasmic 1	Pabpc1	mRNA metabolism	nucleotide binding /// nucleic acid binding /// RNA binding /// poly(A) binding	cytoplasm	Translation_Factors /// mRNA_processing_binding_Reactome	www.genmapp.org/HTML_MAPPs/mouse/Mm_Contributed_20041110/cellular_process-GenMAPP/Mm_Translation_Factors/Mm_Translation_Factors.htm /// www.genmapp.org/HTML_MAPPs/mouse/Mm_Contributed_20041110/cellular_process-GenMAPP/Mm_mRNA_processing_binding_Reactome/Mm_mRNA_processing_binding_Reactome.htm
Mxd1	1.4	1455104_at	299	P	1.4	I	0.000214	102.7	P	MAX dimerization protein 1	Mxd1	transcription /// regulation of transcription, DNA-dependent /// regulation of transcription	DNA binding /// transcription factor activity /// protein binding /// transcription regulator activity	nucleus /// transcription factor complex	---	---
	1.4	1456661_at	363	P	1.4	I	0.000307	138.4	M	Jumonji, AT rich interactive domain 2, mRNA (cDNA clone IMAGE:3589616)	Jarid2	transcription /// regulation of transcription, DNA-dependent /// development /// negative regulation of transcription, DNA-dependent	DNA binding /// transcriptional repressor activity /// protein binding /// DNA binding	intracellular /// nucleus /// nucleus	---	---
A730098D12Rik	1.4	1456699_s_at	2997.1	P	1.4	I	2.3e-05	881.7	P	RIKEN cDNA A730098D12 gene	A730098D12Rik	regulation of transcription, DNA-dependent	DNA binding	nucleus	---	---
	1.4	1457528_at	2131.3	P	1.4	I	2e-05	619.4	P	solute carrier family 4, sodium bicarbonate cotransporter, member 7	Slc4a7	anion transport /// anion transport	inorganic anion exchanger activity /// inorganic anion exchanger activity /// anion exchanger activity	membrane /// membrane /// integral to membrane	---	---
Eif4e	1.4	1459371_at	325.4	P	1.4	I	0.00013	150	P	Eukaryotic translation initiation factor 4E, mRNA (cDNA clone MGC:18497 IMAGE:4216609)	Eif4e	protein biosynthesis /// translational initiation /// regulation of protein biosynthesis /// regulation of translation /// protein biosynthesis /// translational initiation	RNA binding /// translation initiation factor activity /// RNA binding	cytoplasm /// cytoplasm /// cytoplasm	Translation_Factors /// mRNA_processing_binding_Reactome	www.genmapp.org/HTML_MAPPs/mouse/Mm_Contributed_20041110/cellular_process-GenMAPP/Mm_Translation_Factors/Mm_Translation_Factors.htm /// www.genmapp.org/HTML_MAPPs/mouse/Mm_Contributed_20041110/cellular_process-GenMAPP/Mm_mRNA_processing_binding_Reactome/Mm_mRNA_processing_binding_Reactome.htm
Zxdc	1.3	1417158_at	343.2	P	1.3	I	2e-05	146.4	P	ZXD family zinc finger C	Zxdc	---	DNA binding /// metal ion binding /// nucleic acid binding /// zinc ion binding	nucleus	---	---
Bhlhb2	1.3	1418025_at	1280.5	P	1.3	I	2.3e-05	569.8	P	basic helix-loop-helix domain containing, class B2	Bhlhb2	transcription /// regulation of transcription, DNA-dependent /// regulation of transcription /// negative regulation of transcription, DNA-dependent	DNA binding /// protein binding /// protein binding /// transcriptional repressor activity /// transcription regulator activity /// DNA binding	nucleus /// nucleus	---	---
Actb	1.3	1419734_at	1142	P	1.3	I	2e-05	344.6	P	actin, beta, cytoplasmic	Actb	---	nucleotide binding /// motor activity /// structural molecule activity /// structural constituent of cytoskeleton /// protein binding /// ATP binding	soluble fraction /// cytosol /// cytoskeleton /// actin filament	Smooth_muscle_contraction	www.genmapp.org/HTML_MAPPs/mouse/Mm_Contributed_20041110/physiological_process-GenMAPP/Mm_Smooth_muscle_contraction/Mm_Smooth_muscle_contraction.htm
	1.3	1420371_at	422.2	P	1.3	I	0.000101	154.6	A	syntrophin, basic 2	Sntb2	---	actin binding /// calcium ion binding /// protein binding /// calmodulin binding /// protein binding	cytoskeleton /// microtubule /// membrane /// synapse	---	---
Cdkn1a	1.3	1421679_a_at	3038.8	P	1.3	I	2e-05	1166	P	cyclin-dependent kinase inhibitor 1A (P21)	Cdkn1a	regulation of progression through cell cycle /// response to DNA damage stimulus /// cell cycle /// cell cycle arrest /// negative regulation of cell proliferation /// response to UV /// positive regulation of B cell proliferation /// negative regulation of apoptosis /// positive regulation of non-apoptotic programmed cell death /// negative regulation of cyclin dependent protein kinase activity …	protein kinase inhibitor activity /// cyclin-dependent protein kinase inhibitor activity /// protein binding /// kinase activity /// cyclin binding /// metal ion binding /// cyclin-dependent protein kinase inhibitor activity /// zinc ion binding	cyclin-dependent protein kinase holoenzyme complex /// nucleus /// nucleus	Cell_Cycle_KEGG /// G1_to_S_cell_cycle_Reactome	www.genmapp.org/HTML_MAPPs/mouse/Mm_Contributed_20041110/cellular_process-GenMAPP/Mm_Cell_Cycle_KEGG/Mm_Cell_Cycle_KEGG.htm /// www.genmapp.org/HTML_MAPPs/mouse/Mm_Contributed_20041110/cellular_process-GenMAPP/Mm_G1_to_S_cell_cycle_Reactome/Mm_G1_to_S_cell_cycle_Reactome.htm
Smad7	1.3	1423389_at	404.2	P	1.3	I	3.5e-05	205	P	MAD homolog 7 (Drosophila)	Smad7	transcription /// regulation of transcription, DNA-dependent /// transforming growth factor beta receptor signaling pathway /// common-partner SMAD protein phosphorylation	---	intracellular /// nucleus	TGF_Beta_Signaling_Pathway	www.genmapp.org/HTML_MAPPs/mouse/Mm_Contributed_20041110/cellular_process-GenMAPP/Mm_TGF_Beta_Signaling_Pathway/Mm_TGF_Beta_Signaling_Pathway.htm
	1.3	1424863_a_at	1926.3	P	1.3	I	2.3e-05	906.6	P	homeodomain interacting protein kinase 2	Hipk2	negative regulation of transcription from RNA polymerase II promoter /// transcription /// regulation of transcription, DNA-dependent /// protein amino acid phosphorylation /// apoptosis /// cell cycle /// positive regulation of apoptosis /// positive regulation of apoptosis /// negative regulation of progression through cell cycle /// regulation of progression through cell cycle /// induction of…	nucleotide binding /// transcription corepressor activity /// protein kinase activity /// protein serine/threonine kinase activity /// protein binding /// ATP binding /// kinase activity /// transferase activity /// transcription corepressor activity /// protein kinase activity /// protein binding /// virion binding /// DNA binding /// transcription corepressor activity /// protein kinase activit…	nucleus /// cytoplasm /// PML body /// nucleus /// nuclear body /// nucleus	---	---
	1.3	1425862_a_at	1204.2	P	1.3	I	2e-05	576.1	P	phosphatidylinositol 3-kinase, C2 domain containing, alpha polypeptide	Pik3c2a	intracellular signaling cascade	inositol or phosphatidylinositol kinase activity /// kinase activity /// phosphatidylinositol 3-kinase activity /// transferase activity /// phosphotransferase activity, alcohol group as acceptor /// phosphatidylinositol-4-phosphate 3-kinase activity /// phosphatidylinositol 3-kinase activity	phosphoinositide 3-kinase complex /// phosphoinositide 3-kinase complex	---	---
	1.3	1426009_a_at	1117.4	P	1.3	I	2e-05	183.4	A	phosphatidylinositol-4-phosphate 5-kinase, type 1 beta	Pip5k1b	phosphatidylinositol metabolism	kinase activity /// 1-phosphatidylinositol-4-phosphate 5-kinase activity /// 1-phosphatidylinositol-4-phosphate 5-kinase activity /// 1-phosphatidylinositol-4-phosphate 5-kinase activity /// transferase activity /// metal ion binding	Golgi stack /// membrane	---	---
	1.3	1426827_at	3712.4	P	1.3	I	2e-05	1477.6	P	RIKEN cDNA A730098D12 gene	A730098D12Rik	regulation of transcription, DNA-dependent	DNA binding	nucleus	---	---
Ythdf3	1.3	1426842_at	5807.5	P	1.3	I	2e-05	2237.5	P	YTH domain family 3	Ythdf3	---	---	---	---	---
Jmjd1c	1.3	1426900_at	10851	P	1.3	I	2e-05	4510.9	P	MKIAA1380 protein	Jmjd1c	---	---	---	---	---
B2m	1.3	1427511_at	1278.4	P	1.3	I	2e-05	572.3	P	Beta-2 microglobulin (B2m), mRNA	B2m	defense response /// immune response /// cellular defense response /// antigen presentation, endogenous antigen /// antigen processing, endogenous antigen via MHC class I	protein binding /// MHC class I receptor activity	extracellular space /// plasma membrane /// integral to plasma membrane	---	---
Agpat4	1.3	1428336_at	1254.1	P	1.3	I	4.6e-05	642.3	P	1-acylglycerol-3-phosphate O-acyltransferase 1 (lysophosphatidic acid acyltransferase, delta)	Agpat4	phospholipid metabolism /// metabolism /// phospholipid biosynthesis	1-acylglycerol-3-phosphate O-acyltransferase activity /// acyltransferase activity /// transferase activity /// 1-acylglycerol-3-phosphate O-acyltransferase activity /// transferase activity	integral to membrane /// integral to membrane	---	---
Fbxo30	1.3	1429441_at	853.5	P	1.3	I	7.8e-05	271.1	P	F-box protein 30	Fbxo30	ubiquitin cycle	zinc ion binding /// metal ion binding /// zinc ion binding	---	---	---
	1.3	1429566_a_at	944.6	P	1.3	I	4.6e-05	387.6	P	homeodomain interacting protein kinase 2	Hipk2	negative regulation of transcription from RNA polymerase II promoter /// transcription /// regulation of transcription, DNA-dependent /// protein amino acid phosphorylation /// apoptosis /// cell cycle /// positive regulation of apoptosis /// positive regulation of apoptosis /// negative regulation of progression through cell cycle /// regulation of progression through cell cycle /// induction of…	nucleotide binding /// transcription corepressor activity /// protein kinase activity /// protein serine/threonine kinase activity /// protein binding /// ATP binding /// kinase activity /// transferase activity /// transcription corepressor activity /// protein kinase activity /// protein binding /// virion binding /// DNA binding /// transcription corepressor activity /// protein kinase activit…	nucleus /// cytoplasm /// PML body /// nucleus /// nuclear body /// nucleus	---	---
	1.3	1429657_at	202	P	1.3	I	0.00013	67.1	A	zinc finger, A20 domain containing 2	Za20d2	---	nucleic acid binding /// DNA binding /// zinc ion binding /// metal ion binding	---	---	---
6330409N04Rik	1.3	1429723_at	2938.7	P	1.3	I	2.3e-05	1160.4	P	RIKEN cDNA 6330409N04 gene	6330409N04Rik	---	---	---	---	---
1700094D03Rik	1.3	1429907_at	267.2	P	1.3	I	0.000114	109.2	A	RIKEN cDNA 1700094D03 gene	1700094D03Rik	---	---	---	---	---
Hnrpa1 /// LOC225307	1.3	1430020_x_at	7060.9	P	1.3	I	2e-05	2575	P	heterogeneous nuclear ribonucleoprotein A1 /// similar to Heterogeneous nuclear ribonucleoprotein A1 (Helix-destabilizing protein) (Single-strand binding protein) (hnRNP core protein A1) (HDP-1) (Topoisomerase-inhibitor suppressed)	Hnrpa1 /// LOC225307	RNA processing /// mRNA processing /// mRNA export from nucleus /// transport	nucleotide binding /// nucleic acid binding /// RNA binding	nucleus /// ribonucleoprotein complex /// nucleus	mRNA_processing_binding_Reactome	www.genmapp.org/HTML_MAPPs/mouse/Mm_Contributed_20041110/cellular_process-GenMAPP/Mm_mRNA_processing_binding_Reactome/Mm_mRNA_processing_binding_Reactome.htm
5830460E08Rik	1.3	1430185_at	180.3	P	1.3	I	0.000214	76.3	P	RIKEN cDNA 5830460E08 gene	5830460E08Rik	---	---	---	---	---
2210009G21Rik	1.3	1430673_a_at	255.8	P	1.3	I	0.000492	100.1	P	RIKEN cDNA 2210009G21 gene	2210009G21Rik	---	---	---	---	---
Dcp1a	1.3	1431933_a_at	208.2	P	1.3	I	0.000189	76.5	A	decapping enzym	Dcp1a	mRNA catabolism, nonsense-mediated decay /// transforming growth factor beta receptor signaling pathway /// positive regulation of transcription	transcription factor binding /// hydrolase activity	nucleus /// transcription factor complex /// cytoplasm	---	---
1700081L11Rik	1.3	1432430_a_at	595.3	P	1.3	I	0.001832	290.3	P	RIKEN cDNA 1700081L11 gene	1700081L11Rik	---	---	---	---	---
	1.3	1433722_at	6596.7	P	1.3	I	2e-05	2518.1	P	A kinase (PRKA) anchor protein 13	Akap13	---	kinase activity	---	---	---
	1.3	1434272_at	1663.7	P	1.3	I	2e-05	745.1	P	cytoplasmic polyadenylation element binding protein 2	Cpeb2	---	poly-pyrimidine tract binding /// nucleotide binding /// nucleic acid binding /// RNA binding	cytoplasm	---	---
	1.3	1435303_at	660.5	P	1.3	I	0.000241	238.6	P	TAF4B RNA polymerase II, TATA box binding protein (TBP)-associated factor	Taf4b	transcription from RNA polymerase II promoter /// transcription initiation	translation initiation factor activity /// general RNA polymerase II transcription factor activity /// transcription initiation factor activity	transcription factor complex /// transcription factor TFIID complex	---	---
---	1.3	1436933_at	352.5	P	1.3	I	2e-05	118.3	A	0 day neonate lung cDNA, RIKEN full-length enriched library, clone:E030012B08 product:unclassifiable, full insert sequence	---	---	---	---	---	---
C130068B02Rik	1.3	1440317_at	409	P	1.3	I	0.00013	178.6	M	RIKEN cDNA C130068B02 gene	C130068B02Rik	---	---	---	---	---
Cul1	1.3	1440547_at	238.6	P	1.3	I	0.000101	119.2	P	Cullin 1, mRNA (cDNA clone MGC:35976 IMAGE:2812400)	Cul1	ubiquitin cycle /// apoptosis /// cell cycle /// cell proliferation /// organ morphogenesis	protein binding	SCF ubiquitin ligase complex	---	---
Erbb2ip	1.3	1440573_at	466.9	P	1.3	I	2e-05	242.1	P	Erbb2 interacting protein, mRNA (cDNA clone IMAGE:4988135)	Erbb2ip	protein targeting /// intracellular signaling cascade	protein binding /// protein binding	basolateral plasma membrane	---	---
1110038B12Rik	1.3	1441081_a_at	3897.4	P	1.3	I	2e-05	1429.7	P	RIKEN cDNA 1110038B12 gene	1110038B12Rik	---	---	---	---	---
	1.3	1441319_at	130.8	P	1.3	I	0.001336	55.2	A	RNA binding motif protein 5	Rbm5	---	nucleic acid binding /// zinc ion binding /// nucleotide binding /// RNA binding /// metal ion binding	intracellular /// nucleus	mRNA_processing_binding_Reactome	www.genmapp.org/HTML_MAPPs/mouse/Mm_Contributed_20041110/cellular_process-GenMAPP/Mm_mRNA_processing_binding_Reactome/Mm_mRNA_processing_binding_Reactome.htm
	1.3	1441375_at	145	P	1.3	I	0.001651	50.1	A	Leucine-rich repeats and immunoglobulin-like domains 1 (Lrig1), mRNA	Lrig1	---	---	extracellular space /// integral to membrane /// integral to membrane	---	---
---	1.3	1442087_at	488.2	P	1.3	I	0.000214	197.8	P	CDNA, clone:Y0G0139K02, strand:plus, reference:ENSEMBL:Mouse-Transcript-ENST:ENSMUST00000057024, based on BLAT search	---	---	---	---	---	---
---	1.3	1443099_at	405.7	P	1.3	I	2e-05	175.7	P	CDNA sequence BC087945, mRNA (cDNA clone IMAGE:3371882)	---	---	---	---	---	---
Rpe	1.3	1443584_at	63.5	P	1.3	I	0.000147	44.5	A	Ribulose-5-phosphate-3-epimerase, mRNA (cDNA clone MGC:29410 IMAGE:5008075)	Rpe	carbohydrate metabolism	ribulose-phosphate 3-epimerase activity /// isomerase activity /// lyase activity	---	Pentose_Phosphate_Pathway /// Pentose phosphate pathway /// Pentose and glucuronate interconversions /// Carbon fixation	www.genmapp.org/HTML_MAPPs/mouse/Mm_Contributed_20041110/metabolic_process-GenMAPP/Mm_Pentose_Phosphate_Pathway/Mm_Pentose_Phosphate_Pathway.htm /// www.genome.ad.jp/dbget-bin/show_pathway?MAP00030+5.1.3.1 /// www.genome.ad.jp/dbget-bin/show_pathway?MAP00040+5.1.3.1 /// www.genome.ad.jp/dbget-bin/show_pathway?MAP00710+5.1.3.1
Irs2	1.3	1443969_at	213.8	P	1.3	I	0.000167	71.6	A	insulin receptor substrate 2	Irs2	brain development /// cell proliferation /// insulin receptor signaling pathway	receptor activity /// protein kinase binding /// insulin receptor binding	---	---	---
A130001D14Rik	1.3	1444701_at	369	P	1.3	I	8.8e-05	117.2	P	RIKEN cDNA A130001D14 gene	A130001D14Rik	---	---	---	---	---
---	1.3	1445346_at	85	P	1.3	I	0.001486	22.7	A	Transcribed locus	---	---	---	---	---	---
	1.3	1446167_at	254.8	P	1.3	I	7.8e-05	127.6	P	Homeodomain interacting protein kinase 2, mRNA (cDNA clone MGC:36065 IMAGE:5368577)	Hipk2	negative regulation of transcription from RNA polymerase II promoter /// transcription /// regulation of transcription, DNA-dependent /// protein amino acid phosphorylation /// apoptosis /// cell cycle /// positive regulation of apoptosis /// positive regulation of apoptosis /// negative regulation of progression through cell cycle /// regulation of progression through cell cycle /// induction of…	nucleotide binding /// transcription corepressor activity /// protein kinase activity /// protein serine/threonine kinase activity /// protein binding /// ATP binding /// kinase activity /// transferase activity /// transcription corepressor activity /// protein kinase activity /// protein binding /// virion binding /// DNA binding /// transcription corepressor activity /// protein kinase activit…	nucleus /// cytoplasm /// PML body /// nucleus /// nuclear body /// nucleus	---	---
Mmp17	1.3	1448598_at	60.6	P	1.3	I	0.000865	42.6	A	matrix metallopeptidase 17	Mmp17	peptidoglycan metabolism /// proteolysis	metalloendopeptidase activity /// calcium ion binding /// peptidase activity /// metallopeptidase activity /// zinc ion binding /// hydrolase activity /// metal ion binding	extracellular matrix (sensu Metazoa) /// membrane	Matrix_Metalloproteinases	www.genmapp.org/HTML_MAPPs/mouse/Mm_Contributed_20041110/molecular_function_GenMAPP/Mm_Matrix_Metalloproteinases/Mm_Matrix_Metalloproteinases.htm
	1.3	1448631_a_at	1496.1	M	1.3	I	0.000147	636.9	A	homeodomain interacting protein kinase 2	Hipk2	negative regulation of transcription from RNA polymerase II promoter /// transcription /// regulation of transcription, DNA-dependent /// protein amino acid phosphorylation /// apoptosis /// cell cycle /// positive regulation of apoptosis /// positive regulation of apoptosis /// negative regulation of progression through cell cycle /// regulation of progression through cell cycle /// induction of…	nucleotide binding /// transcription corepressor activity /// protein kinase activity /// protein serine/threonine kinase activity /// protein binding /// ATP binding /// kinase activity /// transferase activity /// transcription corepressor activity /// protein kinase activity /// protein binding /// virion binding /// DNA binding /// transcription corepressor activity /// protein kinase activit…	nucleus /// cytoplasm /// PML body /// nucleus /// nuclear body /// nucleus	---	---
St3gal6	1.3	1449078_at	560.7	P	1.3	I	2e-05	199.1	P	ST3 beta-galactoside alpha-2,3-sialyltransferase 6	St3gal6	protein amino acid glycosylation	sialyltransferase activity /// transferase activity /// transferase activity, transferring glycosyl groups /// sialyltransferase activity	Golgi apparatus /// Golgi stack /// membrane /// integral to membrane /// integral to Golgi membrane	---	---
Pparbp	1.3	1450402_at	284.9	P	1.3	I	0.000241	129.6	P	peroxisome proliferator activated receptor binding protein	Pparbp	embryonic development (sensu Mammalia) /// eye development (sensu Mammalia) /// liver development /// embryonic placenta development /// DNA replication /// regulation of transcription, DNA-dependent /// regulation of transcription, DNA-dependent /// regulation of transcription, DNA-dependent /// regulation of transcription, DNA-dependent /// transcription from RNA polymerase II promoter /// thyr…	DNA binding /// DNA binding /// chromatin binding /// transcription coactivator activity /// transcription coactivator activity /// transcription coactivator activity /// transcription coactivator activity /// receptor activity /// protein binding /// nuclear hormone receptor binding	mediator complex /// mediator complex /// nucleus	---	---
Zswim6	1.3	1451819_at	593.6	P	1.3	I	2e-05	249.3	P	zinc finger, SWIM domain containing 6	Zswim6	---	metal ion binding /// zinc ion binding	---	---	---
	1.3	1452187_at	1801.9	P	1.3	I	0.000273	680.3	P	RNA binding motif protein 5	Rbm5	---	nucleic acid binding /// zinc ion binding /// nucleotide binding /// RNA binding /// metal ion binding	intracellular /// nucleus	mRNA_processing_binding_Reactome	www.genmapp.org/HTML_MAPPs/mouse/Mm_Contributed_20041110/cellular_process-GenMAPP/Mm_mRNA_processing_binding_Reactome/Mm_mRNA_processing_binding_Reactome.htm
	1.3	1453810_at	241.9	P	1.3	I	0.000241	91.5	A	RIKEN cDNA 9130023F12 gene	9130023F12Rik	transport /// protein transport	---	---	---	---
5730601F06Rik	1.3	1454812_at	196	P	1.3	I	0.000492	78.9	P	RIKEN cDNA 5730601F06 gene	5730601F06Rik	regulation of transcription, DNA-dependent	nucleic acid binding /// zinc ion binding	intracellular /// nucleus	---	---
---	1.3	1455305_x_at	5479.9	P	1.3	I	0.000147	2759.8	P	---	---	---	---	---	---	---
4833432P19Rik	1.3	1456906_at	357.3	P	1.3	I	0.000346	140.2	P	RIKEN cDNA 4833432P19 gene	4833432P19Rik	---	---	---	---	---
Atp6v1h	1.3	1457639_at	364	P	1.3	I	6.8e-05	195	P	ATPase, H+ transporting, lysosomal, V1 subunit H	Atp6v1h	ATP biosynthesis /// transport /// ion transport /// ATP synthesis coupled proton transport /// proton transport	ATPase stimulator activity /// binding /// ATP binding /// hydrogen ion transporter activity /// hydrolase activity /// metal ion binding /// hydrogen-transporting ATP synthase activity, rotational mechanism /// hydrogen-transporting ATPase activity, rotational mechanism /// ATP binding	hydrogen-transporting ATPase V1 domain /// peripheral to membrane of membrane fraction /// proton-transporting two-sector ATPase complex	---	---
Ascc3	1.3	1457900_at	349.4	P	1.3	I	2e-05	132.6	P	activating signal cointegrator 1 complex subunit 3	Ascc3	---	helicase activity /// ATP binding /// hydrolase activity /// nucleotide binding /// nucleic acid binding /// ATP-dependent helicase activity	---	---	---
9630019E01Rik	1.3	1459344_at	301.9	P	1.3	I	2e-05	120.5	P	RIKEN cDNA 9630019E01 gene	9630019E01Rik	---	---	---	---	---
Lrig2	1.3	1460025_at	674.9	P	1.3	I	2e-05	295.7	P	leucine-rich repeats and immunoglobulin-like domains 2	Lrig2	---	---	integral to membrane	---	---
Rps13	1.2	1415913_at	135.9	P	1.2	I	0.001336	55.8	A	ribosomal protein S13	Rps13	protein biosynthesis /// protein biosynthesis	RNA binding /// structural constituent of ribosome	intracellular /// ribosome /// cytosolic small ribosomal subunit (sensu Eukaryota) /// ribonucleoprotein complex /// intracellular /// ribosome	Ribosomal_Proteins /// mRNA_processing_binding_Reactome	www.genmapp.org/HTML_MAPPs/mouse/Mm_Contributed_20041110/molecular_function_GenMAPP/Mm_Ribosomal_Proteins/Mm_Ribosomal_Proteins.htm /// www.genmapp.org/HTML_MAPPs/mouse/Mm_Contributed_20041110/cellular_process-GenMAPP/Mm_mRNA_processing_binding_Reactome/Mm_mRNA_processing_binding_Reactome.htm
	1.2	1417140_a_at	2663.8	P	1.2	I	2e-05	1023.3	P	protein tyrosine phosphatase, non-receptor type 2	Ptpn2	protein amino acid dephosphorylation	phosphoprotein phosphatase activity /// protein tyrosine phosphatase activity /// receptor activity /// hydrolase activity	---	/// Calcium signaling pathway /// Type I diabetes mellitus	www.genome.ad.jp/dbget-bin/show_pathway?+3.1.3.48 /// www.genome.ad.jp/dbget-bin/show_pathway?MAP04020+3.1.3.48 /// www.genome.ad.jp/dbget-bin/show_pathway?MAP04940+3.1.3.48
Mafk	1.2	1418616_at	1534.3	P	1.2	I	2e-05	481.5	P	v-maf musculoaponeurotic fibrosarcoma oncogene family, protein K (avian)	Mafk	regulation of progression through cell cycle /// transcription /// regulation of transcription, DNA-dependent /// cellular physiological process /// regulation of transcription, DNA-dependent	DNA binding /// transcription factor activity /// protein binding /// DNA binding	intracellular /// nucleus /// nucleus	---	---
---	1.2	1420088_at	43345.4	P	1.2	I	2e-05	17149.2	P	---	---	---	---	---	---	---
---	1.2	1420195_at	63.5	P	1.2	I	0.001201	33.2	A	---	---	---	---	---	---	---
4930413O22Rik	1.2	1420340_at	130	P	1.2	I	6e-05	40.6	A	RIKEN cDNA 4930413O22 gene	4930413O22Rik	---	---	---	---	---
Sat1	1.2	1420502_at	18537.7	P	1.2	I	2e-05	7818.2	P	spermidine/spermine N1-acetyl transferase 1	Sat1	spermine catabolism	diamine N-acetyltransferase activity /// N-acetyltransferase activity /// acyltransferase activity /// transferase activity	---	Nucleotide_Metabolism	www.genmapp.org/HTML_MAPPs/mouse/Mm_Contributed_20041110/metabolic_process-GenMAPP/Mm_Nucleotide_Metabolism/Mm_Nucleotide_Metabolism.htm
37321	1.2	1420609_at	8065.5	P	1.2	I	2e-05	3417.4	P	membrane-associated ring finger (C3HC4) 7	2006-03-07	ubiquitin cycle /// protein ubiquitination	metal ion binding /// ubiquitin-protein ligase activity /// zinc ion binding	nucleus /// ubiquitin ligase complex	---	---
	1.2	1420982_at	1407.8	P	1.2	I	2e-05	650.5	P	RNA-binding region (RNP1, RRM) containing 2	Rnpc2	nuclear mRNA splicing, via spliceosome /// transcription /// regulation of transcription, DNA-dependent /// mRNA processing /// transcription	nucleotide binding /// nucleic acid binding /// transcription coactivator activity /// RNA binding /// protein binding	nucleus /// nucleus	mRNA_processing_binding_Reactome	www.genmapp.org/HTML_MAPPs/mouse/Mm_Contributed_20041110/cellular_process-GenMAPP/Mm_mRNA_processing_binding_Reactome/Mm_mRNA_processing_binding_Reactome.htm
Magi3	1.2	1421035_a_at	126.7	P	1.2	I	0.001832	81.6	A	membrane associated guanylate kinase, WW and PDZ domain containing 3	Magi3	---	kinase activity /// protein binding	---	---	---
P2rx7	1.2	1422218_at	617.7	P	1.2	I	0.001201	247.7	P	purinergic receptor P2X, ligand-gated ion channel, 7	P2rx7	transport /// ion transport /// cation transport /// positive regulation of bone mineralization /// negative regulation of bone resorption	receptor activity /// ATP-gated cation channel activity /// ion channel activity /// ATP binding /// receptor activity /// ATP binding	integral to plasma membrane /// integral to plasma membrane /// membrane /// integral to membrane	---	---
Angptl3	1.2	1424485_at	199.7	P	1.2	I	0.000241	96.2	A	angiopoietin-like 3	Angptl3	triacylglycerol metabolism /// cell-matrix adhesion /// integrin-mediated signaling pathway /// lipid catabolism /// positive regulation of cell migration /// positive regulation of angiogenesis /// positive regulation of lipid metabolism /// cell-matrix adhesion /// integrin-mediated signaling pathway /// lipid catabolism /// positive regulation of cell migration /// positive regulation of angio…	enzyme inhibitor activity /// integrin binding /// integrin binding /// enzyme inhibitor activity	extracellular region	---	---
	1.2	1425847_a_at	391.3	P	1.2	I	2e-05	157.3	P	RIKEN cDNA B230120H23 gene	B230120H23Rik	protein amino acid phosphorylation /// cytoskeleton organization and biogenesis /// cell cycle /// cell cycle checkpoint /// positive regulation of apoptosis /// protein amino acid phosphorylation /// protein kinase cascade	nucleotide binding /// magnesium ion binding /// protein kinase activity /// protein serine/threonine kinase activity /// MAP kinase kinase kinase activity /// protein-tyrosine kinase activity /// ATP binding /// kinase activity /// transferase activity /// metal ion binding /// magnesium ion binding /// protein serine/threonine kinase activity /// ATP binding	nucleus /// cytoplasm	---	---
	1.2	1425983_x_at	1629.7	P	1.2	I	2e-05	795.4	P	homeodomain interacting protein kinase 2	Hipk2	negative regulation of transcription from RNA polymerase II promoter /// transcription /// regulation of transcription, DNA-dependent /// protein amino acid phosphorylation /// apoptosis /// cell cycle /// positive regulation of apoptosis /// positive regulation of apoptosis /// negative regulation of progression through cell cycle /// regulation of progression through cell cycle /// induction of…	nucleotide binding /// transcription corepressor activity /// protein kinase activity /// protein serine/threonine kinase activity /// protein binding /// ATP binding /// kinase activity /// transferase activity /// transcription corepressor activity /// protein kinase activity /// protein binding /// virion binding /// DNA binding /// transcription corepressor activity /// protein kinase activit…	nucleus /// cytoplasm /// PML body /// nucleus /// nuclear body /// nucleus	---	---
	1.2	1425988_a_at	430.7	P	1.2	I	0.000241	189.6	P	homeodomain interacting protein kinase 1	Hipk1	transcription /// regulation of transcription, DNA-dependent /// protein amino acid phosphorylation /// negative regulation of transcription from RNA polymerase II promoter /// protein amino acid phosphorylation /// positive regulation of DNA binding	nucleotide binding /// protein kinase activity /// protein serine/threonine kinase activity /// protein-tyrosine kinase activity /// protein binding /// ATP binding /// kinase activity /// transferase activity /// protein kinase binding /// DNA binding /// transcription corepressor activity /// protein kinase activity /// protein binding	nucleus /// cytoplasm /// PML body /// nuclear speck /// nucleus /// nucleus	---	---
Tmeff1	1.2	1426649_at	584.8	P	1.2	I	7.8e-05	261.4	P	transmembrane protein with EGF-like and two follistatin-like domains 1	Tmeff1	---	serine-type endopeptidase inhibitor activity /// growth factor activity	integral to membrane	---	---
1700060H10Rik	1.2	1426768_at	332.1	M	1.2	I	0.001077	134.8	A	RIKEN cDNA 1700060H10 gene	1700060H10Rik	---	---	nucleus	---	---
	1.2	1426841_at	3411.6	P	1.2	I	2e-05	1321.9	P	YTH domain family 3	Ythdf3	---	---	---	---	---
Mtmr7	1.2	1427025_at	190.6	P	1.2	I	6.8e-05	63.8	A	myotubularin related protein 7	Mtmr7	protein amino acid dephosphorylation /// phospholipid dephosphorylation	actin binding /// inositol or phosphatidylinositol phosphatase activity /// phosphoprotein phosphatase activity /// protein binding /// hydrolase activity /// inositol or phosphatidylinositol phosphatase activity	membrane fraction /// cytosol	---	---
AI848100	1.2	1427430_at	540.7	P	1.2	I	2e-05	213.8	P	expressed sequence AI848100	AI848100	protein targeting	---	---	---	---
	1.2	1427863_at	269.6	P	1.2	I	3e-05	105.8	A	histone1, H3d	Hist1h3d	nucleosome assembly /// chromosome organization and biogenesis (sensu Eukaryota)	DNA binding	nucleosome /// nucleus	---	---
BC087945	1.2	1427966_at	3423.1	P	1.2	I	2e-05	1394.2	P	cDNA sequence BC087945	BC087945	---	---	---	---	---
A130040M12Rik	1.2	1428909_at	1653.8	P	1.2	I	2e-05	740.8	P	RIKEN cDNA A130040M12 gene	A130040M12Rik	---	---	---	---	---
	1.2	1429476_s_at	19202.3	P	1.2	I	2e-05	8559.1	P	DnaJ (Hsp40) homolog, subfamily A, member 2	Dnaja2	protein folding	heat shock protein binding /// metal ion binding /// unfolded protein binding /// zinc ion binding	membrane	---	---
Tlk2	1.2	1431827_a_at	1308.8	P	1.2	I	2e-05	569.4	P	tousled-like kinase 2 (Arabidopsis)	Tlk2	protein amino acid phosphorylation /// response to DNA damage stimulus /// cell cycle /// development /// spermatogenesis /// chromatin modification /// cell differentiation /// regulation of chromatin assembly or disassembly /// protein amino acid phosphorylation /// intracellular signaling cascade /// protein amino acid phosphorylation	nucleotide binding /// protein kinase activity /// protein serine/threonine kinase activity /// protein-tyrosine kinase activity /// ATP binding /// kinase activity /// transferase activity /// protein serine/threonine kinase activity /// ATP binding /// protein kinase activity	nucleus /// nucleus	---	---
	1.2	1432426_a_at	2547.6	P	1.2	I	4e-05	1163.3	P	RIKEN cDNA 2510010F15 gene	2510010F15Rik	ubiquitin cycle /// protein modification /// ubiquitin cycle	ubiquitin conjugating enzyme activity /// ubiquitin-protein ligase activity /// ligase activity /// ubiquitin-like activating enzyme activity	---	---	---
---	1.2	1433863_at	167.3	P	1.2	I	0.000273	81.2	P	---	---	---	---	---	---	---
	1.2	1435078_at	480.1	P	1.2	I	4e-05	228	P	RIKEN cDNA 3526402J09 gene	3526402J09Rik	regulation of transcription, DNA-dependent	DNA binding /// transcription factor activity	---	---	---
	1.2	1436240_at	1932.5	P	1.2	I	2e-05	900.4	P	RIKEN cDNA 1500010G04 gene (1500010G04Rik), mRNA	1500010G04Rik	---	---	---	---	---
	1.2	1436893_a_at	6046.6	P	1.2	I	2e-05	2428.3	P	membrane-associated ring finger (C3HC4) 7	2006-03-07	ubiquitin cycle /// protein ubiquitination	metal ion binding /// ubiquitin-protein ligase activity /// zinc ion binding	nucleus /// ubiquitin ligase complex	---	---
2700019D07Rik	1.2	1436899_at	1864.1	P	1.2	I	2e-05	852.7	P	RIKEN cDNA 2700019D07 gene	2700019D07Rik	---	metal ion binding /// nucleic acid binding /// zinc ion binding	nucleus	---	---
	1.2	1437408_at	459.1	P	1.2	I	0.000273	206.4	A	G protein-coupled receptor 126	Gpr126	---	---	cytoplasm /// plasma membrane /// cell surface	---	---
	1.2	1439079_a_at	658.6	P	1.2	I	3e-05	265.4	P	Erbb2 interacting protein	Erbb2ip	protein targeting /// intracellular signaling cascade	protein binding /// protein binding	basolateral plasma membrane	---	---
	1.2	1439161_at	551.6	P	1.2	I	2e-05	426.8	P	SAPS domain family, member 3	Saps3	---	binding	---	---	---
	1.2	1439316_at	708.2	P	1.2	I	6e-05	359.5	P	RNA-binding region (RNP1, RRM) containing 2	Rnpc2	nuclear mRNA splicing, via spliceosome /// transcription /// regulation of transcription, DNA-dependent /// mRNA processing /// transcription	nucleotide binding /// nucleic acid binding /// transcription coactivator activity /// RNA binding /// protein binding	nucleus /// nucleus	mRNA_processing_binding_Reactome	www.genmapp.org/HTML_MAPPs/mouse/Mm_Contributed_20041110/cellular_process-GenMAPP/Mm_mRNA_processing_binding_Reactome/Mm_mRNA_processing_binding_Reactome.htm
5430406J06Rik	1.2	1439477_at	837.8	P	1.2	I	2e-05	479.4	P	RIKEN cDNA 5430406J06 gene	5430406J06Rik	---	---	---	---	---
	1.2	1440984_at	526.1	P	1.2	I	5.2e-05	211.5	P	RIKEN cDNA 5830435C13 gene	5830435C13Rik	---	DNA binding /// DNA binding	---	---	---
---	1.2	1441177_at	407.8	P	1.2	I	2e-05	165.9	P	---	---	---	---	---	---	---
---	1.2	1442151_at	287.2	P	1.2	I	0.000167	138.8	P	---	---	---	---	---	---	---
BC053994	1.2	1443095_at	918.8	P	1.2	I	2e-05	467.5	P	PREDICTED: similar to BC053994 protein [Mus musculus], mRNA sequence	BC053994	---	---	---	---	---
	1.2	1446720_at	2088	P	1.2	I	2e-05	946.1	P	Activated leukocyte cell adhesion molecule, mRNA (cDNA clone MGC:27910 IMAGE:3501215)	Alcam	cell adhesion /// axon guidance /// motor axon guidance	protein binding /// protein binding	external side of plasma membrane /// integral to membrane	---	---
	1.2	1448667_x_at	3888.2	P	1.2	I	2e-05	1801.2	P	transducer of ERBB2, 2	Tob2	---	---	---	---	---
Jund1	1.2	1449117_at	9111.2	P	1.2	I	2e-05	3830.4	P	Jun proto-oncogene related gene d1	Jund1	regulation of progression through cell cycle /// transcription /// regulation of transcription, DNA-dependent /// cellular physiological process	DNA binding /// transcription factor activity /// DNA binding	intracellular /// nucleus	---	---
	1.2	1450043_at	258.1	P	1.2	I	0.000273	86.5	A	frizzled homolog 7 (Drosophila)	Fzd7	signal transduction /// cell surface receptor linked signal transduction /// G-protein coupled receptor protein signaling pathway /// development /// metabolism /// Wnt receptor signaling pathway	signal transducer activity /// receptor activity /// non-G-protein coupled 7TM receptor activity /// G-protein coupled receptor activity /// oxidoreductase activity	extracellular space /// membrane /// integral to membrane /// integral to membrane	Wnt_Signaling /// GPCRDB_Other	www.genmapp.org/HTML_MAPPs/mouse/Mm_Contributed_20041110/cellular_process-GenMAPP/Mm_Wnt_Signaling/Mm_Wnt_Signaling.htm /// www.genmapp.org/HTML_MAPPs/mouse/Mm_Contributed_20041110/molecular_function_GenMAPP/Mm_GPCRDB_Other/Mm_GPCRDB_Other.htm
Dnajb5	1.2	1450436_s_at	586.8	P	1.2	I	3e-05	235.9	P	DnaJ (Hsp40) homolog, subfamily B, member 5	Dnajb5	protein folding	heat shock protein binding /// unfolded protein binding /// unfolded protein binding	---	---	---
Katna1	1.2	1450949_at	1782.8	P	1.2	I	2e-05	916.8	P	katanin p60 (ATPase-containing) subunit A1	Katna1	cell cycle /// mitosis /// protein localization /// cell division	nucleotide binding /// ATP binding /// microtubule-severing ATPase activity /// hydrolase activity /// ATPase activity /// nucleoside-triphosphatase activity /// nucleotide binding	nucleus /// lipid particle /// microtubule /// plasma membrane	---	---
Traf2	1.2	1451233_at	990.1	P	1.2	I	0.000147	370.8	P	Tnf receptor-associated factor 2	Traf2	apoptosis /// signal transduction /// protein ubiquitination /// protein catabolism /// regulation of JNK cascade /// regulation of immunoglobulin secretion /// signal transduction /// regulation of apoptosis /// anti-apoptosis	ubiquitin-protein ligase activity /// receptor activity /// zinc ion binding /// metal ion binding /// protein binding	ubiquitin ligase complex	Apoptosis /// Apoptosis_GenMAPP /// Apoptosis_KEGG	www.genmapp.org/HTML_MAPPs/mouse/Mm_Contributed_20041110/cellular_process-GenMAPP/Mm_Apoptosis/Mm_Apoptosis.htm /// www.genmapp.org/HTML_MAPPs/mouse/Mm_Contributed_20041110/cellular_process-GenMAPP/Mm_Apoptosis_GenMAPP/Mm_Apoptosis_GenMAPP.htm /// www.genmapp.org/HTML_MAPPs/mouse/Mm_Contributed_20041110/cellular_process-GenMAPP/Mm_Apoptosis_KEGG/Mm_Apoptosis_KEGG.htm
Spsb4	1.2	1451419_at	147.4	P	1.2	I	0.001486	62.5	A	splA/ryanodine receptor domain and SOCS box containing 4	Spsb4	intracellular signaling cascade	---	---	---	---
	1.2	1453051_at	140.8	P	1.2	I	8.8e-05	27.2	A	zinc finger with KRAB and SCAN domains 1	Zkscan1	regulation of transcription, DNA-dependent /// regulation of transcription, DNA-dependent	nucleic acid binding /// transcription factor activity /// zinc ion binding /// nucleic acid binding /// transcription factor activity /// zinc ion binding	intracellular /// nucleus /// nucleus /// intracellular	---	---
	1.2	1456022_at	1147.5	P	1.2	I	2.7e-05	469.5	P	homeodomain interacting protein kinase 2	Hipk2	negative regulation of transcription from RNA polymerase II promoter /// transcription /// regulation of transcription, DNA-dependent /// protein amino acid phosphorylation /// apoptosis /// cell cycle /// positive regulation of apoptosis /// positive regulation of apoptosis /// negative regulation of progression through cell cycle /// regulation of progression through cell cycle /// induction of…	nucleotide binding /// transcription corepressor activity /// protein kinase activity /// protein serine/threonine kinase activity /// protein binding /// ATP binding /// kinase activity /// transferase activity /// transcription corepressor activity /// protein kinase activity /// protein binding /// virion binding /// DNA binding /// transcription corepressor activity /// protein kinase activit…	nucleus /// cytoplasm /// PML body /// nucleus /// nuclear body /// nucleus	---	---
Usp36	1.2	1456094_at	162.1	P	1.2	I	0.001201	70.4	P	ubiquitin specific peptidase 36	Usp36	ubiquitin-dependent protein catabolism /// ubiquitin-dependent protein catabolism	cysteine-type endopeptidase activity /// ubiquitin thiolesterase activity /// hydrolase activity /// cysteine-type endopeptidase activity /// ubiquitin thiolesterase activity	---	---	---
	1.2	1456790_at	1225	P	1.2	I	0.001651	352.9	P	EST AA407452	AA407452	---	---	---	---	---
C130057M05Rik	1.2	1457334_at	489.5	P	1.2	I	2e-05	182.1	A	RIKEN cDNA C130057M05 gene	C130057M05Rik	---	---	---	---	---
	1.2	1457561_at	250.8	P	1.2	I	0.000774	65.1	P	integrin alpha 5 (fibronectin receptor alpha)	Itga5	cell-substrate junction assembly /// cell adhesion /// cell-matrix adhesion /// integrin-mediated signaling pathway /// memory	receptor activity /// calcium ion binding /// protein binding /// protein binding	extracellular space /// integrin complex /// integral to membrane /// synaptosome /// integral to membrane	Integrin-mediated_cell_adhesion_KEGG	www.genmapp.org/HTML_MAPPs/mouse/Mm_Contributed_20041110/cellular_process-GenMAPP/Mm_Integrin-mediated_cell_adhesion_KEGG/Mm_Integrin-mediated_cell_adhesion_KEGG.htm
Rps6kb1	1.2	1457562_at	269.1	P	1.2	I	0.000189	94.2	P	ribosomal protein S6 kinase, polypeptide 1	Rps6kb1	protein amino acid phosphorylation /// ribosome biogenesis /// germ cell development	nucleotide binding /// structural constituent of ribosome /// protein kinase activity /// protein serine/threonine kinase activity /// ATP binding /// kinase activity /// transferase activity	cytosolic ribosome (sensu Eukaryota)	G13_Signaling_Pathway	www.genmapp.org/HTML_MAPPs/mouse/Mm_Contributed_20041110/cellular_process-GenMAPP/Mm_G13_Signaling_Pathway/Mm_G13_Signaling_Pathway.htm
D11Ertd717e	1.2	1457579_at	1949.1	P	1.2	I	2e-05	928.2	P	DNA segment, Chr 11, ERATO Doi 717, expressed	D11Ertd717e	---	---	---	---	---
9330112F22Rik	1.2	1458972_at	376.4	P	1.2	I	0.000101	228.2	A	RIKEN cDNA 9330112F22 gene	9330112F22Rik	---	---	---	---	---
2310033P09Rik	1.2	1459267_at	205.5	P	1.2	I	0.001651	111.6	A	RIKEN cDNA 2310033P09 gene (2310033P09Rik), mRNA	2310033P09Rik	---	---	---	---	---
Zbtb17	1.1	1416224_at	765	P	1.1	I	6e-05	300.9	P	zinc finger and BTB domain containing 17	Zbtb17	transcription /// regulation of transcription, DNA-dependent /// development /// ectoderm development /// gastrulation (sensu Mammalia)	nucleic acid binding /// DNA binding /// protein binding /// zinc ion binding /// metal ion binding /// DNA binding /// protein binding	nucleus	---	---
Spata5	1.1	1417254_at	534.3	P	1.1	I	0.000189	296.1	P	spermatogenesis associated 5	Spata5	---	nucleotide binding /// ATP binding /// nucleotide binding /// nucleoside-triphosphatase activity	---	---	---
Malat1	1.1	1418189_s_at	2337.2	P	1.1	I	5.2e-05	1304.2	P	metastasis associated lung adenocarcinoma transcript 1 (non-coding RNA)	Malat1	---	---	---	---	---
Fem1b	1.1	1418323_at	823.7	P	1.1	I	2.3e-05	434.4	P	feminization 1 homolog b (C. elegans)	Fem1b	regulation of transcription, DNA-dependent	DNA binding /// transcription factor activity /// receptor activity	---	---	---
Bcl10	1.1	1418970_a_at	5496.6	P	1.1	I	2e-05	2426.3	P	B-cell leukemia/lymphoma 10	Bcl10	apoptosis /// apoptosis /// caspase activation /// cell cycle /// I-kappaB kinase/NF-kappaB cascade /// I-kappaB kinase/NF-kappaB cascade /// humoral defense mechanism (sensu Vertebrata) /// cellular defense response (sensu Vertebrata) /// regulation of apoptosis /// negative regulation of progression through cell cycle /// apoptosis	protein binding /// caspase activator activity	intracellular /// cytoplasm /// cytoplasm /// lipid raft	---	---
	1.1	1418971_x_at	4426.8	P	1.1	I	2e-05	1764	P	B-cell leukemia/lymphoma 10	Bcl10	apoptosis /// apoptosis /// caspase activation /// cell cycle /// I-kappaB kinase/NF-kappaB cascade /// I-kappaB kinase/NF-kappaB cascade /// humoral defense mechanism (sensu Vertebrata) /// cellular defense response (sensu Vertebrata) /// regulation of apoptosis /// negative regulation of progression through cell cycle /// apoptosis	protein binding /// caspase activator activity	intracellular /// cytoplasm /// cytoplasm /// lipid raft	---	---
	1.1	1418972_at	3601.1	P	1.1	I	2e-05	1687.2	P	B-cell leukemia/lymphoma 10	Bcl10	apoptosis /// apoptosis /// caspase activation /// cell cycle /// I-kappaB kinase/NF-kappaB cascade /// I-kappaB kinase/NF-kappaB cascade /// humoral defense mechanism (sensu Vertebrata) /// cellular defense response (sensu Vertebrata) /// regulation of apoptosis /// negative regulation of progression through cell cycle /// apoptosis	protein binding /// caspase activator activity	intracellular /// cytoplasm /// cytoplasm /// lipid raft	---	---
	1.1	1419543_a_at	12746.4	P	1.1	I	2e-05	6141.8	P	splicing factor, arginine/serine-rich 10 (transformer 2 homolog, Drosophila)	Sfrs10	nuclear mRNA splicing, via spliceosome /// mRNA processing /// nuclear mRNA splicing, via spliceosome	nucleotide binding /// nucleic acid binding /// RNA binding /// nucleic acid binding	nucleus /// nucleus	---	---
	1.1	1419565_a_at	958.2	P	1.1	I	3e-05	310	P	zinc finger protein X-linked	Zfx	transcription /// regulation of transcription, DNA-dependent /// regulation of transcription	nucleic acid binding /// DNA binding /// zinc ion binding /// transcription regulator activity /// metal ion binding	nucleus	---	---
	1.1	1420197_at	250.5	P	1.1	I	2e-05	238.7	A	Growth arrest and DNA-damage-inducible 45 beta, mRNA (cDNA clone MGC:36156 IMAGE:5355150)	Gadd45b	regulation of progression through cell cycle /// activation of MAPKK activity /// negative regulation of protein kinase activity /// apoptosis /// development /// cell differentiation	protein binding	nucleus	---	---
Il17r	1.1	1420904_at	344	P	1.1	I	2e-05	180.3	A	interleukin 17 receptor	Il17r	cell surface receptor linked signal transduction	receptor activity /// interleukin receptor activity	extracellular space /// integral to plasma membrane /// integral to membrane /// integral to membrane	---	---
Socs4	1.1	1421273_at	370.2	P	1.1	I	2.7e-05	174.7	P	suppressor of cytokine signaling 4	Socs4	regulation of cell growth /// intracellular signaling cascade /// negative regulation of signal transduction	---	---	---	---
Mynn	1.1	1421334_x_at	939.3	P	1.1	I	7.8e-05	321.4	P	myoneurin	Mynn	---	nucleic acid binding /// protein binding /// zinc ion binding /// metal ion binding /// nucleic acid binding /// protein binding /// zinc ion binding	nucleus	---	---
Traf6	1.1	1421376_at	786	P	1.1	I	7.8e-05	324.9	P	Tnf receptor-associated factor 6	Traf6	ossification /// ubiquitin cycle /// apoptosis /// immune response /// signal transduction /// organ morphogenesis /// protein ubiquitination /// T-helper 1 type immune response /// odontogenesis (sensu Vertebrata) /// antigen presentation, exogenous antigen via MHC class II /// dendritic cell differentiation /// positive regulation of interleukin-12 biosynthesis /// positive regulation of interl…	ubiquitin-protein ligase activity /// signal transducer activity /// receptor activity /// protein binding /// zinc ion binding /// metal ion binding	ubiquitin ligase complex	Apoptosis_KEGG /// mRNA_processing_binding_Reactome	www.genmapp.org/HTML_MAPPs/mouse/Mm_Contributed_20041110/cellular_process-GenMAPP/Mm_Apoptosis_KEGG/Mm_Apoptosis_KEGG.htm /// www.genmapp.org/HTML_MAPPs/mouse/Mm_Contributed_20041110/cellular_process-GenMAPP/Mm_mRNA_processing_binding_Reactome/Mm_mRNA_processing_binding_Reactome.htm
Ndel1	1.1	1422568_at	7787.9	P	1.1	I	2e-05	3680.6	P	nuclear distribution gene E-like homolog 1 (A. nidulans)	Ndel1	microtubule cytoskeleton organization and biogenesis /// neuron migration /// inner cell mass cell proliferation /// retrograde axon cargo transport /// vesicle transport along microtubule	protein binding /// microtubule binding	centrosome /// microtubule associated complex	---	---
Mak	1.1	1422725_at	272.7	P	1.1	I	0.000147	61.4	A	male germ cell-associated kinase	Mak	protein amino acid phosphorylation	nucleotide binding /// protein kinase activity /// protein serine/threonine kinase activity /// ATP binding /// kinase activity /// transferase activity	---	---	---
C1ql1	1.1	1422777_at	252.9	P	1.1	I	0.000307	117.9	P	complement component 1, q subcomponent-like 1	C1ql1	phosphate transport	---	extracellular space /// cytoplasm /// cytoplasm	---	---
Fos	1.1	1423100_at	17707.5	P	1.1	I	2e-05	8208.7	P	FBJ osteosarcoma oncogene	Fos	regulation of progression through cell cycle /// regulation of transcription, DNA-dependent /// regulation of transcription, DNA-dependent /// nervous system development /// cellular physiological process /// regulation of transcription, DNA-dependent	DNA binding /// transcription factor activity /// transcription factor activity /// DNA binding	nucleus /// nucleus /// transcription factor complex /// nucleus	TGF_Beta_Signaling_Pathway /// Smooth_muscle_contraction	www.genmapp.org/HTML_MAPPs/mouse/Mm_Contributed_20041110/cellular_process-GenMAPP/Mm_TGF_Beta_Signaling_Pathway/Mm_TGF_Beta_Signaling_Pathway.htm /// www.genmapp.org/HTML_MAPPs/mouse/Mm_Contributed_20041110/physiological_process-GenMAPP/Mm_Smooth_muscle_contraction/Mm_Smooth_muscle_contraction.htm
Ddx26	1.1	1423275_at	1286.4	P	1.1	I	2e-05	577	P	DEAD/H (Asp-Glu-Ala-Asp/His) box polypeptide 26	Ddx26	---	nucleic acid binding /// ATP binding /// ATP-dependent helicase activity	extracellular space	---	---
Tgoln1 /// Tgoln2	1.1	1423307_s_at	2756.4	P	1.1	I	2e-05	1389	P	trans-golgi network protein /// trans-golgi network protein 2	Tgoln1 /// Tgoln2	---	---	Golgi stack /// integral to membrane /// trans-Golgi network transport vesicle	---	---
2600001J17Rik	1.1	1424971_at	3316.2	P	1.1	I	2e-05	1523.2	P	RIKEN cDNA 2600001J17 gene	2600001J17Rik	---	---	---	---	---
	1.1	1425349_a_at	369.4	P	1.1	I	0.000389	182.7	P	myelin basic protein expression factor 2, repressor	Myef2	transcription	nucleotide binding /// nucleic acid binding /// DNA binding /// RNA binding	nucleus	mRNA_processing_binding_Reactome	www.genmapp.org/HTML_MAPPs/mouse/Mm_Contributed_20041110/cellular_process-GenMAPP/Mm_mRNA_processing_binding_Reactome/Mm_mRNA_processing_binding_Reactome.htm
Hexim1	1.1	1425937_a_at	3028.2	P	1.1	I	2e-05	1409	P	hexamethylene bis-acetamide inducible 1	Hexim1	heart development /// negative regulation of transcription from RNA polymerase II promoter /// negative regulation of cyclin dependent protein kinase activity	specific transcriptional repressor activity /// cyclin-dependent protein kinase inhibitor activity /// protein binding /// transcriptional repressor activity /// snRNA binding	nucleus /// nucleus /// cytoplasm	---	---
Cdc27	1.1	1426076_at	302.2	P	1.1	I	0.000389	125.6	P	cell division cycle 27 homolog (S. cerevisiae)	Cdc27	mitotic metaphase/anaphase transition /// cell division	binding	centrosome /// spindle microtubule	---	---
Zc3h5	1.1	1426681_at	1047.3	P	1.1	I	0.000346	417.3	P	zinc finger CCCH type containing 5	Zc3h5	electron transport /// protein ubiquitination	nucleic acid binding /// ubiquitin-protein ligase activity /// electron transporter activity /// zinc ion binding /// heme binding /// metal ion binding /// nucleic acid binding	ubiquitin ligase complex	---	---
Slc38a2	1.1	1426722_at	8112.1	P	1.1	I	2e-05	3796	P	solute carrier family 38, member 2	Slc38a2	amino acid transport	amino acid-polyamine transporter activity	membrane	---	---
	1.1	1426840_at	2859.4	P	1.1	I	2e-05	1261.6	P	YTH domain family 3	Ythdf3	---	---	---	---	---
Ptpn23	1.1	1427128_at	711.2	P	1.1	I	0.000307	249	A	protein tyrosine phosphatase, non-receptor type 23	Ptpn23	protein amino acid dephosphorylation /// signal transduction /// protein amino acid dephosphorylation	phosphoprotein phosphatase activity /// protein tyrosine phosphatase activity /// hydrolase activity /// phosphoprotein phosphatase activity /// protein tyrosine phosphatase activity	---	---	---
Bsdc1	1.1	1427270_a_at	1835.6	P	1.1	I	2e-05	744	P	BSD domain containing 1	Bsdc1	---	---	---	---	---
	1.1	1428433_at	5546.6	P	1.1	I	2e-05	2366.5	P	homeodomain interacting protein kinase 2	Hipk2	negative regulation of transcription from RNA polymerase II promoter /// transcription /// regulation of transcription, DNA-dependent /// protein amino acid phosphorylation /// apoptosis /// cell cycle /// positive regulation of apoptosis /// positive regulation of apoptosis /// negative regulation of progression through cell cycle /// regulation of progression through cell cycle /// induction of…	nucleotide binding /// transcription corepressor activity /// protein kinase activity /// protein serine/threonine kinase activity /// protein binding /// ATP binding /// kinase activity /// transferase activity /// transcription corepressor activity /// protein kinase activity /// protein binding /// virion binding /// DNA binding /// transcription corepressor activity /// protein kinase activit…	nucleus /// cytoplasm /// PML body /// nucleus /// nuclear body /// nucleus	---	---
Sema3c	1.1	1429348_at	571.5	P	1.1	I	2e-05	295.3	P	sema domain, immunoglobulin domain (Ig), short basic domain, secreted, (semaphorin) 3C	Sema3c	development /// nervous system development /// cell differentiation /// transmembrane receptor protein tyrosine kinase signaling pathway	semaphorin receptor binding	extracellular space	---	---
Syt11	1.1	1429729_at	129.9	P	1.1	I	0.000389	51.8	A	synaptotagmin XI	Syt11	transport	transporter activity /// calcium ion binding /// metal ion binding	integral to plasma membrane /// synaptic vesicle /// membrane /// integral to membrane /// synapse /// integral to membrane	---	---
	1.1	1430019_a_at	8316	P	1.1	I	2.3e-05	4020.5	P	heterogeneous nuclear ribonucleoprotein A1	Hnrpa1	RNA processing /// mRNA processing /// mRNA export from nucleus /// transport	nucleotide binding /// nucleic acid binding /// RNA binding	nucleus /// ribonucleoprotein complex /// nucleus	mRNA_processing_binding_Reactome	www.genmapp.org/HTML_MAPPs/mouse/Mm_Contributed_20041110/cellular_process-GenMAPP/Mm_mRNA_processing_binding_Reactome/Mm_mRNA_processing_binding_Reactome.htm
Ppp1r10	1.1	1430560_at	724.8	P	1.1	I	6.8e-05	361.5	P	protein phosphatase 1, regulatory subunit 10	Ppp1r10	transcription /// defense response	nucleic acid binding /// DNA binding /// RNA binding /// protein phosphatase inhibitor activity /// metal ion binding /// zinc ion binding	nucleus	---	---
Tpp2	1.1	1430575_a_at	1300.2	P	1.1	I	2e-05	594.8	P	tripeptidyl peptidase II	Tpp2	proteolysis	aminopeptidase activity /// serine-type endopeptidase activity /// subtilase activity /// tripeptidyl-peptidase II activity /// peptidase activity /// hydrolase activity	---	---	---
Kif24	1.1	1431937_at	77.2	P	1.1	I	0.001077	30.9	A	kinesin family member 24	Kif24	microtubule-based movement	nucleotide binding /// motor activity /// ATP binding /// microtubule motor activity	microtubule /// microtubule associated complex	---	---
Ccnl2	1.1	1432195_s_at	3443.4	P	1.1	I	2e-05	1647.8	P	cyclin L2	Ccnl2	regulation of progression through cell cycle /// transcription /// regulation of transcription, DNA-dependent	---	nucleus	---	---
4933435G04Rik	1.1	1432832_at	126.3	P	1.1	I	0.000492	62.1	A	RIKEN cDNA 4933435G04 gene	4933435G04Rik	---	---	---	---	---
	1.1	1434967_at	4080.5	P	1.1	I	2e-05	2109.3	P	zinc finger, SWIM domain containing 6	Zswim6	---	metal ion binding /// zinc ion binding	---	---	---
	1.1	1435627_x_at	1825.7	P	1.1	I	0.000865	938.5	P	MARCKS-like 1	Marcksl1	---	calmodulin binding /// kinase activity	---	---	---
AI196514	1.1	1435912_at	639.6	P	1.1	I	2.7e-05	318.2	P	expressed sequence AI196514	AI196514	---	---	---	---	---
A630007B06Rik	1.1	1436073_at	651.8	P	1.1	I	6e-05	550.6	P	RIKEN cDNA A630007B06 gene	A630007B06Rik	---	---	---	---	---
Cnot4	1.1	1436645_a_at	1553.8	P	1.1	I	2e-05	897.2	P	CCR4-NOT transcription complex, subunit 4	Cnot4	transcription /// regulation of transcription, DNA-dependent /// ubiquitin cycle /// protein ubiquitination	nucleotide binding /// nucleic acid binding /// RNA binding /// ubiquitin-protein ligase activity /// zinc ion binding /// ligase activity /// metal ion binding /// nucleic acid binding	ubiquitin ligase complex /// nucleus	mRNA_processing_binding_Reactome	www.genmapp.org/HTML_MAPPs/mouse/Mm_Contributed_20041110/cellular_process-GenMAPP/Mm_mRNA_processing_binding_Reactome/Mm_mRNA_processing_binding_Reactome.htm
C330012H03Rik	1.1	1437103_at	1866.5	P	1.1	I	2e-05	984.9	P	RIKEN cDNA C330012H03 gene	C330012H03Rik	---	nucleic acid binding /// nucleic acid binding /// nucleotide binding /// RNA binding	---	---	---
	1.1	1437455_a_at	15552.3	P	1.1	I	2e-05	7643.3	P	B-cell translocation gene 1, anti-proliferative	Btg1	protein amino acid methylation /// spermatid development /// negative regulation of cell proliferation /// negative regulation of cell proliferation /// negative regulation of cell proliferation /// cell migration /// negative regulation of cell growth /// regulation of apoptosis /// positive regulation of enzyme activity /// regulation of transcription /// positive regulation of endothelial cell…	transcription cofactor activity /// protein binding /// enzyme binding /// kinase binding /// transcription cofactor activity /// protein binding /// enzyme binding /// kinase binding	nucleus /// cytoplasm	---	---
Gnl2	1.1	1437566_at	320.4	P	1.1	I	0.000389	139.7	P	guanine nucleotide binding protein-like 2 (nucleolar)	Gnl2	ribosome biogenesis	nucleotide binding /// GTP binding	nucleus	---	---
Myo5b	1.1	1437698_at	114.1	P	1.1	I	0.000114	52.1	A	myosin Vb	Myo5b	cytoskeleton organization and biogenesis	motor activity /// ATP binding	cytoskeleton /// myosin	---	---
LOC574428	1.1	1438498_at	359.1	P	1.1	I	2e-05	163.4	P	zinc finger, MYND domain containing 15	LOC574428	---	---	---	---	---
	1.1	1438562_a_at	6998.1	P	1.1	I	2e-05	2497.6	P	protein tyrosine phosphatase, non-receptor type 2	Ptpn2	protein amino acid dephosphorylation	phosphoprotein phosphatase activity /// protein tyrosine phosphatase activity /// receptor activity /// hydrolase activity	---	/// Calcium signaling pathway /// Type I diabetes mellitus	www.genome.ad.jp/dbget-bin/show_pathway?+3.1.3.48 /// www.genome.ad.jp/dbget-bin/show_pathway?MAP04020+3.1.3.48 /// www.genome.ad.jp/dbget-bin/show_pathway?MAP04940+3.1.3.48
Nmt2	1.1	1438740_at	521.1	P	1.1	I	2e-05	277.3	P	N-myristoyltransferase 2, mRNA (cDNA clone MGC:46936 IMAGE:5253732)	Nmt2	N-terminal protein myristoylation /// N-terminal peptidyl-glycine N-myristoylation /// N-terminal protein myristoylation	glycylpeptide N-tetradecanoyltransferase activity /// glycylpeptide N-tetradecanoyltransferase activity /// acyltransferase activity /// transferase activity /// glycylpeptide N-tetradecanoyltransferase activity	cytoplasm	---	---
	1.1	1439638_at	566.3	P	1.1	I	0.000492	293.8	P	Erbb2 interacting protein	Erbb2ip	protein targeting /// intracellular signaling cascade	protein binding /// protein binding	basolateral plasma membrane	---	---
Ext1	1.1	1439877_at	224.1	P	1.1	I	0.000273	80.8	P	Exostoses (multiple) 1, mRNA (cDNA clone MGC:5903 IMAGE:3499743)	Ext1	gastrulation /// endoderm development /// mesoderm development /// heparan sulfate proteoglycan biosynthesis	transferase activity /// transferase activity, transferring glycosyl groups /// glucuronosyl-N-acetylglucosaminyl-proteoglycan 4-alpha-N-acetylglucosaminyltransferase activity /// N-acetylglucosaminyl-proteoglycan 4-beta-glucuronosyltransferase activity /// glucuronosyl-N-acetylglucosaminyl-proteoglycan 4-alpha-N-acetylglucosaminyltransferase activity /// N-acetylglucosaminyl-proteoglycan 4-beta-…	extracellular space /// endoplasmic reticulum /// Golgi stack /// membrane /// integral to membrane /// integral to endoplasmic reticulum membrane	Chondroitin / Heparan sulfate biosynthesis /// Chondroitin / Heparan sulfate biosynthesis	www.genome.ad.jp/dbget-bin/show_pathway?MAP00532+2.4.1.224 /// www.genome.ad.jp/dbget-bin/show_pathway?MAP00532+2.4.1.225
Ywhae	1.1	1440841_at	672.3	P	1.1	I	0.000966	345.1	P	Tyrosine 3-monooxygenase/tryptophan 5-monooxygenase activation protein, epsilon polypeptide (Ywhae), mRNA	Ywhae	protein targeting /// intracellular signaling cascade	monooxygenase activity /// protein binding /// protein domain specific binding /// protein domain specific binding	---	Calcium_regulation_in_cardiac_cells /// Smooth_muscle_contraction	www.genmapp.org/HTML_MAPPs/mouse/Mm_Contributed_20041110/physiological_process-GenMAPP/Mm_Calcium_regulation_in_cardiac_cells/Mm_Calcium_regulation_in_cardiac_cells.htm /// www.genmapp.org/HTML_MAPPs/mouse/Mm_Contributed_20041110/physiological_process-GenMAPP/Mm_Smooth_muscle_contraction/Mm_Smooth_muscle_contraction.htm
Rassf1	1.1	1441737_s_at	4191.8	P	1.1	I	2e-05	1824.9	P	Ras association (RalGDS/AF-6) domain family 1	Rassf1	neuropeptide signaling pathway /// cell cycle arrest /// Ras protein signal transduction /// cell cycle /// signal transduction /// intracellular signaling cascade	zinc ion binding /// protein binding /// zinc ion binding /// diacylglycerol binding /// metal ion binding	nucleus /// microtubule cytoskeleton /// nucleus /// microtubule	---	---
Tax1bp1	1.1	1442901_at	394.2	P	1.1	I	6e-05	171.5	P	Tax1 (human T-cell leukemia virus type I) binding protein 1, mRNA (cDNA clone MGC:11692 IMAGE:3962810)	Tax1bp1	---	---	nucleus	---	---
130004C03	1.1	1442992_at	149.7	P	1.1	I	0.001832	97.6	A	hypothetical LOC403343	130004C03	---	---	---	---	---
Rai12	1.1	1444136_at	172.1	P	1.1	I	0.000966	85.8	P	Retinoic acid induced 12, mRNA (cDNA clone MGC:5865 IMAGE:3489878)	Rai12	---	---	extracellular space	---	---
Sumo1	1.1	1444557_at	657.6	P	1.1	I	2e-05	342.6	P	SMT3 suppressor of mif two 3 homolog 1 (yeast) (Sumo1), mRNA	Sumo1	DNA repair /// protein modification /// ubiquitin cycle	ubiquitin conjugating enzyme activity /// protein binding /// protein binding	nucleus /// nuclear pore /// PML body /// nucleus	---	---
Slc20a1	1.1	1448568_a_at	5706.9	P	1.1	I	2e-05	2645.5	P	solute carrier family 20, member 1	Slc20a1	transport /// phosphate transport /// phosphate transport	receptor activity /// inorganic phosphate transporter activity /// carrier activity /// inorganic phosphate transporter activity	extracellular space /// integral to plasma membrane /// membrane /// integral to membrane /// membrane	---	---
Ppm1d	1.1	1449092_at	588.4	P	1.1	I	0.000114	239.4	P	protein phosphatase 1D magnesium-dependent, delta isoform	Ppm1d	G2/M transition of mitotic cell cycle /// protein amino acid dephosphorylation /// cell cycle /// response to pathogenic bacteria	magnesium ion binding /// catalytic activity /// phosphoprotein phosphatase activity /// protein serine/threonine phosphatase activity /// magnesium-dependent protein serine/threonine phosphatase activity /// hydrolase activity /// manganese ion binding /// metal ion binding	protein serine/threonine phosphatase complex	---	---
	1.1	1451519_at	2716.5	P	1.1	I	2e-05	1358.8	P	ring finger protein 2	Rnf2	mitotic cell cycle /// transcription /// regulation of transcription, DNA-dependent /// anterior/posterior axis specification /// gastrulation (sensu Mammalia) /// protein ubiquitination	DNA binding /// chromatin binding /// ubiquitin-protein ligase activity /// protein binding /// protein binding /// zinc ion binding /// metal ion binding	ubiquitin ligase complex /// nucleus /// nuclear body /// nucleus	---	---
Il13ra1	1.1	1451775_s_at	415.4	P	1.1	I	0.001336	159.3	P	interleukin 13 receptor, alpha 1	Il13ra1	cell surface receptor linked signal transduction	receptor activity /// hematopoietin/interferon-class (D200-domain) cytokine receptor activity /// interleukin receptor activity	extracellular space /// integral to plasma membrane /// membrane /// integral to membrane /// integral to membrane	---	---
	1.1	1452372_at	916.2	P	1.1	I	2e-05	418.5	P	BSD domain containing 1	Bsdc1	---	---	---	---	---
	1.1	1452373_at	2221.4	P	1.1	I	2e-05	1297.1	P	RIKEN cDNA 1700081L11 gene	1700081L11Rik	---	---	---	---	---
Nhlrc2	1.1	1453048_at	1176.7	P	1.1	I	2e-05	625.6	P	NHL repeat containing 2	Nhlrc2	electron transport /// electron transport	arsenate reductase (thioredoxin) activity /// electron transporter activity /// electron carrier activity	---	---	---
	1.1	1453120_at	12383.8	P	1.1	I	2e-05	5517.1	P	thioredoxin domain containing 13	Txndc13	electron transport /// transport /// electron transport	electron transporter activity	integral to membrane	---	---
	1.1	1453136_at	482.3	P	1.1	I	0.000214	195.4	P	F-box protein 30	Fbxo30	ubiquitin cycle	zinc ion binding /// metal ion binding /// zinc ion binding	---	---	---
	1.1	1453740_a_at	2519.6	P	1.1	I	2e-05	1233.7	P	cyclin L2	Ccnl2	regulation of progression through cell cycle /// transcription /// regulation of transcription, DNA-dependent	---	nucleus	---	---
G430041M01Rik	1.1	1454725_at	3549.5	P	1.1	I	2e-05	1666.4	P	RIKEN cDNA G430041M01 gene	G430041M01Rik	nuclear mRNA splicing, via spliceosome /// mRNA processing	nucleotide binding /// nucleic acid binding /// RNA binding	nucleus	---	---
Rab3gap2	1.1	1454915_at	3022.9	P	1.1	I	2e-05	1977.5	P	RAB3 GTPase activating protein subunit 2	Rab3gap2	regulation of GTPase activity	GTPase activator activity /// enzyme regulator activity /// protein heterodimerization activity	soluble fraction	---	---
1500012F01Rik	1.1	1455010_at	1556.3	P	1.1	I	8.8e-05	671.2	P	RIKEN cDNA 1500012F01 gene	1500012F01Rik	---	---	---	---	---
Epc2	1.1	1455317_at	2077.3	P	1.1	I	2e-05	952.6	P	enhancer of polycomb homolog 2 (Drosophila)	Epc2	---	---	---	---	---
Rad23b	1.1	1456822_at	322	P	1.1	I	5.2e-05	168.5	P	RAD23b homolog (S. cerevisiae)	Rad23b	DNA repair /// nucleotide-excision repair /// protein modification /// response to DNA damage stimulus /// spermatogenesis /// response to DNA damage stimulus	---	nucleus	---	---
	1.1	1456875_at	776.1	P	1.1	I	3.5e-05	373.5	P	RIKEN cDNA 1810013L24 gene	1810013L24Rik	---	---	---	---	---
---	1.1	1460141_at	219.7	P	1.1	I	0.000774	122.5	P	Transcribed locus	---	---	---	---	---	---
D15Mit260	1.1	1460556_at	1464.1	P	1.1	I	0.000389	627	P	DNA Segment, Chr 15 Massachusetts Institute of Technology 260	D15Mit260	---	zinc ion binding /// metal ion binding	cytoskeleton	---	---
Nfe2l2	1	1416543_at	11310.2	P	1	I	2e-05	5793.8	P	nuclear factor, erythroid derived 2, like 2	Nfe2l2	transcription /// regulation of transcription, DNA-dependent /// regulation of transcription /// regulation of embryonic development /// regulation of transcription, DNA-dependent	DNA binding /// transcription factor activity /// transcription regulator activity /// DNA binding	nucleus /// nucleus	---	---
Ap4b1	1	1416631_at	663.6	P	1	I	0.001077	280.7	P	adaptor-related protein complex AP-4, beta 1	Ap4b1	intracellular protein transport /// endocytosis /// vesicle-mediated transport	binding	Golgi trans face /// Golgi trans face /// coated pit	---	---
Arl6ip2	1	1416793_at	2260.2	P	1	I	2e-05	1178.6	P	ADP-ribosylation factor-like 6 interacting protein 2	Arl6ip2	immune response	protein binding /// hydrolase activity /// GTPase activity /// GTP binding	---	---	---
	1	1416794_at	1539	P	1	I	2e-05	843.2	P	ADP-ribosylation factor-like 6 interacting protein 2	Arl6ip2	immune response	protein binding /// hydrolase activity /// GTPase activity /// GTP binding	---	---	---
	1	1417182_at	948.7	P	1	I	2e-05	471.5	P	DnaJ (Hsp40) homolog, subfamily A, member 2	Dnaja2	protein folding	heat shock protein binding /// metal ion binding /// unfolded protein binding /// zinc ion binding	membrane	---	---
	1	1417250_at	2740.9	P	1	I	2e-05	1153.1	P	ring finger protein 12	Rnf12	transcription /// regulation of transcription, DNA-dependent /// ubiquitin cycle /// protein ubiquitination	ubiquitin-protein ligase activity /// zinc ion binding /// metal ion binding	ubiquitin ligase complex	---	---
	1	1417309_at	391	P	1	I	2e-05	215	P	transducer of ERBB2, 2	Tob2	---	---	---	---	---
Gripap1	1	1417315_at	2122.9	P	1	I	0.000346	1324.7	P	GRIP1 associated protein 1	Gripap1	---	---	---	Electron_Transport_Chain	www.genmapp.org/HTML_MAPPs/mouse/Mm_Contributed_20041110/metabolic_process-GenMAPP/Mm_Electron_Transport_Chain/Mm_Electron_Transport_Chain.htm
Slc15a2	1	1417600_at	272.1	P	1	I	0.001077	144.6	P	solute carrier family 15 (H+/peptide transporter), member 2	Slc15a2	transport /// oligopeptide transport /// protein transport /// transport /// oligopeptide transport	transporter activity /// oligopeptide transporter activity /// symporter activity /// high affinity oligopeptide transporter activity /// transporter activity /// oligopeptide transporter activity	membrane fraction /// integral to plasma membrane /// membrane /// integral to membrane /// membrane /// integral to membrane	---	---
	1	1418188_a_at	1039.8	P	1	I	2e-05	508.2	P	metastasis associated lung adenocarcinoma transcript 1 (non-coding RNA)	Malat1	---	---	---	---	---
Tgoln1	1	1418520_at	1804.8	P	1	I	2e-05	880.7	P	trans-golgi network protein	Tgoln1	---	---	Golgi stack /// integral to membrane /// trans-Golgi network transport vesicle	---	---
	1	1418730_at	904.3	P	1	I	2e-05	419.3	P	ring finger protein 12	Rnf12	transcription /// regulation of transcription, DNA-dependent /// ubiquitin cycle /// protein ubiquitination	ubiquitin-protein ligase activity /// zinc ion binding /// metal ion binding	ubiquitin ligase complex	---	---
Ggps1	1	1419505_a_at	704.7	P	1	I	2e-05	347.4	P	geranylgeranyl diphosphate synthase 1	Ggps1	isoprenoid biosynthesis /// isoprenoid metabolism	catalytic activity /// dimethylallyltranstransferase activity /// farnesyltranstransferase activity /// geranyltranstransferase activity /// transferase activity /// farnesyltranstransferase activity	soluble fraction	---	---
Rela	1	1419536_a_at	5352	P	1	I	2e-05	2461	P	v-rel reticuloendotheliosis viral oncogene homolog A (avian)	Rela	transcription /// regulation of transcription, DNA-dependent /// defense response /// organ morphogenesis /// negative regulation of protein catabolism /// positive regulation of interleukin-12 biosynthesis /// regulation of transcription /// positive regulation of transcription, DNA-dependent	DNA binding /// transcription factor activity /// protein binding /// transcriptional activator activity /// DNA binding /// transcription factor activity	nucleus /// cytoplasm /// nucleus	Apoptosis /// Apoptosis_GenMAPP	www.genmapp.org/HTML_MAPPs/mouse/Mm_Contributed_20041110/cellular_process-GenMAPP/Mm_Apoptosis/Mm_Apoptosis.htm /// www.genmapp.org/HTML_MAPPs/mouse/Mm_Contributed_20041110/cellular_process-GenMAPP/Mm_Apoptosis_GenMAPP/Mm_Apoptosis_GenMAPP.htm
Mdm4	1	1419558_at	312.2	P	1	I	0.000307	108.3	P	transformed mouse 3T3 cell double minute 4	Mdm4	protein ubiquitination /// negative regulation of transcription from RNA polymerase II promoter /// apoptosis /// cell proliferation /// negative regulation of protein catabolism /// G0 to G1 transition	ubiquitin-protein ligase activity /// zinc ion binding /// metal ion binding /// protein binding /// zinc ion binding	ubiquitin ligase complex /// nucleus /// nucleus	---	---
	1	1420024_s_at	3532.9	P	1	I	4e-05	1973	P	eukaryotic translation termination factor 1	Etf1	protein biosynthesis /// translational termination /// translational termination	translation release factor activity /// translation release factor activity, codon specific	cytoplasm	Translation_Factors	www.genmapp.org/HTML_MAPPs/mouse/Mm_Contributed_20041110/cellular_process-GenMAPP/Mm_Translation_Factors/Mm_Translation_Factors.htm
	1	1420372_at	1171.5	P	1	I	2e-05	502.5	P	syntrophin, basic 2	Sntb2	---	actin binding /// calcium ion binding /// protein binding /// calmodulin binding /// protein binding	cytoskeleton /// microtubule /// membrane /// synapse	---	---
Srfbp1	1	1420509_at	1483.8	P	1	I	2.7e-05	644.4	P	serum response factor binding protein 1	Srfbp1	---	---	nucleus	---	---
Chd1	1	1420990_at	1207.7	P	1	I	2e-05	619.1	P	chromodomain helicase DNA binding protein 1	Chd1	chromatin assembly or disassembly /// chromatin assembly or disassembly	nucleotide binding /// nucleic acid binding /// DNA binding /// chromatin binding /// helicase activity /// ATP binding /// ATP-dependent helicase activity /// hydrolase activity /// chromatin binding /// helicase activity	chromatin /// nucleus /// nucleus	---	---
	1	1420999_at	1090.3	P	1	I	2e-05	532.4	P	CCR4-NOT transcription complex, subunit 4	Cnot4	transcription /// regulation of transcription, DNA-dependent /// ubiquitin cycle /// protein ubiquitination	nucleotide binding /// nucleic acid binding /// RNA binding /// ubiquitin-protein ligase activity /// zinc ion binding /// ligase activity /// metal ion binding /// nucleic acid binding	ubiquitin ligase complex /// nucleus	mRNA_processing_binding_Reactome	www.genmapp.org/HTML_MAPPs/mouse/Mm_Contributed_20041110/cellular_process-GenMAPP/Mm_mRNA_processing_binding_Reactome/Mm_mRNA_processing_binding_Reactome.htm
AI586015	1	1421098_at	9719.5	P	1	I	2e-05	4470.4	P	expressed sequence AI586015	AI586015	transmembrane receptor protein tyrosine kinase signaling pathway /// intracellular signaling cascade /// myeloid cell differentiation /// intracellular signaling cascade	SH3/SH2 adaptor activity /// protein binding	---	---	---
Lyst	1	1421384_at	868.7	P	1	I	2e-05	448.8	P	lysosomal trafficking regulator	Lyst	transport /// cellular defense response /// signal transduction /// endosome to lysosome transport /// protein transport /// transport	---	endosome /// microtubule cytoskeleton	---	---
	1	1421894_a_at	4402.1	P	1	I	2e-05	2125.9	P	tripeptidyl peptidase II	Tpp2	proteolysis	aminopeptidase activity /// serine-type endopeptidase activity /// subtilase activity /// tripeptidyl-peptidase II activity /// peptidase activity /// hydrolase activity	---	---	---
	1	1422131_at	373.1	P	1	I	4e-05	149.1	P	decapping enzym	Dcp1a	mRNA catabolism, nonsense-mediated decay /// transforming growth factor beta receptor signaling pathway /// positive regulation of transcription	transcription factor binding /// hydrolase activity	nucleus /// transcription factor complex /// cytoplasm	---	---
Zfp162	1	1422321_a_at	737	P	1	I	0.000273	275.1	P	zinc finger protein 162	Zfp162	nuclear mRNA splicing, via spliceosome /// transcription /// regulation of transcription, DNA-dependent /// mRNA processing	nucleic acid binding /// RNA binding /// metal ion binding /// zinc ion binding	nucleus /// spliceosome complex	---	---
Pias1	1	1422581_at	2516.7	P	1	I	3.5e-05	1320.3	P	protein inhibitor of activated STAT 1	Pias1	transcription /// regulation of transcription, DNA-dependent /// ubiquitin cycle /// JAK-STAT cascade	DNA binding /// transcription corepressor activity /// zinc ion binding /// metal ion binding	nucleus	---	---
	1	1422698_s_at	1491	P	1	I	2e-05	695.5	P	jumonji, AT rich interactive domain 2	Jarid2	transcription /// regulation of transcription, DNA-dependent /// development /// negative regulation of transcription, DNA-dependent	DNA binding /// transcriptional repressor activity /// protein binding /// DNA binding	intracellular /// nucleus /// nucleus	---	---
Cebpd	1	1423233_at	1199.4	P	1	I	0.000189	662.3	P	CCAAT/enhancer binding protein (C/EBP), delta	Cebpd	transcription /// regulation of transcription, DNA-dependent	DNA binding /// protein homodimerization activity /// DNA binding	nucleus /// nucleus	---	---
	1	1423308_at	2053.8	P	1	I	3e-05	1101.4	P	trans-golgi network protein	Tgoln1	---	---	Golgi stack /// integral to membrane /// trans-Golgi network transport vesicle	---	---
Ppil4	1	1424043_at	1859	P	1	I	2e-05	862	P	peptidylprolyl isomerase (cyclophilin)-like 4	Ppil4	protein folding	peptidyl-prolyl cis-trans isomerase activity /// isomerase activity /// nucleotide binding /// nucleic acid binding	---	mRNA_processing_binding_Reactome /// Calcium signaling pathway	www.genmapp.org/HTML_MAPPs/mouse/Mm_Contributed_20041110/cellular_process-GenMAPP/Mm_mRNA_processing_binding_Reactome/Mm_mRNA_processing_binding_Reactome.htm /// www.genome.ad.jp/dbget-bin/show_pathway?MAP04020+5.2.1.8
Ranbp10	1	1424585_at	1070.6	P	1	I	2e-05	555.7	P	RAN binding protein 10	Ranbp10	---	---	---	---	---
Ddx6	1	1424598_at	2106.7	P	1	I	2e-05	1134.5	P	DEAD (Asp-Glu-Ala-Asp) box polypeptide 6	Ddx6	---	nucleotide binding /// nucleic acid binding /// RNA binding /// RNA helicase activity /// helicase activity /// ATP binding /// ATP-dependent helicase activity /// hydrolase activity	intracellular /// nucleus	mRNA_processing_binding_Reactome	www.genmapp.org/HTML_MAPPs/mouse/Mm_Contributed_20041110/cellular_process-GenMAPP/Mm_mRNA_processing_binding_Reactome/Mm_mRNA_processing_binding_Reactome.htm
	1	1424873_at	2866.7	P	1	I	2e-05	1491.5	P	ring finger protein 2	Rnf2	mitotic cell cycle /// transcription /// regulation of transcription, DNA-dependent /// anterior/posterior axis specification /// gastrulation (sensu Mammalia) /// protein ubiquitination	DNA binding /// chromatin binding /// ubiquitin-protein ligase activity /// protein binding /// protein binding /// zinc ion binding /// metal ion binding	ubiquitin ligase complex /// nucleus /// nuclear body /// nucleus	---	---
	1	1425972_a_at	1242.1	P	1	I	2e-05	700.3	P	zinc finger protein X-linked	Zfx	transcription /// regulation of transcription, DNA-dependent /// regulation of transcription	nucleic acid binding /// DNA binding /// zinc ion binding /// transcription regulator activity /// metal ion binding	nucleus	---	---
Tgm2	1	1426004_a_at	1180.3	P	1	I	0.000101	586.7	P	transglutaminase 2, C polypeptide	Tgm2	proteolysis /// G-protein signaling, coupled to IP3 second messenger (phospholipase C activating) /// peptide cross-linking /// positive regulation of cell adhesion /// G-protein coupled receptor protein signaling pathway /// peptide cross-linking /// proteolysis	protein-glutamine gamma-glutamyltransferase activity /// cysteine-type endopeptidase activity /// calcium ion binding /// acyltransferase activity /// transferase activity /// metal ion binding /// protein-glutamine gamma-glutamyltransferase activity /// protein-glutamine gamma-glutamyltransferase activity /// calcium ion binding /// GTP binding /// cysteine-type endopeptidase activity	cytoplasm /// extracellular matrix (sensu Metazoa) /// cytosol /// membrane	---	---
	1	1426151_a_at	736	P	1	I	2e-05	252.1	P	syntaxin 3	Stx3	transport /// neurotransmitter transport /// intracellular protein transport	protein transporter activity	membrane /// integral to membrane /// integral to membrane	---	---
Dyrk1a	1	1426226_at	1411.7	P	1	I	2.3e-05	635.7	P	Dual-specificity tyrosine-(Y)-phosphorylation regulated kinase 1a (Dyrk1a), mRNA	Dyrk1a	protein amino acid phosphorylation /// peptidyl-tyrosine phosphorylation	nucleotide binding /// protein kinase activity /// protein serine/threonine kinase activity /// protein-tyrosine kinase activity /// non-membrane spanning protein tyrosine kinase activity /// ATP binding /// kinase activity /// transferase activity /// protein binding	nucleus /// nucleus /// nucleus	---	---
Sp2	1	1426237_at	407	P	1	I	7.8e-05	218.7	P	Sp2 transcription factor	Sp2	---	metal ion binding /// nucleic acid binding /// zinc ion binding	nucleus	---	---
Trim25	1	1426415_a_at	2338	P	1	I	2e-05	1062.2	P	tripartite motif protein 25	Trim25	protein ubiquitination	nucleic acid binding /// ubiquitin-protein ligase activity /// zinc ion binding /// metal ion binding	ubiquitin ligase complex /// intracellular /// cytoplasm	---	---
Pqlc1	1	1426567_a_at	2050.1	P	1	I	2e-05	1056.3	P	PQ loop repeat containing 1	Pqlc1	---	---	---	---	---
	1	1426861_at	3205.5	P	1	I	2e-05	1514.8	P	RIKEN cDNA 9130023F12 gene	9130023F12Rik	transport /// protein transport	---	---	---	---
Hrb	1	1426922_s_at	1116.5	P	1	I	2.3e-05	693.4	P	HIV-1 Rev binding protein	Hrb	acrosome formation /// transport /// regulation of GTPase activity	DNA binding /// metal ion binding /// zinc ion binding	nucleus /// cytoplasmic membrane-bound vesicle	---	---
Luc7l2	1	1427087_at	1645	P	1	I	0.000101	770.4	P	LUC7-like 2 (S. cerevisiae)	Luc7l2	---	metal ion binding /// protein binding /// zinc ion binding	---	---	---
Rlf	1	1427171_at	1113.5	P	1	I	2e-05	576	P	rearranged L-myc fusion sequence	Rlf	---	nucleic acid binding /// zinc ion binding	nucleus	---	---
Utx	1	1427235_at	1782.5	P	1	I	2e-05	822.2	P	ubiquitously transcribed tetratricopeptide repeat gene, X chromosome	Utx	protein targeting /// intracellular protein transport	binding	nucleus /// mitochondrial outer membrane translocase complex	---	---
4932439K10Rik	1	1428300_at	1284.1	P	1	I	5.2e-05	650.1	P	RIKEN cDNA 4932439K10 gene	4932439K10Rik	---	---	---	---	---
Prpf38b	1	1428674_at	3205.7	P	1	I	3.5e-05	1923.6	P	PRP38 pre-mRNA processing factor 38 (yeast) domain containing B	Prpf38b	---	---	---	---	---
E230022H04Rik	1	1428904_at	1456.5	P	1	I	2.3e-05	750.8	P	RIKEN cDNA E230022H04 gene	E230022H04Rik	---	---	---	---	---
Rraga	1	1428905_at	3604.5	P	1	I	2e-05	1767.9	P	Ras-related GTP binding A	Rraga	regulation of cytolysis	protein binding /// GTP binding	cytoplasm /// nucleus /// cytoplasm	---	---
	1	1428907_at	2692.6	P	1	I	5.2e-05	1604.4	P	RIKEN cDNA 2600011C06 gene	2600011C06Rik	mRNA processing /// mRNA processing	nucleic acid binding /// nucleic acid binding /// nucleotide binding /// RNA binding	---	mRNA_processing_binding_Reactome	www.genmapp.org/HTML_MAPPs/mouse/Mm_Contributed_20041110/cellular_process-GenMAPP/Mm_mRNA_processing_binding_Reactome/Mm_mRNA_processing_binding_Reactome.htm
2010109K11Rik	1	1429100_at	1992.7	P	1	I	7.8e-05	876.9	P	RIKEN cDNA 2010109K11 gene	2010109K11Rik	---	---	---	---	---
	1	1429593_at	2345.9	P	1	I	2.3e-05	1071.6	P	solute carrier family 38, member 2	Slc38a2	amino acid transport	amino acid-polyamine transporter activity	membrane	---	---
Ttc19	1	1430043_at	254.4	P	1	I	0.000167	164.5	P	tetratricopeptide repeat domain 19	Ttc19	negative regulation of transcription, DNA-dependent /// negative regulation of transcription	binding /// transcriptional repressor activity /// protein binding /// DNA binding /// receptor activity	---	---	---
9030607L20Rik	1	1430103_at	223	P	1	I	0.000618	153.2	P	RIKEN cDNA 9030607L20 gene	9030607L20Rik	---	---	---	---	---
	1	1430125_s_at	3815	P	1	I	2e-05	1827.9	P	PQ loop repeat containing 1	Pqlc1	---	---	---	---	---
Usp16	1	1431951_a_at	1533	P	1	I	3.5e-05	771.8	P	ubiquitin specific peptidase 16	Usp16	ubiquitin-dependent protein catabolism	peptidase activity /// cysteine-type endopeptidase activity /// ubiquitin thiolesterase activity	---	---	---
---	1	1434704_at	3894.2	P	1	I	0.000346	1930.1	P	---	---	---	---	---	---	---
2010111I01Rik	1	1435089_at	1519.3	P	1	I	2e-05	752.4	P	RIKEN cDNA 2010111I01 gene	2010111I01Rik	proteolysis	aminopeptidase activity /// membrane alanyl aminopeptidase activity /// peptidase activity /// metallopeptidase activity /// zinc ion binding /// hydrolase activity /// metal ion binding	---	---	---
MGI:2662729	1	1436026_at	1450.8	P	1	I	2e-05	636.5	P	ES neuronal differentiation 2	MGI:2662729	---	---	---	---	---
Gas2l3	1	1437244_at	10022.8	P	1	I	2e-05	4295.1	P	PREDICTED: similar to growth arrest-specific 2 like 3 [Mus musculus], mRNA sequence	Gas2l3	cell cycle arrest	---	---	---	---
A930028L21Rik	1	1437362_at	322.1	P	1	I	0.001651	173	P	RIKEN cDNA A930028L21 gene	A930028L21Rik	---	---	---	---	---
2810427A07Rik	1	1437576_at	567	P	1	I	0.000114	233.8	P	RIKEN cDNA 2810427A07 gene	2810427A07Rik	---	---	---	---	---
	1	1438264_a_at	3197.4	P	1	I	2e-05	1622.3	P	tripeptidyl peptidase II	Tpp2	proteolysis	aminopeptidase activity /// serine-type endopeptidase activity /// subtilase activity /// tripeptidyl-peptidase II activity /// peptidase activity /// hydrolase activity	---	---	---
A430102J17Rik	1	1438895_at	490.8	P	1	I	2e-05	259.4	P	RIKEN cDNA A430102J17 gene	A430102J17Rik	---	---	---	---	---
S100a10	1	1439348_at	606.2	P	1	I	2e-05	330	P	S100 calcium binding protein A10 (calpactin)	S100a10	---	calcium ion binding	---	Prostaglandin_synthesis_regulation	www.genmapp.org/HTML_MAPPs/mouse/Mm_Contributed_20041110/metabolic_process-GenMAPP/Mm_Prostaglandin_synthesis_regulation/Mm_Prostaglandin_synthesis_regulation.htm
---	1	1439787_at	2186.5	P	1	I	2e-05	1005.7	P	---	---	---	---	---	---	---
	1	1439998_at	1962.2	P	1	I	2e-05	1052.4	P	MKIAA1380 protein	Jmjd1c	---	---	---	---	---
C80258	1	1440513_at	304.7	P	1	I	0.000966	163.9	P	expressed sequence C80258	C80258	---	---	---	---	---
A130012E19Rik	1	1440671_at	465.8	P	1	I	0.000214	262	P	RIKEN cDNA A130012E19 gene	A130012E19Rik	---	---	---	---	---
	1	1440858_at	471.7	P	1	I	2.7e-05	258.5	A	CDC2-related kinase 7	Crk7	protein amino acid phosphorylation /// protein amino acid phosphorylation /// protein amino acid autophosphorylation	nucleotide binding /// protein kinase activity /// protein serine/threonine kinase activity /// protein-tyrosine kinase activity /// ATP binding /// kinase activity /// transferase activity /// protein kinase activity /// protein serine/threonine kinase activity /// ATP binding /// RNA polymerase II transcription factor activity /// protein kinase activity	nucleus	---	---
Rhoq	1	1440925_at	216	P	1	I	2e-05	101.5	P	Ras homolog gene family, member Q (Rhoq), mRNA	Rhoq	small GTPase mediated signal transduction /// regulation of cell shape /// protein transport /// actin cytoskeleton organization and biogenesis /// small GTPase mediated signal transduction /// GPI anchor biosynthesis	nucleotide binding /// GTPase activity /// GTPase activity /// protein binding /// GTP binding /// GTP binding /// phosphotransferase activity, for other substituted phosphate groups	plasma membrane /// endoplasmic reticulum membrane /// integral to membrane	---	---
Picalm	1	1441328_at	1324.7	P	1	I	0.00013	712.8	P	Phosphatidylinositol binding clathrin assembly protein, mRNA (cDNA clone MGC:36616 IMAGE:5346041)	Picalm	endocytosis /// development /// hemopoiesis /// protein complex assembly /// receptor mediated endocytosis /// vesicle-mediated transport /// receptor mediated endocytosis	phospholipid binding /// phosphatidylinositol binding /// clathrin binding	Golgi stack /// coated pit /// coated pit /// coated pit	---	---
	1	1441722_at	1384	P	1	I	2.7e-05	667.9	P	RNA-binding region (RNP1, RRM) containing 2, mRNA (cDNA clone MGC:40964 IMAGE:5400675)	Rnpc2	nuclear mRNA splicing, via spliceosome /// transcription /// regulation of transcription, DNA-dependent /// mRNA processing /// transcription	nucleotide binding /// nucleic acid binding /// transcription coactivator activity /// RNA binding /// protein binding	nucleus /// nucleus	mRNA_processing_binding_Reactome	www.genmapp.org/HTML_MAPPs/mouse/Mm_Contributed_20041110/cellular_process-GenMAPP/Mm_mRNA_processing_binding_Reactome/Mm_mRNA_processing_binding_Reactome.htm
Zcchc6	1	1441986_at	596.8	P	1	I	0.000346	271.5	P	zinc finger, CCHC domain containing 6	Zcchc6	---	nucleic acid binding /// zinc ion binding /// nucleotidyltransferase activity /// metal ion binding	nucleus	---	---
	1	1442886_at	454.5	P	1	I	0.000101	225.3	P	RIKEN cDNA 1500010G04 gene	1500010G04Rik	---	---	---	---	---
Prrg4	1	1444084_at	293.1	P	1	I	0.000241	124.8	A	proline rich Gla (G-carboxyglutamic acid) 4 (transmembrane)	Prrg4	---	calcium ion binding /// calcium ion binding	extracellular region /// integral to membrane /// extracellular region	---	---
---	1	1444333_at	354.8	P	1	I	3e-05	156.8	P	---	---	---	---	---	---	---
	1	1445001_at	393.2	P	1	I	6e-05	195.7	P	PREDICTED: similar to BC053994 protein [Mus musculus], mRNA sequence	BC053994	---	---	---	---	---
	1	1445235_at	263.7	P	1	I	0.000389	162.5	P	YTH domain family 3, mRNA (cDNA clone IMAGE:3994696)	Ythdf3	---	---	---	---	---
	1	1447040_at	840.9	P	1	I	8.8e-05	360.3	P	Activated leukocyte cell adhesion molecule, mRNA (cDNA clone MGC:27910 IMAGE:3501215)	Alcam	cell adhesion /// axon guidance /// motor axon guidance	protein binding /// protein binding	external side of plasma membrane /// integral to membrane	---	---
Zfyve16	1	1447947_at	366.9	P	1	I	0.000189	208.6	P	zinc finger, FYVE domain containing 16	Zfyve16	---	zinc ion binding /// metal ion binding	membrane	---	---
	1	1448049_at	841.8	P	1	I	6e-05	442.2	P	MKIAA1380 protein	Jmjd1c	---	---	---	---	---
	1	1448174_at	7678.3	P	1	I	2e-05	3430.7	P	cullin 1	Cul1	ubiquitin cycle /// apoptosis /// cell cycle /// cell proliferation /// organ morphogenesis	protein binding	SCF ubiquitin ligase complex	---	---
4632409L19Rik	1	1448965_at	284.1	P	1	I	0.000346	148.6	P	RIKEN cDNA 4632409L19 gene	4632409L19Rik	DNA repair /// response to DNA damage stimulus	helicase activity /// nucleotide binding /// nucleic acid binding /// DNA binding /// ATP binding	nucleus	---	---
Sec61a2	1	1449944_a_at	598.8	P	1	I	0.000273	401.4	P	Sec61, alpha subunit 2 (S. cerevisiae)	Sec61a2	protein targeting /// transport /// protein secretion /// protein transport	protein translocase activity	endoplasmic reticulum /// membrane /// integral to membrane	---	---
Ash1l	1	1450071_at	901.6	P	1	I	2e-05	428.8	P	ash1 (absent, small, or homeotic)-like (Drosophila)	Ash1l	regulation of transcription, DNA-dependent /// regulation of transcription, DNA-dependent	DNA binding /// DNA binding /// protein binding /// zinc ion binding	nucleus	---	---
	1	1451208_at	3601.3	P	1	I	2e-05	2023.3	P	eukaryotic translation termination factor 1	Etf1	protein biosynthesis /// translational termination /// translational termination	translation release factor activity /// translation release factor activity, codon specific	cytoplasm	Translation_Factors	www.genmapp.org/HTML_MAPPs/mouse/Mm_Contributed_20041110/cellular_process-GenMAPP/Mm_Translation_Factors/Mm_Translation_Factors.htm
Bcor	1	1452910_at	188	P	1	I	0.000692	74.7	A	Bcl6 interacting corepressor	Bcor	transcription /// regulation of transcription, DNA-dependent /// chromatin modification /// regulation of transcription, DNA-dependent	DNA binding /// transcription factor activity	nucleus	---	---
	1	1453137_at	1134.8	P	1	I	2e-05	509.1	P	F-box protein 30	Fbxo30	ubiquitin cycle	zinc ion binding /// metal ion binding /// zinc ion binding	---	---	---
	1	1453171_s_at	937.5	P	1	I	0.000346	502.8	P	protein phosphatase 1A, magnesium dependent, alpha isoform	Ppm1a	protein amino acid dephosphorylation /// protein amino acid dephosphorylation	magnesium ion binding /// catalytic activity /// phosphoprotein phosphatase activity /// protein serine/threonine phosphatase activity /// hydrolase activity /// manganese ion binding /// metal ion binding /// phosphoprotein phosphatase activity	protein serine/threonine phosphatase complex	---	---
---	1	1453294_at	246.1	P	1	I	0.000214	85	A	CDNA clone IMAGE:6493880	---	---	---	---	---	---
2900064B18Rik	1	1453595_at	235.9	P	1	I	5.2e-05	108.2	P	RIKEN cDNA 2900064B18 gene	2900064B18Rik	---	---	---	---	---
	1	1454149_a_at	2227.7	P	1	I	2e-05	1063.3	P	cyclin L2	Ccnl2	regulation of progression through cell cycle /// transcription /// regulation of transcription, DNA-dependent	---	nucleus	---	---
Eif5	1	1454663_at	5311.1	P	1	I	2e-05	2402.9	P	eukaryotic translation initiation factor 5	Eif5	protein biosynthesis /// translational initiation /// regulation of translational initiation	nucleotide binding /// translation initiation factor activity /// GTP binding	---	Translation_Factors	www.genmapp.org/HTML_MAPPs/mouse/Mm_Contributed_20041110/cellular_process-GenMAPP/Mm_Translation_Factors/Mm_Translation_Factors.htm
St18	1	1455123_at	310.9	P	1	I	0.00013	165.6	P	suppression of tumorigenicity 18	St18	regulation of transcription, DNA-dependent	transcription factor activity	nucleus	---	---
Rapgef5	1	1455137_at	5068	P	1	I	2e-05	2422.9	P	Rap guanine nucleotide exchange factor (GEF) 5	Rapgef5	intracellular signaling cascade /// small GTPase mediated signal transduction /// small GTPase mediated signal transduction /// nervous system development	guanyl-nucleotide exchange factor activity /// Ras guanyl-nucleotide exchange factor activity /// Rap guanyl-nucleotide exchange factor activity /// GTP-dependent protein binding	nucleus /// nucleus	---	---
AI504432	1	1455161_at	534.7	P	1	I	0.000147	288.2	P	expressed sequence AI504432	AI504432	---	---	---	---	---
A830039H10Rik	1	1455260_at	542.8	P	1	I	0.000114	258.4	P	RIKEN cDNA A830039H10 gene	A830039H10Rik	transcription from RNA polymerase II promoter	RNA polymerase II transcription factor activity /// DNA binding	nucleus /// nucleus	---	---
9430023P16Rik	1	1455574_at	962.2	P	1	I	2e-05	539.5	P	RIKEN cDNA 9430023P16 gene	9430023P16Rik	---	binding	---	---	---
2610207I05Rik	1	1455657_at	732	P	1	I	0.000307	396.8	P	RIKEN cDNA 2610207I05 gene	2610207I05Rik	---	kinase activity	---	---	---
	1	1455980_a_at	8530.5	P	1	I	2e-05	4535.3	P	PREDICTED: similar to growth arrest-specific 2 like 3 [Mus musculus], mRNA sequence	Gas2l3	cell cycle arrest	---	---	---	---
Atf6	1	1456021_at	1491.1	P	1	I	0.000147	841.5	P	activating transcription factor 6	Atf6	regulation of transcription, DNA-dependent /// regulation of transcription from RNA polymerase II promoter /// protein folding /// response to stress /// response to unfolded protein /// unfolded protein response, positive regulation of target gene transcription /// signal transduction /// regulation of transcription, DNA-dependent	DNA binding /// transcription factor activity /// RNA polymerase II transcription factor activity /// transcription coactivator activity /// DNA binding	nucleus /// nuclear membrane /// nuclear membrane lumen /// nucleoplasm /// endoplasmic reticulum /// endoplasmic reticulum membrane /// integral to membrane /// nucleus	---	---
Gm905	1	1456284_at	1650.2	P	1	I	3e-05	905.6	P	gene model 905, (NCBI)	Gm905	---	---	---	---	---
	1	1456655_at	483.4	P	1	I	0.000147	233.2	P	Exostoses (multiple) 1, mRNA (cDNA clone MGC:5903 IMAGE:3499743)	Ext1	gastrulation /// endoderm development /// mesoderm development /// heparan sulfate proteoglycan biosynthesis	transferase activity /// transferase activity, transferring glycosyl groups /// glucuronosyl-N-acetylglucosaminyl-proteoglycan 4-alpha-N-acetylglucosaminyltransferase activity /// N-acetylglucosaminyl-proteoglycan 4-beta-glucuronosyltransferase activity /// glucuronosyl-N-acetylglucosaminyl-proteoglycan 4-alpha-N-acetylglucosaminyltransferase activity /// N-acetylglucosaminyl-proteoglycan 4-beta-…	extracellular space /// endoplasmic reticulum /// Golgi stack /// membrane /// integral to membrane /// integral to endoplasmic reticulum membrane	Chondroitin / Heparan sulfate biosynthesis /// Chondroitin / Heparan sulfate biosynthesis	www.genome.ad.jp/dbget-bin/show_pathway?MAP00532+2.4.1.224 /// www.genome.ad.jp/dbget-bin/show_pathway?MAP00532+2.4.1.225
	1	1456712_at	228.9	P	1	I	0.000438	105.6	P	RIKEN cDNA A830039H10 gene	A830039H10Rik	transcription from RNA polymerase II promoter	RNA polymerase II transcription factor activity /// DNA binding	nucleus /// nucleus	---	---
	1	1456791_at	481.6	P	1	I	0.000147	242.6	P	EST AA407452	AA407452	---	---	---	---	---
C130022K22Rik	1	1456879_at	875.9	P	1	I	2e-05	443.3	P	RIKEN cDNA C130022K22 gene	C130022K22Rik	---	---	---	---	---
	1	1457489_at	699.7	P	1	I	0.001336	269.1	P	Eukaryotic translation initiation factor 4E, mRNA (cDNA clone MGC:18497 IMAGE:4216609)	Eif4e	protein biosynthesis /// translational initiation /// regulation of protein biosynthesis /// regulation of translation /// protein biosynthesis /// translational initiation	RNA binding /// translation initiation factor activity /// RNA binding	cytoplasm /// cytoplasm /// cytoplasm	Translation_Factors /// mRNA_processing_binding_Reactome	www.genmapp.org/HTML_MAPPs/mouse/Mm_Contributed_20041110/cellular_process-GenMAPP/Mm_Translation_Factors/Mm_Translation_Factors.htm /// www.genmapp.org/HTML_MAPPs/mouse/Mm_Contributed_20041110/cellular_process-GenMAPP/Mm_mRNA_processing_binding_Reactome/Mm_mRNA_processing_binding_Reactome.htm
	1	1457515_at	340.9	P	1	I	0.000774	168.4	P	Nuclear body associated kinase 2b (Nbak2) mRNA, alternatively spliced	Hipk1	transcription /// regulation of transcription, DNA-dependent /// protein amino acid phosphorylation /// negative regulation of transcription from RNA polymerase II promoter /// protein amino acid phosphorylation /// positive regulation of DNA binding	nucleotide binding /// protein kinase activity /// protein serine/threonine kinase activity /// protein-tyrosine kinase activity /// protein binding /// ATP binding /// kinase activity /// transferase activity /// protein kinase binding /// DNA binding /// transcription corepressor activity /// protein kinase activity /// protein binding	nucleus /// cytoplasm /// PML body /// nuclear speck /// nucleus /// nucleus	---	---
AW050198	1	1458656_at	333	P	1	I	0.000241	194.5	P	expressed sequence AW050198	AW050198	---	---	---	---	---
Tagap1	1	1460453_at	1004.8	P	1	I	0.000147	521.1	P	T-cell activation GTPase activating protein 1	Tagap1	---	guanyl-nucleotide exchange factor activity	---	---	---
	1	1460573_at	2350.9	P	1	I	2e-05	1131	P	expressed sequence AI848100	AI848100	protein targeting	---	---	---	---
6330564D18Rik	1	1460624_at	604.7	P	1	I	3.5e-05	227.5	P	RIKEN cDNA 6330564D18 gene	6330564D18Rik	---	---	---	---	---
	1	1460695_a_at	12044.9	P	1	I	2e-05	6001.7	P	RIKEN cDNA 2010111I01 gene	2010111I01Rik	proteolysis	aminopeptidase activity /// membrane alanyl aminopeptidase activity /// peptidase activity /// metallopeptidase activity /// zinc ion binding /// hydrolase activity /// metal ion binding	---	---	---
Spin	-1	1415794_a_at	751.1	P	-1	D	0.99998	1429	P	spindlin	Spin	cell cycle /// female meiosis /// development /// gametogenesis	---	spindle	---	---
Tmem19	-1	1416262_at	468.9	P	-1	D	0.99998	930.7	P	transmembrane protein 19	Tmem19	---	---	integral to membrane /// integral to membrane	---	---
Thap11	-1	1416428_at	477	P	-1	D	0.99998	816.9	P	THAP domain containing 11	Thap11	---	nucleic acid binding /// DNA binding /// metal ion binding /// zinc ion binding	nucleus	---	---
Exosc5	-1	1417167_at	401.6	P	-1	D	0.999727	897.9	P	exosome component 5	Exosc5	rRNA processing /// RNA processing /// rRNA processing /// RNA processing	3'-5'-exoribonuclease activity /// RNA binding /// nuclease activity /// exonuclease activity /// hydrolase activity /// 3'-5'-exoribonuclease activity /// RNA binding /// nuclease activity /// exonuclease activity /// hydrolase activity	exosome (RNase complex) /// nucleus /// nucleolus /// cytoplasm /// nucleus	mRNA_processing_binding_Reactome	www.genmapp.org/HTML_MAPPs/mouse/Mm_Contributed_20041110/cellular_process-GenMAPP/Mm_mRNA_processing_binding_Reactome/Mm_mRNA_processing_binding_Reactome.htm
Slc39a3	-1	1417881_at	107.9	P	-1	D	0.999886	204.3	P	solute carrier family 39 (zinc transporter), member 3	Slc39a3	zinc ion transport /// metal ion transport /// metal ion transport	zinc ion transporter activity /// metal ion transporter activity /// metal ion transporter activity	extracellular space /// membrane /// integral to membrane /// membrane	---	---
Pank1	-1	1418715_at	175.9	M	-1	D	0.999562	407.9	P	pantothenate kinase 1	Pank1	coenzyme A biosynthesis /// coenzyme A biosynthesis	nucleotide binding /// pantothenate kinase activity /// ATP binding /// kinase activity /// transferase activity /// pantothenate kinase activity	---	---	---
Cebpa	-1	1418982_at	463.5	P	-1	D	0.998349	1176.2	P	CCAAT/enhancer binding protein (C/EBP), alpha	Cebpa	embryonic placenta development /// transcription /// regulation of transcription, DNA-dependent /// mitochondrion organization and biogenesis /// negative regulation of cell proliferation /// macrophage differentiation /// fat cell differentiation /// myeloid cell differentiation /// regulation of transcription, DNA-dependent /// transcription /// cytokine and chemokine mediated signaling pathway	DNA binding /// protein binding /// protein homodimerization activity /// transcription factor binding /// DNA binding /// transcription factor activity	nucleus /// transcription factor complex /// nucleus	---	---
Mthfd2	-1	1419253_at	856.6	P	-1	D	0.99998	1616.6	P	methylenetetrahydrofolate dehydrogenase (NAD+ dependent), methenyltetrahydrofolate cyclohydrolase	Mthfd2	one-carbon compound metabolism /// folic acid and derivative biosynthesis	magnesium ion binding /// catalytic activity /// methenyltetrahydrofolate cyclohydrolase activity /// methylenetetrahydrofolate dehydrogenase (NAD+) activity /// methylenetetrahydrofolate dehydrogenase (NADP+) activity /// oxidoreductase activity /// hydrolase activity	extracellular space /// mitochondrion	Nucleotide_Metabolism	www.genmapp.org/HTML_MAPPs/mouse/Mm_Contributed_20041110/metabolic_process-GenMAPP/Mm_Nucleotide_Metabolism/Mm_Nucleotide_Metabolism.htm
Dcxr	-1	1419456_at	782.7	P	-1	D	0.99998	1419.4	P	dicarbonyl L-xylulose reductase	Dcxr	carbohydrate metabolism /// xylulose metabolism /// glucose metabolism /// NADP metabolism /// metabolism /// D-xylose metabolism	protein binding /// oxidoreductase activity /// oxidoreductase activity, acting on CH-OH group of donors /// L-xylulose reductase activity	microvillus /// brush border /// membrane	---	---
St6gal1	-1	1420927_at	199.1	P	-1	D	0.999932	368.4	P	beta galactoside alpha 2,6 sialyltransferase 1	St6gal1	protein amino acid glycosylation	beta-galactoside alpha-2,6-sialyltransferase activity /// sialyltransferase activity /// transferase activity /// transferase activity, transferring glycosyl groups /// sialyltransferase activity	Golgi apparatus /// Golgi stack /// membrane /// integral to membrane /// integral to membrane /// integral to Golgi membrane	N-Glycan biosynthesis	www.genome.ad.jp/dbget-bin/show_pathway?MAP00510+2.4.99.1
	-1	1420928_at	617.7	P	-1	D	0.999965	1966.4	P	beta galactoside alpha 2,6 sialyltransferase 1	St6gal1	protein amino acid glycosylation	beta-galactoside alpha-2,6-sialyltransferase activity /// sialyltransferase activity /// transferase activity /// transferase activity, transferring glycosyl groups /// sialyltransferase activity	Golgi apparatus /// Golgi stack /// membrane /// integral to membrane /// integral to membrane /// integral to Golgi membrane	N-Glycan biosynthesis	www.genome.ad.jp/dbget-bin/show_pathway?MAP00510+2.4.99.1
Fgl2	-1	1421854_at	67.7	A	-1	D	0.999853	235.9	P	fibrinogen-like protein 2	Fgl2	cytolysis	---	extracellular space	Blood_Clotting_Cascade	www.genmapp.org/HTML_MAPPs/mouse/Mm_Contributed_20041110/physiological_process-GenMAPP/Mm_Blood_Clotting_Cascade/Mm_Blood_Clotting_Cascade.htm
Cd200r1	-1	1422191_at	1347.4	P	-1	D	0.99998	2386.5	P	CD200 receptor 1	Cd200r1	---	receptor activity /// protein binding /// receptor activity	external side of plasma membrane /// integral to membrane	---	---
5730470L24Rik	-1	1422595_s_at	467.6	P	-1	D	0.99998	983.8	P	RIKEN cDNA 5730470L24 gene	5730470L24Rik	---	---	---	---	---
Pik3cg	-1	1422708_at	193.8	A	-1	D	0.999922	437.1	P	phosphoinositide-3-kinase, catalytic, gamma polypeptide	Pik3cg	protein amino acid phosphorylation /// negative regulation of apoptosis	inositol or phosphatidylinositol kinase activity /// kinase activity /// phosphatidylinositol 3-kinase activity /// transferase activity /// phosphotransferase activity, alcohol group as acceptor /// phosphatidylinositol-4,5-bisphosphate 3-kinase activity /// protein binding /// nucleotide binding	phosphoinositide 3-kinase complex	Inositol phosphate metabolism /// Phosphatidylinositol signaling system ///	www.genome.ad.jp/dbget-bin/show_pathway?MAP00562+2.7.1.137 /// www.genome.ad.jp/dbget-bin/show_pathway?MAP04070+2.7.1.137 /// www.genome.ad.jp/dbget-bin/show_pathway?+2.7.1.137
B4galt6	-1	1423228_at	1187	P	-1	D	0.99998	2386.2	P	UDP-Gal:betaGlcNAc beta 1,4-galactosyltransferase, polypeptide 6	B4galt6	carbohydrate metabolism /// sphingolipid biosynthesis	magnesium ion binding /// calcium ion binding /// galactosyltransferase activity /// transferase activity /// transferase activity, transferring glycosyl groups /// manganese ion binding /// metal ion binding	Golgi stack /// integral to membrane /// integral to membrane	---	---
Ndufaf1	-1	1423711_at	358.1	P	-1	D	0.99997	699.6	P	NADH dehydrogenase (ubiquinone) 1 alpha subcomplex, assembly factor 1	Ndufaf1	protein folding	NADH dehydrogenase (ubiquinone) activity /// unfolded protein binding	mitochondrion /// mitochondrion	---	---
Pdk1	-1	1423747_a_at	1117.3	P	-1	D	0.99998	2251	P	pyruvate dehydrogenase kinase, isoenzyme 1	Pdk1	protein amino acid phosphorylation /// signal transduction	protein histidine kinase activity /// [pyruvate dehydrogenase (lipoamide)] kinase activity /// ATP binding /// kinase activity /// transferase activity /// [pyruvate dehydrogenase (lipoamide)] kinase activity /// ATP binding /// kinase activity /// transferase activity	extracellular space /// mitochondrion /// mitochondrion /// mitochondrion	---	---
Egln1	-1	1423785_at	507.6	P	-1	D	0.99998	808.5	P	EGL nine homolog 1 (C. elegans)	Egln1	protein metabolism	iron ion binding /// oxidoreductase activity /// oxidoreductase activity, acting on single donors with incorporation of molecular oxygen, incorporation of two atoms of oxygen /// oxidoreductase activity, acting on paired donors, with incorporation or reduction of molecular oxygen, 2-oxoglutarate as one donor, and incorporation of one atom each of oxygen into both donors /// L-ascorbic acid bindin…	---	---	---
Pdlim2	-1	1423946_at	351	P	-1	D	0.999811	808.5	P	PDZ and LIM domain 2	Pdlim2	---	protein binding /// zinc ion binding /// metal ion binding	cytoskeleton	---	---
Rfc4	-1	1424321_at	684.5	P	-1	D	0.99998	1373.1	P	replication factor C (activator 1) 4	Rfc4	DNA replication /// DNA replication	nucleotide binding /// DNA binding /// ATP binding /// nucleotide binding /// DNA binding /// ATP binding /// nucleoside-triphosphatase activity	DNA replication factor C complex /// protein complex	DNA_replication_Reactome	www.genmapp.org/HTML_MAPPs/mouse/Mm_Contributed_20041110/cellular_process-GenMAPP/Mm_DNA_replication_Reactome/Mm_DNA_replication_Reactome.htm
Cbx6	-1	1424407_s_at	316.5	P	-1	D	0.999965	510.9	P	chromobox homolog 6	Cbx6	chromatin assembly or disassembly /// transcription /// regulation of transcription, DNA-dependent /// chromatin modification	chromatin binding	chromatin /// nucleus	---	---
BC005662	-1	1424460_s_at	794.5	P	-1	D	0.999954	1509.2	P	cDNA sequence BC005662	BC005662	metabolism	calcium ion binding /// acyltransferase activity /// transferase activity	---	---	---
2210010L05Rik	-1	1424463_at	693.7	P	-1	D	0.99996	1287.1	P	RIKEN cDNA 2210010L05 gene	2210010L05Rik	---	---	---	---	---
Camkk2	-1	1424474_a_at	652.1	P	-1	D	0.99996	880.4	P	calcium/calmodulin-dependent protein kinase kinase 2, beta	Camkk2	protein amino acid phosphorylation /// MAPKKK cascade /// protein amino acid phosphorylation /// calcium-mediated signaling /// regulation of protein kinase activity /// positive regulation of transcription /// protein amino acid autophosphorylation /// protein amino acid phosphorylation	nucleotide binding /// protein kinase activity /// protein serine/threonine kinase activity /// protein-tyrosine kinase activity /// calmodulin binding /// ATP binding /// kinase activity /// transferase activity /// calcium- and calmodulin-dependent protein kinase activity /// protein-tyrosine kinase activity /// calcium ion binding /// calmodulin binding /// protein kinase activity /// ATP bind…	intracellular	---	---
Exosc4	-1	1424685_at	461.1	P	-1	D	0.99998	743.1	P	exosome component 4	Exosc4	rRNA processing /// RNA processing /// rRNA processing /// RNA processing	3'-5'-exoribonuclease activity /// RNA binding /// nuclease activity /// exonuclease activity /// hydrolase activity /// 3'-5'-exoribonuclease activity /// RNA binding /// nuclease activity /// exonuclease activity /// hydrolase activity	exosome (RNase complex) /// nucleus /// nucleolus /// cytoplasm /// nucleus	mRNA_processing_binding_Reactome	www.genmapp.org/HTML_MAPPs/mouse/Mm_Contributed_20041110/cellular_process-GenMAPP/Mm_mRNA_processing_binding_Reactome/Mm_mRNA_processing_binding_Reactome.htm
---	-1	1424746_at	986.6	P	-1	D	0.99998	2084.5	P	---	---	---	---	---	---	---
2010003O18Rik	-1	1425211_at	349.5	P	-1	D	0.999973	729.4	P	RIKEN cDNA 2010003O18 gene	2010003O18Rik	mRNA splice site selection /// regulation of translational fidelity	RNA binding /// transferase activity /// glutamyl-tRNA(Gln) amidotransferase activity	spliceosome complex	mRNA_processing_binding_Reactome	www.genmapp.org/HTML_MAPPs/mouse/Mm_Contributed_20041110/cellular_process-GenMAPP/Mm_mRNA_processing_binding_Reactome/Mm_mRNA_processing_binding_Reactome.htm
Mlh3	-1	1426052_at	105.6	A	-1	D	0.999922	232	P	mutL homolog 3 (E coli)	Mlh3	male meiosis /// female meiosis I /// mismatch repair	chromatin binding /// ATP binding	condensed chromosome /// synaptonemal complex /// chiasma	---	---
Rg9mtd3	-1	1426494_at	251.6	P	-1	D	0.999954	485	P	RNA (guanine-9-) methyltransferase domain containing 3	Rg9mtd3	tRNA processing	calcium ion binding /// methyltransferase activity /// transferase activity /// RNA binding /// tRNA methyltransferase activity	---	---	---
Ttc14	-1	1426544_a_at	513.3	P	-1	D	0.99998	833.2	P	tetratricopeptide repeat domain 14	Ttc14	rRNA processing	nucleic acid binding /// RNA binding /// binding /// RNA binding	exosome (RNase complex) /// nucleus	mRNA_processing_binding_Reactome	www.genmapp.org/HTML_MAPPs/mouse/Mm_Contributed_20041110/cellular_process-GenMAPP/Mm_mRNA_processing_binding_Reactome/Mm_mRNA_processing_binding_Reactome.htm
Dnajc14	-1	1426553_at	421.1	P	-1	D	0.99998	797.5	P	DnaJ (Hsp40) homolog, subfamily C, member 14	Dnajc14	protein folding	receptor activity /// unfolded protein binding /// heat shock protein binding	integral to membrane	---	---
1200013B08Rik	-1	1427007_at	1033.2	P	-1	D	0.999833	1983.2	P	RIKEN cDNA 1200013B08 gene	1200013B08Rik	---	---	---	---	---
3100002L24Rik /// LOC329575 /// LOC433520 /// LOC433523 /// LOC433531 /// LOC545489 /// LOC545490 /// LOC545491 /// LOC545492	-1	1427174_at	198	P	-1	D	0.999886	351.7	P	RIKEN cDNA 3100002L24 gene /// hypothetical LOC329575 /// similar to zinc finger protein 97 /// hypothetical LOC433523 /// hypothetical LOC433531 /// similar to cDNA sequence BC018101 /// similar to cDNA sequence BC018101 /// similar to cDNA sequence BC018101 /// similar to 2310001H12Rik protein	3100002L24Rik /// LOC329575 /// LOC433520 /// LOC433523 /// LOC433531 /// LOC545489 /// LOC545490 /// LOC545491 /// LOC545492	regulation of transcription, DNA-dependent /// regulation of transcription, DNA-dependent	nucleic acid binding /// nucleic acid binding /// zinc ion binding /// metal ion binding	intracellular /// intracellular /// nucleus	---	---
AA536743	-1	1427243_at	713.4	P	-1	D	0.99998	1361.3	P	expressed sequence AA536743	AA536743	---	---	---	---	---
Bloc1s3	-1	1427390_at	170.7	P	-1	D	0.999562	420.6	P	biogenesis of lysosome-related organelles complex-1, subunit 3	Bloc1s3	pigmentation during development	protein binding	cytosol	---	---
2310043N10Rik	-1	1428083_at	5232.2	P	-1	D	0.99998	11415.6	P	RIKEN cDNA 2310043N10 gene	2310043N10Rik	---	---	---	---	---
Rgmb	-1	1428429_at	171.6	P	-1	D	0.998168	333.1	P	RGM domain family, member B	Rgmb	cell adhesion /// BMP signaling pathway	protein self binding	ER-Golgi intermediate compartment /// membrane /// anchored to plasma membrane	---	---
2310047A01Rik	-1	1428432_at	219.8	P	-1	D	0.999727	462	P	RIKEN cDNA 2310047A01 gene	2310047A01Rik	---	---	---	---	---
1810061M12Rik	-1	1428508_at	647.9	P	-1	D	0.999727	1009	P	RIKEN cDNA 1810061M12 gene	1810061M12Rik	---	---	---	---	---
---	-1	1429117_at	165	P	-1	D	0.999448	372.7	P	---	---	---	---	---	---	---
Cyld	-1	1429201_at	180.9	P	-1	D	0.998799	329.9	P	cylindromatosis (turban tumor syndrome)	Cyld	ubiquitin-dependent protein catabolism /// ubiquitin cycle	cysteine-type endopeptidase activity /// ubiquitin thiolesterase activity /// peptidase activity /// cysteine-type peptidase activity /// hydrolase activity	---	---	---
	-1	1429452_x_at	370.2	A	-1	D	0.999448	740.2	P	RIKEN cDNA 4933439C20 gene	4933439C20Rik	phospholipid biosynthesis	phosphatidylserine decarboxylase activity	---	---	---
5830407E08Rik	-1	1429672_at	48.4	M	-1	D	0.999948	106.6	P	RIKEN cDNA 5830407E08 gene	5830407E08Rik	---	---	---	---	---
2010004B12Rik	-1	1429850_x_at	105.4	P	-1	D	0.999135	334	P	RIKEN cDNA 2010004B12 gene	2010004B12Rik	---	---	---	---	---
	-1	1433633_at	440.8	P	-1	D	0.99998	943.8	P	interferon regulatory factor 2 binding protein 2	Irf2bp2	negative regulation of transcription from RNA polymerase II promoter	transcription corepressor activity /// protein binding	nucleus	---	---
2210016L21Rik	-1	1433690_at	299.6	P	-1	D	0.99998	631.3	P	RIKEN cDNA 2210016L21 gene	2210016L21Rik	---	---	---	---	---
AI597468	-1	1433897_at	404.7	P	-1	D	0.99998	605.5	P	expressed sequence AI597468	AI597468	---	---	---	---	---
D930038J03Rik	-1	1434063_at	258.6	P	-1	D	0.99998	620.9	P	RIKEN cDNA D930038J03 gene	D930038J03Rik	---	nucleic acid binding /// zinc ion binding	nucleus	---	---
Tbl2	-1	1434224_at	140.8	A	-1	D	0.999693	376.3	P	transducin (beta)-like 2	Tbl2	---	---	extracellular space	---	---
AI428479	-1	1434422_at	358.1	P	-1	D	0.999448	474.9	P	expressed sequence AI428479	AI428479	---	---	---	---	---
1110018J18Rik	-1	1434441_at	306.5	P	-1	D	0.999965	529.2	P	RIKEN cDNA 1110018J18 gene (1110018J18Rik), mRNA	1110018J18Rik	---	---	---	---	---
4930402E16Rik	-1	1434480_at	242.7	P	-1	D	0.999977	465.7	P	RIKEN cDNA 4930402E16 gene	4930402E16Rik	electron transport /// glycine catabolism	oxidoreductase activity /// aminomethyltransferase activity	mitochondrion /// cytoplasm	---	---
Rgs19	-1	1434940_x_at	746.7	P	-1	D	0.999977	1784.2	P	regulator of G-protein signaling 19	Rgs19	negative regulation of signal transduction	signal transducer activity /// protein binding	membrane	Calcium_regulation_in_cardiac_cells /// Smooth_muscle_contraction	www.genmapp.org/HTML_MAPPs/mouse/Mm_Contributed_20041110/physiological_process-GenMAPP/Mm_Calcium_regulation_in_cardiac_cells/Mm_Calcium_regulation_in_cardiac_cells.htm /// www.genmapp.org/HTML_MAPPs/mouse/Mm_Contributed_20041110/physiological_process-GenMAPP/Mm_Smooth_muscle_contraction/Mm_Smooth_muscle_contraction.htm
Btbd6	-1	1435153_at	204.6	P	-1	D	0.998664	398.6	P	BTB (POZ) domain containing 6	Btbd6	---	protein binding	---	---	---
Lrrcc1	-1	1435185_at	102.8	A	-1	D	0.999448	213	P	leucine rich repeat and coiled-coil domain containing 1	Lrrcc1	---	---	---	---	---
2900034E22Rik	-1	1435315_s_at	498.5	P	-1	D	0.999948	988	P	RIKEN cDNA 2900034E22 gene	2900034E22Rik	---	---	---	---	---
Kcnk6	-1	1435342_at	1816.7	P	-1	D	0.99998	3628	P	potassium inwardly-rectifying channel, subfamily K, member 6	Kcnk6	transport /// ion transport /// potassium ion transport /// oxygen transport /// potassium ion transport	ion channel activity /// potassium channel activity /// ion channel activity /// potassium channel activity	membrane /// integral to membrane /// membrane /// integral to membrane	---	---
1500041O16Rik	-1	1435527_at	715.5	P	-1	D	0.999448	1792	P	RIKEN cDNA 1500041O16 gene	1500041O16Rik	---	---	---	---	---
Stk4	-1	1436015_s_at	2443.8	P	-1	D	0.99998	4796.3	P	serine/threonine kinase 4	Stk4	protein amino acid phosphorylation /// signal transduction /// response to heat /// protein amino acid phosphorylation /// signal transduction	nucleotide binding /// protein kinase activity /// protein serine/threonine kinase activity /// protein-tyrosine kinase activity /// protein binding /// ATP binding /// kinase activity /// protein kinase activity /// protein binding /// protein serine/threonine kinase activity	nucleus /// cytoplasm	---	---
Trove2	-1	1436534_at	352.2	P	-1	D	0.99998	649.9	P	TROVE domain family, member 2	Trove2	---	RNA binding /// RNA binding /// protein binding	ribonucleoprotein complex	mRNA_processing_binding_Reactome	www.genmapp.org/HTML_MAPPs/mouse/Mm_Contributed_20041110/cellular_process-GenMAPP/Mm_mRNA_processing_binding_Reactome/Mm_mRNA_processing_binding_Reactome.htm
Tmem32	-1	1436705_at	719.8	P	-1	D	0.99998	1392	P	transmembrane protein 32	Tmem32	---	---	---	---	---
	-1	1436706_at	298.9	P	-1	D	0.99998	447.7	P	transmembrane protein 32	Tmem32	---	---	---	---	---
Ndufb9	-1	1436803_a_at	2657.2	P	-1	D	0.99998	5035.9	P	NADH dehydrogenase (ubiquinone) 1 beta subcomplex, 9	Ndufb9	electron transport /// mitochondrial electron transport, NADH to ubiquinone /// sensory perception of sound	NADH dehydrogenase activity /// NADH dehydrogenase (ubiquinone) activity /// oxidoreductase activity /// oxidoreductase activity, acting on NADH or NADPH /// NADH dehydrogenase activity /// oxidoreductase activity	mitochondrion /// mitochondrion /// mitochondrial inner membrane /// mitochondrial inner membrane /// mitochondrion /// mitochondrial inner membrane	Electron_Transport_Chain	www.genmapp.org/HTML_MAPPs/mouse/Mm_Contributed_20041110/metabolic_process-GenMAPP/Mm_Electron_Transport_Chain/Mm_Electron_Transport_Chain.htm
	-1	1436809_a_at	1410.7	P	-1	D	0.999973	2638.5	P	spindlin	Spin	cell cycle /// female meiosis /// development /// gametogenesis	---	spindle	---	---
Snx5	-1	1437074_at	322.9	P	-1	D	0.99994	491.6	P	sorting nexin 5	Snx5	transport /// intracellular signaling cascade /// protein transport	---	---	---	---
Slc18a2	-1	1437079_at	76.1	P	-1	D	0.99987	139.2	P	solute carrier family 18 (vesicular monoamine), member 2	Slc18a2	transport /// neurotransmitter transport /// tetracycline transport /// intracellular signaling cascade	transporter activity /// carrier activity /// tetracycline:hydrogen antiporter activity /// protein binding	integral to plasma membrane /// integral to membrane	---	---
9930117H01Rik	-1	1437245_at	312.6	P	-1	D	0.999954	624.7	P	RIKEN cDNA 9930117H01 gene	9930117H01Rik	---	---	---	---	---
Mrpl44	-1	1437391_x_at	829.4	P	-1	D	0.99998	1568.7	P	mitochondrial ribosomal protein L44	Mrpl44	RNA processing	RNA binding /// double-stranded RNA binding /// structural constituent of ribosome /// nuclease activity /// endonuclease activity /// ribonuclease III activity /// hydrolase activity	intracellular /// mitochondrion /// ribonucleoprotein complex	---	---
	-1	1438161_s_at	364	P	-1	D	0.99998	720.4	P	replication factor C (activator 1) 4	Rfc4	DNA replication /// DNA replication	nucleotide binding /// DNA binding /// ATP binding /// nucleotide binding /// DNA binding /// ATP binding /// nucleoside-triphosphatase activity	DNA replication factor C complex /// protein complex	DNA_replication_Reactome	www.genmapp.org/HTML_MAPPs/mouse/Mm_Contributed_20041110/cellular_process-GenMAPP/Mm_DNA_replication_Reactome/Mm_DNA_replication_Reactome.htm
Ddef1	-1	1438301_at	248.8	P	-1	D	0.99987	481	P	Development and differentiation enhancing, mRNA (cDNA clone IMAGE:3489486)	Ddef1	regulation of transcription, DNA-dependent /// regulation of GTPase activity	DNA binding /// transcription factor activity /// GTPase activator activity /// metal ion binding /// protein binding /// zinc ion binding	nucleus /// membrane	---	---
---	-1	1438702_at	873.6	P	-1	D	0.99998	1645.9	P	---	---	---	---	---	---	---
Gcl	-1	1438887_a_at	168.3	P	-1	D	0.99996	451.2	P	germ cell-less homolog (Drosophila)	Gcl	development /// spermatogenesis /// cell differentiation /// regulation of transcription /// spermatogenesis	protein binding /// protein binding	nucleus /// nuclear matrix	---	---
Slc25a5 /// LOC433326	-1	1438922_x_at	944.4	P	-1	D	0.999965	1876	P	solute carrier family 25 (mitochondrial carrier, adenine nucleotide translocator), member 5 /// similar to adenine nucleotide translocase	Slc25a5 /// LOC433326	transport /// mitochondrial transport	transporter activity /// binding /// transporter activity	mitochondrion /// mitochondrial inner membrane /// membrane /// integral to membrane /// inner membrane /// mitochondrial inner membrane /// mitochondrion	Electron_Transport_Chain	www.genmapp.org/HTML_MAPPs/mouse/Mm_Contributed_20041110/metabolic_process-GenMAPP/Mm_Electron_Transport_Chain/Mm_Electron_Transport_Chain.htm
D430028G21Rik	-1	1439185_x_at	346	P	-1	D	0.999833	952.2	P	RIKEN cDNA D430028G21 gene	D430028G21Rik	immune response /// response to virus /// innate immune response	---	mitochondrion /// membrane /// integral to membrane /// outer membrane	---	---
Katnal1	-1	1439606_at	118	A	-1	D	0.999693	239.8	P	Katanin p60 subunit A-like 1 (Katnal1), mRNA	Katnal1	---	nucleotide binding /// ATP binding /// microtubule-severing ATPase activity /// hydrolase activity /// nucleoside-triphosphatase activity	microtubule	---	---
Nudt16	-1	1439884_at	228.1	P	-1	D	0.999727	438	P	nudix (nucleoside diphosphate linked moiety X)-type motif 16	Nudt16	---	magnesium ion binding /// hydrolase activity /// manganese ion binding /// metal ion binding	---	---	---
	-1	1439965_at	1403.7	P	-1	D	0.99998	2704.4	P	Transcribed locus	---	---	---	---	---	---
C1qr1	-1	1441907_s_at	448.3	P	-1	D	0.99998	743.4	P	complement component 1, q subcomponent, receptor 1	C1qr1	defense response /// cell adhesion /// phagocytosis /// cell-cell adhesion /// macrophage activation	receptor activity /// calcium ion binding /// protein binding /// sugar binding /// receptor activity	extracellular space /// plasma membrane /// integral to membrane /// cytoplasmic membrane-bound vesicle /// integral to membrane /// integral to membrane	---	---
AI450326	-1	1442124_at	98.8	A	-1	D	0.999811	192.3	P	expressed sequence AI450326	AI450326	---	---	---	---	---
Arpc2	-1	1442295_at	266.2	P	-1	D	0.99998	489.3	P	Actin related protein 2/3 complex, subunit 2, mRNA (cDNA clone IMAGE:30714846)	Arpc2	regulation of actin filament polymerization	---	cytoskeleton /// Arp2/3 protein complex /// focal adhesion	---	---
4931433E08Rik	-1	1443625_at	117.1	P	-1	D	0.999034	228.9	P	RIKEN cDNA 4931433E08 gene	4931433E08Rik	---	transferase activity /// N-acetyltransferase activity	---	---	---
Coasy	-1	1443829_x_at	117.8	P	-1	D	0.998664	183.7	P	Coenzyme A synthase	Coasy	biosynthesis /// coenzyme A biosynthesis /// coenzyme A biosynthesis /// biosynthesis /// coenzyme A biosynthesis	nucleotide binding /// catalytic activity /// dephospho-CoA kinase activity /// dephospho-CoA kinase activity /// pantetheine-phosphate adenylyltransferase activity /// pantetheine-phosphate adenylyltransferase activity /// pantetheine-phosphate adenylyltransferase activity /// ATP binding /// kinase activity /// transferase activity /// nucleotidyltransferase activity /// dephospho-CoA kinase ac…	---	Pantothenate and CoA biosynthesis /// Pantothenate and CoA biosynthesis	www.genome.ad.jp/dbget-bin/show_pathway?MAP00770+2.7.1.24 /// www.genome.ad.jp/dbget-bin/show_pathway?MAP00770+2.7.7.3
---	-1	1443882_at	363	P	-1	D	0.99998	634.6	P	Mus musculus, clone IMAGE:3983419, mRNA	---	---	---	---	---	---
BC031575	-1	1445862_at	301.5	P	-1	D	0.999654	584.5	P	cDNA sequence BC031575	BC031575	---	nucleotide binding /// RNA binding	---	---	---
Bpgm	-1	1448119_at	120.9	P	-1	D	0.998799	184.7	P	2,3-bisphosphoglycerate mutase	Bpgm	glycolysis /// metabolism	catalytic activity /// bisphosphoglycerate mutase activity /// bisphosphoglycerate phosphatase activity /// phosphoglycerate mutase activity /// hydrolase activity /// isomerase activity /// intramolecular transferase activity, phosphotransferases	---	Glycolysis / Gluconeogenesis /// Glycolysis / Gluconeogenesis /// Glycolysis / Gluconeogenesis	www.genome.ad.jp/dbget-bin/show_pathway?MAP00010+3.1.3.13 /// www.genome.ad.jp/dbget-bin/show_pathway?MAP00010+5.4.2.1 /// www.genome.ad.jp/dbget-bin/show_pathway?MAP00010+5.4.2.4
0610012G03Rik	-1	1448540_a_at	2065.8	P	-1	D	0.99998	3923.8	P	RIKEN cDNA 0610012G03 gene	0610012G03Rik	---	---	---	---	---
Zfp90	-1	1449126_at	248.2	P	-1	D	0.999973	478.3	P	zinc finger protein 90	Zfp90	transcription /// regulation of transcription, DNA-dependent	nucleic acid binding /// DNA binding /// zinc ion binding /// metal ion binding	intracellular /// nucleus	---	---
Gcnt1	-1	1449538_a_at	381.5	P	-1	D	0.99998	726.2	P	glucosaminyl (N-acetyl) transferase 1, core 2	Gcnt1	---	beta-1,3-galactosyl-O-glycosyl-glycoprotein beta-1,6-N-acetylglucosaminyltransferase activity /// acetylglucosaminyltransferase activity /// transferase activity /// transferase activity, transferring glycosyl groups	Golgi stack /// membrane /// integral to membrane /// integral to membrane	---	---
Tlr8	-1	1450267_at	400.8	P	-1	D	0.99998	899	P	toll-like receptor 8	Tlr8	inflammatory response /// immune response /// innate immune response	receptor activity /// transmembrane receptor activity /// receptor activity /// Toll binding	extracellular space /// membrane /// integral to membrane /// integral to membrane /// integral to membrane	---	---
	-1	1450679_at	531.1	P	-1	D	0.99998	1029.2	P	RIKEN cDNA 5730470L24 gene	5730470L24Rik	---	---	---	---	---
1500032H18Rik	-1	1451552_at	51.3	A	-1	D	0.999034	134	P	RIKEN cDNA 1500032H18 gene, mRNA (cDNA clone MGC:28063 IMAGE:3709157)	1500032H18Rik	protein modification	catalytic activity /// ligase activity /// transferase activity	mitochondrion	---	---
Apobec1	-1	1451755_a_at	2263.4	P	-1	D	0.99998	4748.4	P	apolipoprotein B editing complex 1	Apobec1	mRNA editing /// mRNA processing /// cytidine to uridine editing /// lipoprotein metabolism	cytidine deaminase activity /// zinc ion binding /// hydrolase activity /// hydrolase activity, acting on carbon-nitrogen (but not peptide) bonds, in cyclic amidines /// metal ion binding	---	---	---
2310045A20Rik	-1	1452227_at	276.3	P	-1	D	0.999886	601.5	P	RIKEN cDNA 2310045A20 gene	2310045A20Rik	---	sugar binding /// binding	---	---	---
	-1	1452359_at	693.4	P	-1	D	0.99998	1360.3	P	expressed sequence AA536743	AA536743	---	---	---	---	---
Creb3l2	-1	1452381_at	116.4	A	-1	D	0.999693	225.9	P	cAMP responsive element binding protein 3-like 2	Creb3l2	regulation of transcription, DNA-dependent	DNA binding	nucleus	---	---
1110034A24Rik	-1	1453183_at	217.6	P	-1	D	0.99987	424.3	P	RIKEN cDNA 1110034A24 gene	1110034A24Rik	---	---	---	---	---
Gcap14	-1	1453240_a_at	266.8	P	-1	D	0.998664	329.2	P	granule cell antiserum positive 14	Gcap14	---	---	---	---	---
Entpd1	-1	1453586_at	66.9	A	-1	D	0.999448	136.2	P	ectonucleoside triphosphate diphosphohydrolase 1	Entpd1	ATP catabolism /// G-protein coupled receptor protein signaling pathway /// purine ribonucleoside diphosphate catabolism /// platelet activation	magnesium ion binding /// calcium ion binding /// hydrolase activity /// nucleoside-diphosphatase activity /// nucleoside-triphosphatase activity	basal lamina /// plasma membrane /// integral to membrane /// integral to membrane	Purine metabolism /// Pyrimidine metabolism	www.genome.ad.jp/dbget-bin/show_pathway?MAP00230+3.6.1.5 /// www.genome.ad.jp/dbget-bin/show_pathway?MAP00240+3.6.1.5
---	-1	1454685_at	131.6	P	-1	D	0.999811	320.8	P	Transcribed locus	---	---	---	---	---	---
Rnpepl1	-1	1454753_at	850.9	P	-1	D	0.999226	997.6	P	arginyl aminopeptidase (aminopeptidase B)-like 1	Rnpepl1	proteolysis	aminopeptidase activity /// membrane alanyl aminopeptidase activity	---	mRNA_processing_binding_Reactome	www.genmapp.org/HTML_MAPPs/mouse/Mm_Contributed_20041110/cellular_process-GenMAPP/Mm_mRNA_processing_binding_Reactome/Mm_mRNA_processing_binding_Reactome.htm
Git1	-1	1454759_at	207.7	P	-1	D	0.999786	407.4	P	G protein-coupled receptor kinase-interactor 1	Git1	regulation of GTPase activity	GTPase activator activity /// protein binding /// metal ion binding /// zinc ion binding	---	---	---
D5Ertd40e	-1	1454796_at	81.5	A	-1	D	0.999226	176.7	P	DNA segment, Chr 5, ERATO Doi 40, expressed	D5Ertd40e	---	---	---	---	---
AI465301	-1	1454983_at	409	P	-1	D	0.99997	1001.7	P	expressed sequence AI465301	AI465301	---	---	---	---	---
Gpt2	-1	1455007_s_at	136.6	P	-1	D	0.999382	212.2	P	glutamic pyruvate transaminase (alanine aminotransferase) 2	Gpt2	biosynthesis	transaminase activity /// transferase activity /// transferase activity, transferring nitrogenous groups /// 1-aminocyclopropane-1-carboxylate synthase activity	---	---	---
AV009015	-1	1455014_at	135	P	-1	D	0.999853	244.1	P	expressed sequence AV009015	AV009015	---	---	---	---	---
4833420G11Rik	-1	1455254_at	264.9	P	-1	D	0.999562	472.9	P	RIKEN cDNA 4833420G11 gene	4833420G11Rik	---	---	---	---	---
9030023J02Rik	-1	1455337_at	1078.4	P	-1	D	0.99998	2138.8	P	RIKEN cDNA 9030023J02 gene	9030023J02Rik	---	---	---	---	---
Hadhsc	-1	1455972_x_at	3562	P	-1	D	0.99998	7119.1	P	L-3-hydroxyacyl-Coenzyme A dehydrogenase, short chain	Hadhsc	lipid metabolism /// fatty acid metabolism	3-hydroxyacyl-CoA dehydrogenase activity /// oxidoreductase activity	mitochondrion /// mitochondrial inner membrane /// mitochondrion	Fatty_Acid_Degradation /// Fatty_Acid_Synthesis /// Mitochondrial_fatty_acid_betaoxidation	www.genmapp.org/HTML_MAPPs/mouse/Mm_Contributed_20041110/metabolic_process-GenMAPP/Mm_Fatty_Acid_Degradation/Mm_Fatty_Acid_Degradation.htm /// www.genmapp.org/HTML_MAPPs/mouse/Mm_Contributed_20041110/metabolic_process-GenMAPP/Mm_Fatty_Acid_Synthesis/Mm_Fatty_Acid_Synthesis.htm /// www.genmapp.org/HTML_MAPPs/mouse/Mm_Contributed_20041110/metabolic_process-GenMAPP/Mm_Mitochondrial_fatty_acid_betaox…
Pml	-1	1456103_at	111.8	P	-1	D	0.999034	377.3	P	Promyelocytic leukemia, mRNA (cDNA clone MGC:13700 IMAGE:4188386)	Pml	transcription /// regulation of transcription, DNA-dependent /// protein ubiquitination /// PML body organization and biogenesis	DNA binding /// ubiquitin-protein ligase activity /// protein binding /// zinc ion binding /// metal ion binding /// protein binding	ubiquitin ligase complex /// intracellular /// nucleus /// PML body /// nucleus	---	---
Cog3	-1	1456286_at	204	A	-1	D	0.998799	391.3	P	Component of oligomeric golgi complex 3, mRNA (cDNA clone MGC:47119 IMAGE:4020725)	Cog3	transport /// intracellular protein transport /// protein transport	---	Golgi stack /// Golgi cis-face /// membrane	---	---
Evl	-1	1456453_at	188.4	A	-1	D	0.999448	488	P	Ena-VASP-like isoform (Evl1) mRNA, complete cds, alternatively spliced	Evl	cell surface receptor linked signal transduction /// nervous system development /// organ morphogenesis /// actin polymerization and/or depolymerization /// axon guidance /// actin filament-based movement /// platelet activation /// actin nucleation /// barbed-end actin filament capping /// fatty acid desaturation	protein binding /// profilin binding /// SH3 domain binding /// sphingosine hydroxylase activity /// oxidoreductase activity /// oxidoreductase activity, acting on paired donors, with oxidation of a pair of donors resulting in the reduction of molecular oxygen to two molecules of water	cytoplasm /// focal adhesion /// lamellipodium /// membrane	---	---
---	-1	1457287_at	677.9	P	-1	D	0.999562	1036.3	P	Transcribed locus	---	---	---	---	---	---
Zfp292	-1	1457842_at	134.9	A	-1	D	0.999654	250.7	P	Zinc finger protein 292, mRNA (cDNA clone IMAGE:3493868)	Zfp292	two-component signal transduction system (phosphorelay)	metal ion binding /// nucleic acid binding /// zinc ion binding /// two-component sensor molecule activity	nucleus	---	---
---	-1	1458551_at	78.1	A	-1	D	0.999448	177.4	P	---	---	---	---	---	---	---
Ube3c	-1	1458637_x_at	77.1	A	-1	D	0.999727	176.3	P	Ubiquitin protein ligase E3C, mRNA (cDNA clone IMAGE:5353408)	Ube3c	protein modification /// ubiquitin cycle /// protein modification /// ubiquitin cycle	ubiquitin-protein ligase activity /// ligase activity /// ubiquitin-protein ligase activity	intracellular /// nucleus /// intracellular	---	---
---	-1	1459747_at	176.5	P	-1	D	0.999886	358.3	P	---	---	---	---	---	---	---
Pgpep1	-1	1460001_at	168.6	P	-1	D	0.999948	338.8	P	pyroglutamyl-peptidase I	Pgpep1	proteolysis /// proteolysis	pyroglutamyl-peptidase I activity /// peptidase activity /// cysteine-type peptidase activity /// hydrolase activity /// pyroglutamyl-peptidase I activity	---	---	---
Dnmt3a	-1	1460324_at	484.4	P	-1	D	0.99997	932.5	P	DNA methyltransferase 3A	Dnmt3a	DNA methylation /// imprinting /// transcription /// regulation of transcription, DNA-dependent /// spermatogenesis /// DNA methylation /// imprinting /// DNA methylation	DNA binding /// DNA (cytosine-5-)-methyltransferase activity /// protein binding /// methyltransferase activity /// transferase activity /// metal ion binding /// DNA binding /// DNA (cytosine-5-)-methyltransferase activity /// DNA binding /// DNA (cytosine-5-)-methyltransferase activity /// methyltransferase activity /// zinc ion binding	nucleus /// nuclear heterochromatin /// cytoplasm /// euchromatin /// nucleus /// cytoplasm /// nuclear matrix /// nucleus	---	---
	-1	1460431_at	1176.4	P	-1	D	0.99998	2042.2	P	glucosaminyl (N-acetyl) transferase 1, core 2	Gcnt1	---	beta-1,3-galactosyl-O-glycosyl-glycoprotein beta-1,6-N-acetylglucosaminyltransferase activity /// acetylglucosaminyltransferase activity /// transferase activity /// transferase activity, transferring glycosyl groups	Golgi stack /// membrane /// integral to membrane /// integral to membrane	---	---
Ndst1	-1	1460436_at	1053.8	P	-1	D	0.99998	2136.2	P	N-deacetylase/N-sulfotransferase (heparan glucosaminyl) 1	Ndst1	polysaccharide biosynthesis /// protein amino acid deacetylation /// protein amino acid sulfation /// protein amino acid sulfation /// proteolysis /// respiratory gaseous exchange /// organ morphogenesis /// protein biosynthesis	cysteine-type endopeptidase activity /// [heparan sulfate]-glucosamine N-sulfotransferase activity /// transferase activity /// structural constituent of ribosome /// sulfotransferase activity	intracellular /// ribosome	---	---
Ankrd25	-1	1460559_at	309.4	P	-1	D	0.999833	589.8	P	ankyrin repeat domain 25	Ankrd25	regulation of transcription, DNA-dependent	DNA binding /// transcription factor activity /// DNA binding	---	---	---
Xpa	-1	1460725_at	288.7	P	-1	D	0.999853	506.9	P	xeroderma pigmentosum, complementation group A	Xpa	DNA repair /// nucleotide-excision repair /// response to DNA damage stimulus /// response to oxidative stress /// DNA repair /// nucleotide-excision repair	DNA binding /// damaged DNA binding /// metal ion binding /// zinc ion binding	nucleus /// nucleus	---	---
2310079P12Rik	-1.1	1415718_at	492.7	P	-1.1	D	0.99998	1138.7	P	RIKEN cDNA 2310079P12 gene	2310079P12Rik	protein targeting	---	---	---	---
Cct7	-1.1	1415817_s_at	1395.1	P	-1.1	D	0.99998	2567	P	chaperonin subunit 7 (eta)	Cct7	protein folding /// cellular protein metabolism	nucleotide binding /// protein binding /// ATP binding /// unfolded protein binding	---	---	---
1500031L02Rik	-1.1	1417840_at	353.5	P	-1.1	D	0.998168	755.1	P	RIKEN cDNA 1500031L02 gene	1500031L02Rik	---	---	---	---	---
Mkrn2	-1.1	1417935_at	496	P	-1.1	D	0.99987	1021.5	P	makorin, ring finger protein, 2	Mkrn2	protein ubiquitination	nucleic acid binding /// ubiquitin-protein ligase activity /// zinc ion binding /// metal ion binding	ubiquitin ligase complex /// intracellular	---	---
	-1.1	1419254_at	765.3	P	-1.1	D	0.99998	2148.3	P	methylenetetrahydrofolate dehydrogenase (NAD+ dependent), methenyltetrahydrofolate cyclohydrolase	Mthfd2	one-carbon compound metabolism /// folic acid and derivative biosynthesis	magnesium ion binding /// catalytic activity /// methenyltetrahydrofolate cyclohydrolase activity /// methylenetetrahydrofolate dehydrogenase (NAD+) activity /// methylenetetrahydrofolate dehydrogenase (NADP+) activity /// oxidoreductase activity /// hydrolase activity	extracellular space /// mitochondrion	Nucleotide_Metabolism	www.genmapp.org/HTML_MAPPs/mouse/Mm_Contributed_20041110/metabolic_process-GenMAPP/Mm_Nucleotide_Metabolism/Mm_Nucleotide_Metabolism.htm
Rabif	-1.1	1419927_s_at	452.2	P	-1.1	D	0.99998	991.5	P	RAB interacting factor	Rabif	transport /// small GTPase mediated signal transduction /// protein transport	guanyl-nucleotide exchange factor activity /// metal ion binding /// guanyl-nucleotide exchange factor activity /// zinc ion binding /// zinc ion binding	---	---	---
Atm	-1.1	1421205_at	448.2	P	-1.1	D	0.999853	1082.2	P	ataxia telangiectasia mutated homolog (human)	Atm	DNA damage checkpoint /// DNA repair /// DNA repair /// regulation of transcription, DNA-dependent /// protein amino acid phosphorylation /// response to DNA damage stimulus /// cell cycle /// female gamete generation /// DNA damage response, signal transduction resulting in induction of apoptosis /// negative regulation of progression through cell cycle /// DNA repair /// response to DNA damage …	DNA binding /// transcription factor activity /// protein kinase activity /// protein kinase activity /// protein serine/threonine kinase activity /// kinase activity /// transferase activity /// phosphotransferase activity, alcohol group as acceptor /// protein kinase activity /// protein serine/threonine kinase activity	intracellular /// nucleus /// spindle /// nucleus	Cell_Cycle_KEGG /// G1_to_S_cell_cycle_Reactome /// Ovarian_Infertility_Genes	www.genmapp.org/HTML_MAPPs/mouse/Mm_Contributed_20041110/cellular_process-GenMAPP/Mm_Cell_Cycle_KEGG/Mm_Cell_Cycle_KEGG.htm /// www.genmapp.org/HTML_MAPPs/mouse/Mm_Contributed_20041110/cellular_process-GenMAPP/Mm_G1_to_S_cell_cycle_Reactome/Mm_G1_to_S_cell_cycle_Reactome.htm /// www.genmapp.org/HTML_MAPPs/mouse/Mm_Contributed_20041110/cellular_process-GenMAPP/Mm_Ovarian_Infertility_Genes/Mm_Ovari…
Gpr34	-1.1	1422542_at	170.1	P	-1.1	D	0.99998	351.4	P	G protein-coupled receptor 34	Gpr34	signal transduction /// G-protein coupled receptor protein signaling pathway	rhodopsin-like receptor activity /// signal transducer activity /// receptor activity /// G-protein coupled receptor activity /// purinergic nucleotide receptor activity, G-protein coupled /// purinergic nucleotide receptor activity, G-protein coupled	integral to membrane /// integral to membrane	GPCRDB_Class_A_Rhodopsin-like /// GPCRDB_Other	www.genmapp.org/HTML_MAPPs/mouse/Mm_Contributed_20041110/molecular_function_GenMAPP/Mm_GPCRDB_Class_A_Rhodopsin-like/Mm_GPCRDB_Class_A_Rhodopsin-like.htm /// www.genmapp.org/HTML_MAPPs/mouse/Mm_Contributed_20041110/molecular_function_GenMAPP/Mm_GPCRDB_Other/Mm_GPCRDB_Other.htm
	-1.1	1422594_at	726.9	P	-1.1	D	0.99998	1388.9	P	RIKEN cDNA 5730470L24 gene	5730470L24Rik	---	---	---	---	---
4930444A02Rik	-1.1	1424004_x_at	199.1	P	-1.1	D	0.999853	667.3	P	RIKEN cDNA 4930444A02 gene	4930444A02Rik	protein amino acid phosphorylation	kinase activity /// protein kinase activity /// ATP binding /// nucleotide binding /// protein-tyrosine kinase activity /// transferase activity	---	---	---
Zfyve21	-1.1	1424669_at	207.6	P	-1.1	D	0.99998	505.2	P	zinc finger, FYVE domain containing 21	Zfyve21	---	zinc ion binding /// metal ion binding /// zinc ion binding	---	---	---
	-1.1	1424670_s_at	510.2	P	-1.1	D	0.99998	1182.7	P	zinc finger, FYVE domain containing 21	Zfyve21	---	zinc ion binding /// metal ion binding /// zinc ion binding	---	---	---
A830007P12Rik	-1.1	1424829_at	600.8	P	-1.1	D	0.999448	1433.6	P	RIKEN cDNA A830007P12 gene	A830007P12Rik	---	nucleotide binding /// ATP binding /// nucleotide binding /// nucleoside-triphosphatase activity	---	---	---
B3galt7	-1.1	1425128_at	139.9	P	-1.1	D	0.999786	382.5	P	UDP-Gal:betaGal beta 1,3-galactosyltransferase polypeptide 7	B3galt7	poly-N-acetyllactosamine biosynthesis /// protein amino acid glycosylation	transferase activity /// transferase activity, transferring glycosyl groups /// protein N-acetylglucosaminyltransferase activity /// galactosyltransferase activity	membrane	---	---
Centa2	-1.1	1425638_at	128.1	P	-1.1	D	0.998349	297.6	P	centaurin, alpha 2	Centa2	regulation of GTPase activity /// inositol lipid-mediated signaling /// heart development	GTPase activator activity /// phosphatidylinositol-3,4,5-triphosphate binding /// metal ion binding /// zinc ion binding	plasma membrane	---	---
Zfp52	-1.1	1426472_at	25.6	A	-1.1	D	0.999727	66.1	P	zinc finger protein 52	Zfp52	regulation of transcription, DNA-dependent /// regulation of transcription, DNA-dependent	nucleic acid binding /// nucleic acid binding /// metal ion binding /// zinc ion binding	intracellular /// nucleus /// intracellular	---	---
Lpin1	-1.1	1426516_a_at	215.9	P	-1.1	D	0.998923	458.3	P	lipin 1	Lpin1	lipid metabolism /// regulation of fat cell differentiation /// fat cell differentiation	---	nucleus /// nucleus /// nucleus	---	---
BC013712	-1.1	1427041_at	1097.9	P	-1.1	D	0.99998	2328.6	P	cDNA sequence BC013712	BC013712	---	---	---	---	---
Pcmtd2	-1.1	1427075_s_at	137.3	P	-1.1	D	0.999922	425.1	P	protein-L-isoaspartate (D-aspartate) O-methyltransferase domain containing 2	Pcmtd2	protein modification /// protein modification	protein-L-isoaspartate (D-aspartate) O-methyltransferase activity /// methyltransferase activity /// S-adenosylmethionine-dependent methyltransferase activity /// transferase activity /// protein-L-isoaspartate (D-aspartate) O-methyltransferase activity /// S-adenosylmethionine-dependent methyltransferase activity	---	---	---
Rab11fip5	-1.1	1427405_s_at	337.4	P	-1.1	D	0.999948	570.4	P	RAB11 family interacting protein 5 (class I)	Rab11fip5	---	protein binding /// gamma-tubulin binding	mitochondrial outer membrane	---	---
	-1.1	1428391_at	687.1	P	-1.1	D	0.99998	1274.9	P	RAB3A interacting protein (rabin3)-like 1	Rab3il1	---	---	---	---	---
Nfatc1	-1.1	1428479_at	497	P	-1.1	D	0.99998	941.5	P	nuclear factor of activated T-cells, cytoplasmic, calcineurin-dependent 1	Nfatc1	G1/S transition of mitotic cell cycle /// epithelial to mesenchymal transition /// transcription /// regulation of transcription, DNA-dependent /// calcium ion transport /// heart development /// regulation of transcription	DNA binding /// transcription factor activity /// DNA binding	nucleus /// cytoplasm /// nucleus	---	---
Paox	-1.1	1428859_at	335.3	P	-1.1	D	0.999382	507.3	P	polyamine oxidase (exo-N4-amino)	Paox	electron transport /// polyamine catabolism /// polyamine catabolism /// electron transport	oxidoreductase activity /// polyamine oxidase activity /// polyamine oxidase activity /// polyamine oxidase activity	peroxisome	---	---
4933411K20Rik	-1.1	1429155_at	413.3	P	-1.1	D	0.999977	840.7	P	RIKEN cDNA 4933411K20 gene	4933411K20Rik	---	---	---	---	---
	-1.1	1430990_s_at	216.8	P	-1.1	D	0.999977	446.6	P	mitochondrial ribosomal protein L44	Mrpl44	RNA processing	RNA binding /// double-stranded RNA binding /// structural constituent of ribosome /// nuclease activity /// endonuclease activity /// ribonuclease III activity /// hydrolase activity	intracellular /// mitochondrion /// ribonucleoprotein complex	---	---
Adck2	-1.1	1433637_at	124.1	A	-1.1	D	0.999811	250.9	P	aarF domain containing kinase 2	Adck2	---	kinase activity	---	---	---
Pcbp4	-1.1	1433658_x_at	71	P	-1.1	D	0.999508	219.1	P	poly(rC) binding protein 4	Pcbp4	---	nucleic acid binding /// DNA binding /// RNA binding	ribonucleoprotein complex	mRNA_processing_binding_Reactome	www.genmapp.org/HTML_MAPPs/mouse/Mm_Contributed_20041110/cellular_process-GenMAPP/Mm_mRNA_processing_binding_Reactome/Mm_mRNA_processing_binding_Reactome.htm
Tmem64	-1.1	1433735_a_at	468.9	P	-1.1	D	0.99998	1372.4	P	transmembrane protein 64	Tmem64	---	---	integral to membrane	---	---
---	-1.1	1433789_at	408.9	P	-1.1	D	0.99998	747.3	P	RNA transcript from U17 small nucleolar RNA host gene	---	---	---	---	---	---
Mcart1	-1.1	1433816_at	942.2	P	-1.1	D	0.99998	2092.5	P	mitochondrial carrier triple repeat 1	Mcart1	transport	binding	mitochondrion /// membrane /// integral to membrane /// inner membrane	---	---
1110055N21Rik	-1.1	1434011_a_at	2146.9	P	-1.1	D	0.99998	4374.1	P	RIKEN cDNA 1110055N21 gene	1110055N21Rik	---	---	---	---	---
BC060631	-1.1	1434143_at	228.8	P	-1.1	D	0.99998	341.9	P	cDNA sequence BC060631	BC060631	---	nucleic acid binding /// zinc ion binding	nucleus	---	---
---	-1.1	1434861_at	445.9	P	-1.1	D	0.999973	1022.5	P	Transcribed locus	---	---	---	---	---	---
2310036D22Rik	-1.1	1435074_at	634.7	P	-1.1	D	0.99998	1222.1	P	RIKEN cDNA 2310036D22 gene	2310036D22Rik	---	---	---	---	---
Coro1a	-1.1	1435288_at	44.1	P	-1.1	D	0.999034	172.8	P	coronin, actin binding protein 1A	Coro1a	---	actin binding /// peroxidase activity	---	---	---
D15Ertd366e	-1.1	1435727_s_at	358.1	P	-1.1	D	0.99994	875	P	DNA segment, Chr 15, ERATO Doi 366, expressed	D15Ertd366e	---	zinc ion binding /// metal ion binding	cytoskeleton /// actin cytoskeleton	---	---
E030018N11Rik	-1.1	1435777_at	1568.3	P	-1.1	D	0.99998	3388.9	P	RIKEN cDNA E030018N11 gene	E030018N11Rik	---	---	---	---	---
E130306D19Rik	-1.1	1436725_at	124.9	P	-1.1	D	0.999508	299.6	P	RIKEN cDNA E130306D19 gene	E130306D19Rik	---	guanyl-nucleotide exchange factor activity	---	---	---
B230380D07Rik	-1.1	1436841_at	1510.9	P	-1.1	D	0.999977	2717.3	P	RIKEN cDNA B230380D07 gene	B230380D07Rik	hydrogen transport	ATP binding /// hydrogen-exporting ATPase activity, phosphorylative mechanism	---	---	---
	-1.1	1436842_at	1389	P	-1.1	D	0.99998	3016.7	P	RIKEN cDNA B230380D07 gene	B230380D07Rik	hydrogen transport	ATP binding /// hydrogen-exporting ATPase activity, phosphorylative mechanism	---	---	---
D3Ertd789e /// Ttc14	-1.1	1437877_at	55.5	A	-1.1	D	0.99996	111.8	P	DNA segment, Chr 3, ERATO Doi 789, expressed /// tetratricopeptide repeat domain 14	D3Ertd789e /// Ttc14	rRNA processing	nucleic acid binding /// RNA binding /// binding /// RNA binding	exosome (RNase complex) /// nucleus	mRNA_processing_binding_Reactome	www.genmapp.org/HTML_MAPPs/mouse/Mm_Contributed_20041110/cellular_process-GenMAPP/Mm_mRNA_processing_binding_Reactome/Mm_mRNA_processing_binding_Reactome.htm
	-1.1	1438034_at	132.8	P	-1.1	D	0.999811	290.1	P	RIKEN cDNA 2410005O16 gene	2410005O16Rik	---	binding	---	---	---
Slc25a5	-1.1	1438360_x_at	1376.6	P	-1.1	D	0.99998	2988.7	P	solute carrier family 25 (mitochondrial carrier, adenine nucleotide translocator), member 5	Slc25a5	transport /// mitochondrial transport	transporter activity /// binding /// transporter activity	mitochondrion /// mitochondrial inner membrane /// membrane /// integral to membrane /// inner membrane /// mitochondrial inner membrane /// mitochondrion	Electron_Transport_Chain	www.genmapp.org/HTML_MAPPs/mouse/Mm_Contributed_20041110/metabolic_process-GenMAPP/Mm_Electron_Transport_Chain/Mm_Electron_Transport_Chain.htm
Tyms	-1.1	1438690_at	54.5	A	-1.1	D	0.999448	183.4	P	thymidylate synthase	Tyms	dTMP biosynthesis /// nucleotide biosynthesis	thymidylate synthase activity /// methyltransferase activity /// transferase activity	---	---	---
D630044F24Rik	-1.1	1439061_at	99.2	A	-1.1	D	0.998514	203.7	P	RIKEN cDNA D630044F24 gene	D630044F24Rik	---	---	---	---	---
	-1.1	1439572_at	364.2	P	-1.1	D	0.999977	718.7	P	R3H domain (binds single-stranded nucleic acids), mRNA (cDNA clone IMAGE:30145396)	R3hdm	---	nucleic acid binding	---	---	---
	-1.1	1439703_at	91.9	P	-1.1	D	0.999899	466.9	P	CD200 receptor 1	Cd200r1	---	receptor activity /// protein binding /// receptor activity	external side of plasma membrane /// integral to membrane	---	---
Zfp467	-1.1	1441727_s_at	114.7	M	-1.1	D	0.999382	254.1	P	zinc finger protein 467	Zfp467	regulation of transcription	DNA binding /// protein binding /// metal ion binding /// nucleic acid binding /// zinc ion binding	nucleus /// nucleus	---	---
---	-1.1	1442338_at	143.6	P	-1.1	D	0.999833	331.3	P	Transcribed locus, weakly similar to NP_795929.1 hypothetical protein LOC319587 [Mus musculus]	---	---	---	---	---	---
Vps13d	-1.1	1443164_at	63	A	-1.1	D	0.999508	77.5	P	PREDICTED: Mus musculus vacuolar protein sorting 13D (yeast) (Vps13d), mRNA	Vps13d	protein localization	---	---	---	---
Napg	-1.1	1443366_at	303.9	A	-1.1	D	0.999833	752.7	P	N-ethylmaleimide sensitive fusion protein attachment protein gamma	Napg	transport /// intracellular protein transport /// ER to Golgi transport /// protein transport	intracellular transporter activity /// binding	endoplasmic reticulum /// Golgi apparatus	---	---
Dock11	-1.1	1443467_at	118.4	P	-1.1	D	0.999833	244.7	P	dedicator of cytokinesis 11	Dock11	---	Rho guanyl-nucleotide exchange factor activity /// Rho GTPase binding /// guanyl-nucleotide exchange factor activity /// GTP binding /// GTPase binding	---	---	---
Sp100	-1.1	1447213_at	256.8	P	-1.1	D	0.99998	625	P	Nuclear antigen Sp100 (Sp100), mRNA	Sp100	---	DNA binding	nucleus /// chromosome	---	---
Inpp5f	-1.1	1447757_x_at	142.5	A	-1.1	D	0.999727	272	P	inositol polyphosphate-5-phosphatase F	Inpp5f	---	---	---	---	---
---	-1.1	1447849_s_at	1801.9	P	-1.1	D	0.99998	3957.3	P	Avian musculoaponeurotic fibrosarcoma (v-maf) AS42 oncogene homolog (Maf), mRNA	---	regulation of transcription /// cytokine production /// positive regulation of transcription from RNA polymerase II promoter /// regulation of transcription, DNA-dependent	protein binding /// DNA binding /// DNA binding	nucleus /// cytoplasm /// nucleus	---	---
Muted	-1.1	1448979_at	456.4	P	-1.1	D	0.99998	816.8	P	muted	Muted	vesicle-mediated transport /// pigmentation during development	protein binding	---	---	---
Wig1	-1.1	1449353_at	367.4	P	-1.1	D	0.999965	922.4	P	wild-type p53-induced gene 1	Wig1	negative regulation of cell growth	nucleic acid binding /// zinc ion binding	nucleus	---	---
Wrn	-1.1	1450163_a_at	54.2	A	-1.1	D	0.998664	175.9	P	Werner syndrome homolog (human)	Wrn	telomere maintenance /// DNA metabolism /// regulation of growth rate /// DNA metabolism	nucleotide binding /// nucleic acid binding /// DNA binding /// helicase activity /// protein binding /// ATP binding /// ATP-dependent helicase activity /// 3'-5' exonuclease activity /// hydrolase activity /// protein binding	intracellular /// nucleus	---	---
BC018507	-1.1	1451221_at	296.6	P	-1.1	D	0.999977	525	P	cDNA sequence BC018507	BC018507	---	---	---	---	---
Nr2c2	-1.1	1451569_at	219.1	P	-1.1	D	0.999948	519.3	P	nuclear receptor subfamily 2, group C, member 2	Nr2c2	transcription /// regulation of transcription, DNA-dependent /// spermatogenesis /// spermatogenesis /// spermatocyte division /// cell division	DNA binding /// transcription factor activity /// steroid hormone receptor activity /// receptor activity /// ligand-dependent nuclear receptor activity /// ATP binding /// metal ion binding /// zinc ion binding	nucleus	Nuclear_Receptors	www.genmapp.org/HTML_MAPPs/mouse/Mm_Contributed_20041110/molecular_function_GenMAPP/Mm_Nuclear_Receptors/Mm_Nuclear_Receptors.htm
BC025076	-1.1	1451583_a_at	359.9	P	-1.1	D	0.99998	776.4	P	cDNA sequence BC025076	BC025076	---	---	---	---	---
Pdik1l	-1.1	1451646_at	148.8	A	-1.1	D	0.999965	292.8	P	PDLIM1 interacting kinase 1 like	Pdik1l	cell division /// protein amino acid phosphorylation	nucleotide binding /// protein serine/threonine kinase activity /// ATP binding /// kinase activity /// transferase activity /// protein kinase activity	---	---	---
Cova1	-1.1	1451657_a_at	129.4	P	-1.1	D	0.999562	242.6	P	cytosolic ovarian carcinoma antigen 1	Cova1	regulation of cell growth /// electron transport /// transport /// rhythmic process /// electron transport /// ultradian rhythm /// cell growth	nucleic acid binding /// copper ion binding /// oxidoreductase activity /// protein disulfide oxidoreductase activity /// nucleotide binding /// nucleic acid binding	membrane /// cytosol /// external side of plasma membrane	mRNA_processing_binding_Reactome	www.genmapp.org/HTML_MAPPs/mouse/Mm_Contributed_20041110/cellular_process-GenMAPP/Mm_mRNA_processing_binding_Reactome/Mm_mRNA_processing_binding_Reactome.htm
Gprk6	-1.1	1451672_at	251.9	P	-1.1	D	0.99998	491.8	P	G protein-coupled receptor kinase 6	Gprk6	protein amino acid phosphorylation /// signal transduction	nucleotide binding /// protein kinase activity /// protein serine/threonine kinase activity /// G-protein coupled receptor kinase activity /// protein-tyrosine kinase activity /// signal transducer activity /// receptor activity /// ATP binding /// kinase activity /// transferase activity	---	Calcium_regulation_in_cardiac_cells /// Smooth_muscle_contraction	www.genmapp.org/HTML_MAPPs/mouse/Mm_Contributed_20041110/physiological_process-GenMAPP/Mm_Calcium_regulation_in_cardiac_cells/Mm_Calcium_regulation_in_cardiac_cells.htm /// www.genmapp.org/HTML_MAPPs/mouse/Mm_Contributed_20041110/physiological_process-GenMAPP/Mm_Smooth_muscle_contraction/Mm_Smooth_muscle_contraction.htm
	-1.1	1452144_a_at	1117.4	P	-1.1	D	0.99998	1919.4	P	mitochondrial ribosomal protein L44	Mrpl44	RNA processing	RNA binding /// double-stranded RNA binding /// structural constituent of ribosome /// nuclease activity /// endonuclease activity /// ribonuclease III activity /// hydrolase activity	intracellular /// mitochondrion /// ribonucleoprotein complex	---	---
AI597013	-1.1	1452393_at	256.9	P	-1.1	D	0.99987	476	P	expressed sequence AI597013	AI597013	---	---	---	---	---
	-1.1	1452841_at	292.5	P	-1.1	D	0.99998	649.9	P	phosphoglucomutase 2-like 1	Pgm2l1	carbohydrate metabolism /// carbohydrate metabolism /// glucose metabolism /// response to oxidative stress	phosphoglucomutase activity /// isomerase activity /// intramolecular transferase activity, phosphotransferases /// intramolecular transferase activity, phosphotransferases /// peroxidase activity /// glutathione peroxidase activity /// selenium binding	cytosol	---	---
Ccdc28b	-1.1	1452937_s_at	168.9	A	-1.1	D	0.999811	382.1	P	coiled coil domain containing 28B	Ccdc28b	---	receptor activity	---	---	---
8430408J07Rik	-1.1	1453078_at	133.9	P	-1.1	D	0.999977	212.9	P	RIKEN cDNA 8430408J07 gene	8430408J07Rik	---	---	---	---	---
Eif2c4	-1.1	1453289_at	158.1	P	-1.1	D	0.999922	470.2	P	eukaryotic translation initiation factor 2C, 4	Eif2c4	protein biosynthesis	translation initiation factor activity	---	---	---
Klf3	-1.1	1454666_at	982.1	P	-1.1	D	0.99998	2069.2	P	Kruppel-like factor 3 (basic)	Klf3	transcription /// regulation of transcription, DNA-dependent	nucleic acid binding /// DNA binding /// zinc ion binding /// metal ion binding	nucleus	---	---
	-1.1	1454709_at	811.4	P	-1.1	D	0.999448	2061.6	P	transmembrane protein 64	Tmem64	---	---	integral to membrane	---	---
AW061234	-1.1	1454984_at	36.8	A	-1.1	D	0.999448	97.4	M	expressed sequence AW061234	AW061234	---	---	---	---	---
Rab22a	-1.1	1454988_s_at	412.1	P	-1.1	D	0.99998	787.3	P	RAB22A, member RAS oncogene family	Rab22a	transport /// intracellular protein transport /// small GTPase mediated signal transduction /// protein transport	nucleotide binding /// GTP binding	intracellular	---	---
Cdgap	-1.1	1455164_at	860.2	P	-1.1	D	0.99998	1804.3	P	Cdc42 GTPase-activating protein	Cdgap	small GTPase mediated signal transduction	GTPase activator activity /// protein binding /// SH3 domain binding	lamellipodium	---	---
Abcg1	-1.1	1455221_at	157.2	A	-1.1	D	0.999611	511.8	P	ATP-binding cassette, sub-family G (WHITE), member 1	Abcg1	transport /// lipid transport /// cholesterol transport	nucleotide binding /// ATP binding /// permease activity /// ATPase activity /// ATPase activity, coupled to transmembrane movement of substances /// nucleoside-triphosphatase activity	extracellular space /// membrane /// integral to membrane /// integral to membrane	---	---
A230072I16Rik	-1.1	1455894_at	61.3	A	-1.1	D	0.998799	144.8	P	RIKEN cDNA A230072I16 gene	A230072I16Rik	apoptosis	aminoacyl-tRNA hydrolase activity /// hydrolase activity	mitochondrion	---	---
Galnt4	-1.1	1455915_at	435.5	P	-1.1	D	0.99998	858	P	UDP-N-acetyl-alpha-D-galactosamine:polypeptide N-acetylgalactosaminyltransferase 4	Galnt4	---	polypeptide N-acetylgalactosaminyltransferase activity /// calcium ion binding /// sugar binding /// transferase activity /// transferase activity, transferring glycosyl groups /// manganese ion binding	extracellular space /// Golgi stack /// integral to membrane	---	---
Gpi1 /// Gm1840	-1.1	1456909_at	215.2	P	-1.1	D	0.999727	502.2	P	glucose phosphate isomerase 1 /// gene model 1840, (NCBI)	Gpi1 /// Gm1840	gluconeogenesis /// glycolysis	glucose-6-phosphate isomerase activity /// cytokine activity /// growth factor activity /// isomerase activity /// glucose-6-phosphate isomerase activity	extracellular space	Glycolysis_and_Gluconeogenesis /// Glycolysis / Gluconeogenesis /// Pentose phosphate pathway /// Starch and sucrose metabolism	www.genmapp.org/HTML_MAPPs/mouse/Mm_Contributed_20041110/metabolic_process-GenMAPP/Mm_Glycolysis_and_Gluconeogenesis/Mm_Glycolysis_and_Gluconeogenesis.htm /// www.genome.ad.jp/dbget-bin/show_pathway?MAP00010+5.3.1.9 /// www.genome.ad.jp/dbget-bin/show_pathway?MAP00030+5.3.1.9 /// www.genome.ad.jp/dbget-bin/show_pathway?MAP00500+5.3.1.9
Ccm2	-1.1	1457339_at	85.2	A	-1.1	D	0.99997	216.2	P	Cerebral cavernous malformation 2 homolog (human) (Ccm2), mRNA	Ccm2	---	---	---	---	---
Kcnq5	-1.1	1457898_at	15.8	A	-1.1	D	0.999135	43.6	M	Voltage-gated potassium channel KCNQ5 (Kcnq5)	Kcnq5	transport /// ion transport /// cation transport /// potassium ion transport	ion channel activity /// voltage-gated ion channel activity /// voltage-gated potassium channel activity /// cation channel activity /// potassium channel activity /// potassium ion binding	voltage-gated potassium channel complex /// membrane /// integral to membrane	---	---
Cblb	-1.1	1458469_at	304.5	P	-1.1	D	0.999786	509.9	P	Casitas B-lineage lymphoma b	Cblb	immune response /// intracellular signaling cascade /// T cell activation /// negative regulation of T cell receptor signaling pathway /// cell surface receptor linked signal transduction /// protein ubiquitination	ubiquitin-protein ligase activity /// signal transducer activity /// zinc ion binding	ubiquitin ligase complex /// nucleus	---	---
AU019559	-1.1	1458969_at	224.7	P	-1.1	D	0.998349	467.1	P	expressed sequence AU019559	AU019559	---	---	---	---	---
	-1.1	1459746_at	81.4	A	-1.1	D	0.999853	164.5	P	R3H domain (binds single-stranded nucleic acids), mRNA (cDNA clone IMAGE:30145396)	R3hdm	---	nucleic acid binding	---	---	---
	-1.1	1460164_at	318.7	P	-1.1	D	0.999226	595.5	P	spindlin	Spin	cell cycle /// female meiosis /// development /// gametogenesis	---	spindle	---	---
Arrb1	-1.1	1460444_at	436.5	P	-1.1	D	0.99998	938.6	P	arrestin, beta 1	Arrb1	signal transduction /// sensory perception /// regulation of G-protein coupled receptor protein signaling pathway	protein binding	intracellular	Calcium_regulation_in_cardiac_cells /// Smooth_muscle_contraction	www.genmapp.org/HTML_MAPPs/mouse/Mm_Contributed_20041110/physiological_process-GenMAPP/Mm_Calcium_regulation_in_cardiac_cells/Mm_Calcium_regulation_in_cardiac_cells.htm /// www.genmapp.org/HTML_MAPPs/mouse/Mm_Contributed_20041110/physiological_process-GenMAPP/Mm_Smooth_muscle_contraction/Mm_Smooth_muscle_contraction.htm
Wrb	-1.1	1460446_at	433.1	P	-1.1	D	0.99997	585.9	P	tryptophan rich basic protein	Wrb	---	---	nucleus /// integral to membrane	---	---
Dicer1	-1.1	1460571_at	266.9	P	-1.1	D	0.999977	547.1	P	Double-strand-specific ribonuclease MDCR	Dicer1	RNA processing /// stem cell maintenance /// embryonic limb morphogenesis /// RNA interference, production of siRNA /// miRNA-mediated gene silencing, production of miRNAs /// RNA interference, targeting of mRNA for destruction /// RNA processing	nucleotide binding /// nucleic acid binding /// RNA binding /// double-stranded RNA binding /// helicase activity /// nuclease activity /// endonuclease activity /// ribonuclease III activity /// ribonuclease III activity /// ATP binding /// ATP-dependent helicase activity /// hydrolase activity /// double-stranded RNA binding /// double-stranded RNA binding /// ribonuclease III activity	intracellular /// intracellular /// intracellular	mRNA_processing_binding_Reactome	www.genmapp.org/HTML_MAPPs/mouse/Mm_Contributed_20041110/cellular_process-GenMAPP/Mm_mRNA_processing_binding_Reactome/Mm_mRNA_processing_binding_Reactome.htm
Sipa1	-1.2	1416206_at	285.4	P	-1.2	D	0.999448	849.2	P	signal-induced proliferation associated gene 1	Sipa1	regulation of progression through cell cycle /// induction of apoptosis /// cytoskeleton organization and biogenesis /// negative regulation of cell adhesion /// intracellular signaling cascade /// negative regulation of cell growth /// negative regulation of progression through cell cycle	GTPase activator activity /// protein binding /// Rap GTPase activator activity	nucleus /// nucleus /// nucleus	MAPK_Cascade	www.genmapp.org/HTML_MAPPs/mouse/Mm_Contributed_20041110/cellular_process-GenMAPP/Mm_MAPK_Cascade/Mm_MAPK_Cascade.htm
Hdhd4	-1.2	1417941_at	589.5	P	-1.2	D	0.999308	1002.7	P	haloacid dehalogenase-like hydrolase domain containing 4	Hdhd4	metabolism /// metabolism	catalytic activity /// phosphoglycolate phosphatase activity /// hydrolase activity /// hydrolase activity	---	---	---
	-1.2	1418288_at	152.7	M	-1.2	D	0.99997	258.2	P	lipin 1	Lpin1	lipid metabolism /// regulation of fat cell differentiation /// fat cell differentiation	---	nucleus /// nucleus /// nucleus	---	---
Hpgd	-1.2	1419905_s_at	165.8	P	-1.2	D	0.999693	290	P	hydroxyprostaglandin dehydrogenase 15 (NAD)	Hpgd	prostaglandin metabolism /// metabolism /// metabolism	catalytic activity /// prostaglandin-D synthase activity /// electron transporter activity /// 15-hydroxyprostaglandin dehydrogenase (NAD+) activity /// oxidoreductase activity	---	Prostaglandin_synthesis_regulation	www.genmapp.org/HTML_MAPPs/mouse/Mm_Contributed_20041110/metabolic_process-GenMAPP/Mm_Prostaglandin_synthesis_regulation/Mm_Prostaglandin_synthesis_regulation.htm
Nap1l1	-1.2	1420477_at	699.4	P	-1.2	D	0.99998	1619.9	P	nucleosome assembly protein 1-like 1	Nap1l1	nucleosome assembly	protein binding	nucleus	---	---
Rfc3	-1.2	1423700_at	397	P	-1.2	D	0.999932	850.1	P	replication factor C (activator 1) 3	Rfc3	DNA replication	nucleotide binding /// DNA binding /// nucleotide binding /// nucleoside-triphosphatase activity	nucleus /// protein complex	DNA_replication_Reactome	www.genmapp.org/HTML_MAPPs/mouse/Mm_Contributed_20041110/cellular_process-GenMAPP/Mm_DNA_replication_Reactome/Mm_DNA_replication_Reactome.htm
6330416G13Rik	-1.2	1426315_a_at	124.8	P	-1.2	D	0.99998	290	P	RIKEN cDNA 6330416G13 gene	6330416G13Rik	transport	binding	mitochondrial inner membrane /// integral to membrane	---	---
	-1.2	1431169_at	52.1	A	-1.2	D	0.999382	101.5	P	RIKEN cDNA D230012E17 gene	D230012E17Rik	---	---	---	---	---
AI467606	-1.2	1433465_a_at	1754.9	P	-1.2	D	0.99998	3842.1	P	expressed sequence AI467606	AI467606	---	---	---	---	---
Cerk	-1.2	1434034_at	905.3	P	-1.2	D	0.99998	2167	P	ceramide kinase	Cerk	ceramide metabolism /// protein kinase C activation /// protein kinase C activation	magnesium ion binding /// ceramide kinase activity /// diacylglycerol kinase activity /// calcium ion binding /// kinase activity /// transferase activity /// magnesium ion binding /// calcium- and calmodulin-dependent protein kinase activity /// ceramide kinase activity /// diacylglycerol kinase activity	membrane fraction /// integral to membrane of membrane fraction	---	---
Zfp499	-1.2	1435802_at	205.8	P	-1.2	D	0.999911	458.6	P	zinc finger protein 499	Zfp499	---	metal ion binding /// nucleic acid binding /// protein binding /// zinc ion binding	nucleus	---	---
Gm237	-1.2	1435923_at	616.1	P	-1.2	D	0.99998	1255.4	P	gene model 237, (NCBI)	Gm237	---	---	---	---	---
BC046404	-1.2	1436195_at	233.6	P	-1.2	D	0.999973	520.9	P	cDNA sequence BC046404	BC046404	---	---	---	---	---
---	-1.2	1436199_at	815.7	P	-1.2	D	0.99998	1989	P	---	---	---	---	---	---	---
C330013J21Rik	-1.2	1436462_at	84.7	P	-1.2	D	0.999611	160.8	P	PREDICTED: similar to ribosomal protein S8 [Mus musculus], mRNA sequence /// CDNA clone IMAGE:30359088	C330013J21Rik	regulation of transcription, DNA-dependent	nucleic acid binding	intracellular	---	---
Rnf180	-1.2	1438306_at	252.7	P	-1.2	D	0.99998	667.3	P	ring finger protein 180	Rnf180	protein ubiquitination	metal ion binding /// ubiquitin-protein ligase activity /// zinc ion binding	ubiquitin ligase complex	---	---
Myo9b	-1.2	1438533_at	124.8	P	-1.2	D	0.999611	255.8	P	myosin IXb	Myo9b	cytoskeleton organization and biogenesis /// signal transduction /// intracellular signaling cascade	nucleotide binding /// motor activity /// actin binding /// GTPase activator activity /// calmodulin binding /// ATP binding /// diacylglycerol binding /// metal ion binding /// zinc ion binding	cytoskeleton /// myosin	---	---
Sacm1l	-1.2	1438900_at	59.8	P	-1.2	D	0.999786	164	P	SAC1 (supressor of actin mutations 1, homolog)-like (S. cerevisiae), mRNA (cDNA clone IMAGE:3486559)	Sacm1l	---	---	integral to membrane	---	---
Fads1	-1.2	1440444_at	172.4	P	-1.2	D	0.998923	359.2	P	fatty acid desaturase 1	Fads1	fatty acid desaturation /// long-chain fatty acid biosynthesis /// fatty acid biosynthesis /// fatty acid desaturation	linoleoyl-CoA desaturase activity /// oxidoreductase activity /// iron ion binding /// oxidoreductase activity, acting on paired donors, with oxidation of a pair of donors resulting in the reduction of molecular oxygen to two molecules of water /// heme binding	membrane	---	---
Mtss1	-1.2	1440847_at	129.1	P	-1.2	D	0.999508	192.9	P	metastasis suppressor 1	Mtss1	actin filament organization /// actin filament polymerization /// cell motility /// cell adhesion /// transmembrane receptor protein tyrosine kinase signaling pathway /// microspike biogenesis /// actin cytoskeleton organization and biogenesis /// nervous system development /// muscle development	actin binding /// actin monomer binding /// receptor binding /// actin binding	cytoplasm /// cytoskeleton /// ruffle /// cytoplasm /// actin cytoskeleton /// endocytic vesicle	---	---
---	-1.2	1442073_at	71.8	P	-1.2	D	0.999899	218.8	P	---	---	---	---	---	---	---
---	-1.2	1443624_at	343.3	P	-1.2	D	0.999448	567.5	P	PREDICTED: similar to CDNA sequence BC013481 [Mus musculus], mRNA sequence	---	---	---	---	---	---
---	-1.2	1444231_at	86.5	P	-1.2	D	0.999448	173.7	P	Acyl-CoA synthetase long-chain family member 5, mRNA (cDNA clone MGC:18968 IMAGE:3987201)	---	lipid metabolism /// fatty acid metabolism /// metabolism /// fatty acid metabolism /// metabolism	magnesium ion binding /// catalytic activity /// long-chain-fatty-acid-CoA ligase activity /// ligase activity /// magnesium ion binding /// catalytic activity /// long-chain-fatty-acid-CoA ligase activity /// ligase activity /// zinc ion binding /// acyltransferase activity /// transferase activity /// metal ion binding	mitochondrion /// integral to membrane /// mitochondrial inner membrane /// membrane	Fatty_Acid_Degradation /// Fatty acid metabolism ///	www.genmapp.org/HTML_MAPPs/mouse/Mm_Contributed_20041110/metabolic_process-GenMAPP/Mm_Fatty_Acid_Degradation/Mm_Fatty_Acid_Degradation.htm /// www.genome.ad.jp/dbget-bin/show_pathway?MAP00071+6.2.1.3 /// www.genome.ad.jp/dbget-bin/show_pathway?+6.2.1.3
	-1.2	1446244_at	49.2	A	-1.2	D	0.999508	129.6	P	DNA segment, Chr 6, Brigham & Women's Genetics 1452 expressed	D6Bwg1452e	---	binding	---	---	---
2310001H17Rik	-1.2	1446342_at	55.6	P	-1.2	D	0.999911	112	P	RIKEN cDNA 2310001H17 gene	2310001H17Rik	---	---	---	---	---
Sh3kbp1	-1.2	1446562_at	75.4	A	-1.2	D	0.998664	170.8	P	SH3-domain kinase binding protein 1 (Sh3kbp1), mRNA	Sh3kbp1	---	protein binding /// kinase activity	nucleus /// membrane	---	---
2410129E14Rik	-1.2	1449683_x_at	16.9	A	-1.2	D	0.998923	41.1	P	RIKEN cDNA 2410129E14 gene	2410129E14Rik	microtubule-based movement /// protein polymerization	nucleotide binding /// GTP binding /// GTPase activity /// structural molecule activity	microtubule /// cytoplasm /// protein complex	---	---
Keap1	-1.2	1450746_at	727.6	P	-1.2	D	0.999611	1007.5	P	kelch-like ECH-associated protein 1	Keap1	embryonic development (sensu Mammalia) /// transcription /// regulation of transcription, DNA-dependent /// regulation of transcription /// regulation of epidermal cell differentiation	protein binding /// transcription regulator activity	---	---	---
BC021381	-1.2	1451234_at	155.7	P	-1.2	D	0.999759	417.8	P	cDNA sequence BC021381	BC021381	---	---	---	---	---
Zadh2	-1.2	1451277_at	400.8	P	-1.2	D	0.99998	941.4	P	zinc binding alcohol dehydrogenase, domain containing 2	Zadh2	protein targeting	alcohol dehydrogenase activity, zinc-dependent /// zinc ion binding /// zinc ion binding /// oxidoreductase activity	---	---	---
Zfp251	-1.2	1453034_at	109	A	-1.2	D	0.998514	283.4	P	zinc finger protein 251	Zfp251	regulation of transcription, DNA-dependent /// transcription	nucleic acid binding /// zinc ion binding /// metal ion binding	intracellular /// nucleus	---	---
3110052M02Rik	-1.2	1453668_at	70.9	P	-1.2	D	0.999759	162.7	P	RIKEN cDNA 3110052M02 gene	3110052M02Rik	---	---	---	---	---
Pold1	-1.2	1456055_x_at	495.9	P	-1.2	D	0.99998	1259.1	P	polymerase (DNA directed), delta 1, catalytic subunit	Pold1	DNA replication /// base-excision repair, gap-filling /// DNA replication proofreading	nucleotide binding /// DNA binding /// DNA-directed DNA polymerase activity /// nuclease activity /// exonuclease activity /// 3'-5' exonuclease activity /// transferase activity /// nucleotidyltransferase activity /// hydrolase activity /// metal ion binding /// protein binding /// zinc ion binding /// 3'-5' exonuclease activity	nucleus	DNA_replication_Reactome /// Nucleotide_Metabolism	www.genmapp.org/HTML_MAPPs/mouse/Mm_Contributed_20041110/cellular_process-GenMAPP/Mm_DNA_replication_Reactome/Mm_DNA_replication_Reactome.htm /// www.genmapp.org/HTML_MAPPs/mouse/Mm_Contributed_20041110/metabolic_process-GenMAPP/Mm_Nucleotide_Metabolism/Mm_Nucleotide_Metabolism.htm
LOC226654	-1.2	1456169_at	88.6	A	-1.2	D	0.998349	110.1	P	similar to KAT protein	LOC226654	---	---	---	---	---
Chd8	-1.2	1457712_at	124.4	P	-1.2	D	0.999562	255.3	P	chromodomain helicase DNA binding protein 8	Chd8	embryonic development (sensu Mammalia) /// regulation of transcription	DNA binding	nucleus	---	---
---	-1.2	1458585_at	72.3	A	-1.2	D	0.999811	185.5	P	Transcribed locus	---	---	---	---	---	---
---	-1.2	1460588_at	55.2	P	-1.2	D	0.999034	180.3	P	10 days lactation, adult female mammary gland cDNA, RIKEN full-length enriched library, clone:D730013G10 product:unclassifiable, full insert sequence	---	---	---	---	---	---
Elovl6	-1.3	1417403_at	59.2	A	-1.3	D	0.999948	175.5	P	ELOVL family member 6, elongation of long chain fatty acids (yeast)	Elovl6	fatty acid elongation	transferase activity, transferring groups other than amino-acyl groups	integral to membrane /// integral to endoplasmic reticulum membrane /// integral to membrane	---	---
D11Ertd461e	-1.3	1419985_s_at	59.5	A	-1.3	D	0.999727	133.6	P	DNA segment, Chr 11, ERATO Doi 461, expressed	D11Ertd461e	---	---	---	---	---
Tmem51	-1.3	1424383_at	206.9	A	-1.3	D	0.999977	577.9	P	transmembrane protein 51	Tmem51	---	---	integral to membrane /// integral to membrane	---	---
	-1.3	1426651_at	377.3	P	-1.3	D	0.999853	864.1	P	mitochondrial ribosomal protein L44	Mrpl44	RNA processing	RNA binding /// double-stranded RNA binding /// structural constituent of ribosome /// nuclease activity /// endonuclease activity /// ribonuclease III activity /// hydrolase activity	intracellular /// mitochondrion /// ribonucleoprotein complex	---	---
Smug1	-1.3	1428763_at	122.1	P	-1.3	D	0.999811	274.8	P	single-strand selective monofunctional uracil DNA glycosylase	Smug1	carbohydrate metabolism /// DNA repair /// response to DNA damage stimulus /// DNA repair	oxidized base lesion DNA N-glycosylase activity /// DNA binding /// single-stranded DNA binding /// uracil DNA N-glycosylase activity /// hydrolase activity /// hydrolase activity, acting on glycosyl bonds	nucleus	---	---
D2Ertd435e	-1.3	1429345_at	282.6	P	-1.3	D	0.999382	670.3	P	DNA segment, Chr 2, ERATO Doi 435, expressed	D2Ertd435e	microtubule cytoskeleton organization and biogenesis /// DNA repair /// regulation of transcription, DNA-dependent	protein binding /// damaged DNA binding /// transcription factor binding	spindle pole /// microtubule organizing center /// microtubule /// kinetochore /// replication fork /// intracellular	---	---
9430013L17Rik	-1.3	1433241_at	62.1	A	-1.3	D	0.999135	179.6	P	RIKEN cDNA 9430013L17 gene	9430013L17Rik	---	---	---	---	---
Cldn12	-1.3	1433781_a_at	78.2	P	-1.3	D	0.999508	205.7	P	claudin 12	Cldn12	calcium-independent cell-cell adhesion	structural molecule activity /// protein binding /// protein self binding	tight junction /// integral to membrane /// tight junction /// integral to membrane /// integral to membrane	---	---
Dscr1l2	-1.3	1434027_at	233.2	P	-1.3	D	0.99998	674.1	P	Down syndrome critical region gene 1-like 2	Dscr1l2	calcium-mediated signaling	nucleotide binding	---	---	---
Sc5d	-1.3	1434520_at	111.2	P	-1.3	D	0.999948	305.5	P	sterol-C5-desaturase (fungal ERG3, delta-5-desaturase) homolog (S. cerevisae)	Sc5d	steroid biosynthesis /// metabolism /// lipid biosynthesis /// sterol biosynthesis	catalytic activity /// iron ion binding /// oxidoreductase activity /// lathosterol oxidase activity	endoplasmic reticulum /// integral to membrane /// integral to membrane	Cholesterol_Biosynthesis	www.genmapp.org/HTML_MAPPs/mouse/Mm_Contributed_20041110/metabolic_process-GenMAPP/Mm_Cholesterol_Biosynthesis/Mm_Cholesterol_Biosynthesis.htm
Mtx3	-1.3	1434807_s_at	79.9	P	-1.3	D	0.998349	236.6	P	metaxin 3	Mtx3	---	---	---	---	---
1110007M04Rik	-1.3	1435333_at	138	P	-1.3	D	0.999932	371.9	P	RIKEN cDNA 1110007M04 gene	1110007M04Rik	---	---	---	---	---
BC038156	-1.3	1435397_at	222.9	P	-1.3	D	0.999932	789.9	P	cDNA sequence BC038156	BC038156	---	---	---	---	---
	-1.3	1435828_at	537.2	P	-1.3	D	0.99998	1388.6	P	avian musculoaponeurotic fibrosarcoma (v-maf) AS42 oncogene homolog	Maf	regulation of progression through cell cycle /// transcription /// regulation of transcription, DNA-dependent /// regulation of transcription /// positive regulation of transcription from RNA polymerase II promoter /// cellular physiological process	DNA binding /// protein binding	nucleus /// cytoplasm	---	---
Zbtb12	-1.3	1436382_at	121.9	A	-1.3	D	0.999786	252.9	P	zinc finger and BTB domain containing 12	Zbtb12	---	metal ion binding /// nucleic acid binding /// protein binding /// zinc ion binding	nucleus	mRNA_processing_binding_Reactome	www.genmapp.org/HTML_MAPPs/mouse/Mm_Contributed_20041110/cellular_process-GenMAPP/Mm_mRNA_processing_binding_Reactome/Mm_mRNA_processing_binding_Reactome.htm
	-1.3	1436535_at	381.2	P	-1.3	D	0.999759	727.8	P	TROVE domain family, member 2	Trove2	---	RNA binding /// RNA binding /// protein binding	ribonucleoprotein complex	mRNA_processing_binding_Reactome	www.genmapp.org/HTML_MAPPs/mouse/Mm_Contributed_20041110/cellular_process-GenMAPP/Mm_mRNA_processing_binding_Reactome/Mm_mRNA_processing_binding_Reactome.htm
	-1.3	1437546_at	535.4	P	-1.3	D	0.99998	1208.1	P	DnaJ (Hsp40) homolog, subfamily C, member 14	Dnajc14	protein folding	receptor activity /// unfolded protein binding /// heat shock protein binding	integral to membrane	---	---
9030406N13Rik	-1.3	1441540_at	76.8	P	-1.3	D	0.999034	324	P	Nuclear receptor coactivator 7, mRNA (cDNA clone IMAGE:30637138)	9030406N13Rik	cell wall catabolism	---	---	---	---
AI462521	-1.3	1444501_at	56.9	A	-1.3	D	0.999786	174.7	P	expressed sequence AI462521	AI462521	---	---	---	---	---
Tspyl3	-1.3	1447788_s_at	275.5	P	-1.3	D	0.99998	631.1	P	TSPY-like 3	Tspyl3	nucleosome assembly	---	nucleus	---	---
Dusp7	-1.3	1452097_a_at	159.1	A	-1.3	D	0.998799	535.3	P	dual specificity phosphatase 7	Dusp7	protein amino acid dephosphorylation	phosphoprotein phosphatase activity /// protein tyrosine phosphatase activity /// protein tyrosine/serine/threonine phosphatase activity /// hydrolase activity /// MAP kinase phosphatase activity	---	---	---
Nipa1	-1.3	1452763_at	73.9	A	-1.3	D	0.998923	171.5	P	non imprinted in Prader-Willi/Angelman syndrome 1 homolog (human)	Nipa1	---	---	integral to membrane /// integral to membrane	---	---
Atpif1	-1.3	1453681_at	98.8	A	-1.3	D	0.998923	254.9	P	ATPase inhibitory factor 1	Atpif1	negative regulation of nucleoside metabolism	enzyme inhibitor activity	mitochondrion /// mitochondrion	Electron_Transport_Chain	www.genmapp.org/HTML_MAPPs/mouse/Mm_Contributed_20041110/metabolic_process-GenMAPP/Mm_Electron_Transport_Chain/Mm_Electron_Transport_Chain.htm
---	-1.3	1457367_at	91.3	A	-1.3	D	0.99997	277.6	P	---	---	---	---	---	---	---
Ncoa3	-1.3	1458039_at	135.2	P	-1.3	D	0.99998	263.5	P	Nuclear receptor coactivator 3 (Ncoa3), mRNA	Ncoa3	transcription /// regulation of transcription, DNA-dependent /// signal transduction /// regulation of transcription	transcription coactivator activity /// histone acetyltransferase activity /// signal transducer activity /// receptor activity /// acyltransferase activity /// transferase activity /// transcription regulator activity	nucleus /// nucleus	---	---
---	-1.3	1458125_at	83.4	A	-1.3	D	0.998168	164.6	P	---	---	---	---	---	---	---
Klf7	-1.3	1458389_at	51.7	A	-1.3	D	0.998799	92.1	P	Kruppel-like factor 7 (ubiquitous), mRNA (cDNA clone MGC:30443 IMAGE:3601534)	Klf7	transcription /// regulation of transcription, DNA-dependent	nucleic acid binding /// DNA binding /// zinc ion binding /// metal ion binding	nucleus	---	---
---	-1.3	1458703_at	99.2	P	-1.3	D	0.999811	191.7	P	---	---	---	---	---	---	---
Mtfmt	-1.4	1424908_at	166.3	P	-1.4	D	0.999911	494.9	P	mitochondrial methionyl-tRNA formyltransferase	Mtfmt	protein biosynthesis /// biosynthesis	methionyl-tRNA formyltransferase activity /// methyltransferase activity /// transferase activity /// hydroxymethyl-, formyl- and related transferase activity	mitochondrion /// mitochondrion	---	---
1110019L22Rik	-1.4	1429148_at	84.1	P	-1.4	D	0.999973	241.7	P	RIKEN cDNA 1110019L22 gene	1110019L22Rik	---	---	---	---	---
Btbd14a	-1.4	1429582_at	191.2	P	-1.4	D	0.99998	540.6	P	BTB (POZ) domain containing 14A	Btbd14a	---	protein binding /// protein binding	---	---	---
Bbs5	-1.4	1429762_a_at	170.9	A	-1.4	D	0.999886	299.3	P	Bardet-Biedl syndrome 5 (human)	Bbs5	---	---	---	---	---
B230219D22Rik	-1.4	1431009_at	78.8	A	-1.4	D	0.998923	141.3	P	RIKEN cDNA B230219D22 gene	B230219D22Rik	---	---	---	---	---
	-1.4	1433466_at	351.3	P	-1.4	D	0.99998	949.7	P	expressed sequence AI467606	AI467606	---	---	---	---	---
AW550831	-1.4	1434362_at	626.2	P	-1.4	D	0.99998	1749.8	P	expressed sequence AW550831	AW550831	---	---	---	---	---
Exoc8	-1.4	1436048_at	317.4	P	-1.4	D	0.99998	613.9	P	exocyst complex component 8	Exoc8	exocytosis	protein binding /// Ral GTPase binding /// phosphoinositide binding	exocyst	---	---
	-1.4	1438888_at	47.9	A	-1.4	D	0.998923	149.4	P	germ cell-less homolog (Drosophila)	Gcl	development /// spermatogenesis /// cell differentiation /// regulation of transcription /// spermatogenesis	protein binding /// protein binding	nucleus /// nuclear matrix	---	---
Zfp707	-1.4	1441842_s_at	25.3	A	-1.4	D	0.998664	92.7	P	zinc finger protein 707	Zfp707	regulation of transcription, DNA-dependent /// regulation of transcription, DNA-dependent	nucleic acid binding /// zinc ion binding /// nucleic acid binding /// zinc ion binding	intracellular /// nucleus /// intracellular /// nucleus	---	---
	-1.4	1444562_at	29.5	A	-1.4	D	0.999833	126.6	P	Ubiquitin protein ligase E3C, mRNA (cDNA clone IMAGE:5353408)	Ube3c	protein modification /// ubiquitin cycle /// protein modification /// ubiquitin cycle	ubiquitin-protein ligase activity /// ligase activity /// ubiquitin-protein ligase activity	intracellular /// nucleus /// intracellular	---	---
---	-1.4	1445789_at	64.1	A	-1.4	D	0.999786	157	P	0 day neonate kidney cDNA, RIKEN full-length enriched library, clone:D630046H12 product:unclassifiable, full insert sequence	---	---	---	---	---	---
Ehhadh	-1.4	1448382_at	46.2	A	-1.4	D	0.999135	113.2	P	enoyl-Coenzyme A, hydratase/3-hydroxyacyl Coenzyme A dehydrogenase	Ehhadh	lipid metabolism /// fatty acid metabolism /// fatty acid beta-oxidation /// acyl-CoA metabolism /// metabolism	catalytic activity /// 3-hydroxyacyl-CoA dehydrogenase activity /// dodecenoyl-CoA delta-isomerase activity /// enoyl-CoA hydratase activity /// oxidoreductase activity /// lyase activity /// isomerase activity /// 3-hydroxyacyl-CoA dehydrogenase activity	mitochondrion /// peroxisome /// peroxisome	Mitochondrial_fatty_acid_betaoxidation	www.genmapp.org/HTML_MAPPs/mouse/Mm_Contributed_20041110/metabolic_process-GenMAPP/Mm_Mitochondrial_fatty_acid_betaoxidation/Mm_Mitochondrial_fatty_acid_betaoxidation.htm
Asb13	-1.4	1449459_s_at	56.2	P	-1.4	D	0.998923	124.6	P	ankyrin repeat and SOCS box-containing protein 13	Asb13	intracellular signaling cascade	---	---	---	---
Gmps	-1.4	1455057_at	65.9	P	-1.4	D	0.99997	219.2	P	guanine monphosphate synthetase	Gmps	GMP biosynthesis /// purine nucleotide biosynthesis /// GMP biosynthesis /// glutamine metabolism /// biosynthesis	GMP synthase activity /// GMP synthase (glutamine-hydrolyzing) activity /// ATP binding /// catalytic activity	cytosol	---	---
	-1.4	1456060_at	2850	P	-1.4	D	0.99998	7507.4	P	avian musculoaponeurotic fibrosarcoma (v-maf) AS42 oncogene homolog	Maf	regulation of progression through cell cycle /// transcription /// regulation of transcription, DNA-dependent /// regulation of transcription /// positive regulation of transcription from RNA polymerase II promoter /// cellular physiological process	DNA binding /// protein binding	nucleus /// cytoplasm	---	---
2810055G20Rik	-1.4	1456787_at	55.7	A	-1.4	D	0.999833	138.4	P	PREDICTED: hypothetical protein LOC77994 [Mus musculus], mRNA sequence	2810055G20Rik	---	---	---	---	---
Scd2	-1.5	1415824_at	355.1	P	-1.5	D	0.999759	1075.2	P	stearoyl-Coenzyme A desaturase 2	Scd2	fatty acid biosynthesis /// superoxide metabolism /// lipid biosynthesis	stearoyl-CoA 9-desaturase activity /// copper, zinc superoxide dismutase activity /// iron ion binding /// oxidoreductase activity /// metal ion binding /// oxidoreductase activity, acting on paired donors, with oxidation of a pair of donors resulting in the reduction of molecular oxygen to two molecules of water	endoplasmic reticulum /// membrane /// integral to membrane /// endoplasmic reticulum	Fatty_Acid_Synthesis	www.genmapp.org/HTML_MAPPs/mouse/Mm_Contributed_20041110/metabolic_process-GenMAPP/Mm_Fatty_Acid_Synthesis/Mm_Fatty_Acid_Synthesis.htm
	-1.5	1419124_at	82.7	A	-1.5	D	0.999786	255.8	P	RIKEN cDNA 2210010L05 gene	2210010L05Rik	---	---	---	---	---
	-1.5	1421604_a_at	177.4	P	-1.5	D	0.99998	608.3	P	Kruppel-like factor 3 (basic)	Klf3	transcription /// regulation of transcription, DNA-dependent	nucleic acid binding /// DNA binding /// zinc ion binding /// metal ion binding	nucleus	---	---
2510042P03Rik	-1.5	1423672_at	100.1	P	-1.5	D	0.999811	275.3	P	RIKEN cDNA 2510042P03 gene	2510042P03Rik	---	binding	---	---	---
Cct4	-1.5	1430034_at	72.9	P	-1.5	D	0.999226	189.2	P	chaperonin subunit 4 (delta)	Cct4	protein folding /// cellular protein metabolism	nucleotide binding /// protein binding /// ATP binding /// unfolded protein binding	---	---	---
	-1.5	1434314_s_at	865	P	-1.5	D	0.99998	2592.3	P	RAB11 family interacting protein 5 (class I)	Rab11fip5	---	protein binding /// gamma-tubulin binding	mitochondrial outer membrane	---	---
Pdzk8	-1.5	1439088_at	72.1	A	-1.5	D	0.999654	143.1	P	PDZ domain containing 8	Pdzk8	---	---	---	---	---
2810446P07Rik	-1.5	1441155_at	131	P	-1.5	D	0.999833	300.9	P	RIKEN cDNA 2810446P07 gene, mRNA (cDNA clone MGC:60793 IMAGE:30020101)	2810446P07Rik	---	---	---	---	---
D12Ertd551e	-1.5	1447341_at	49.4	A	-1.5	D	0.998168	102.2	P	DNA segment, Chr 12, ERATO Doi 551, expressed (D12Ertd551e), mRNA	D12Ertd551e	---	---	---	---	---
Ftsj2	-1.5	1448969_at	93.3	A	-1.5	D	0.999965	190.7	P	FtsJ homolog 2 (E. coli)	Ftsj2	cell division	---	---	---	---
Cklf	-1.5	1451832_at	156	P	-1.5	D	0.99997	523.1	P	chemokine-like factor	Cklf	chemotaxis /// sensory perception	cytokine activity	extracellular space /// membrane /// integral to membrane /// viral envelope	---	---
1110014D18Rik	-1.5	1457814_at	53.4	A	-1.5	D	0.99996	135.1	P	RIKEN cDNA 1110014D18 gene (1110014D18Rik), mRNA	1110014D18Rik	---	zinc ion binding	---	---	---
	-1.5	1457913_at	72.1	A	-1.5	D	0.99997	253.2	P	RIKEN cDNA 5730601F06 gene	5730601F06Rik	regulation of transcription, DNA-dependent	nucleic acid binding /// zinc ion binding	intracellular /// nucleus	---	---
	-1.6	1415822_at	3248.3	P	-1.6	D	0.99998	9698.9	P	stearoyl-Coenzyme A desaturase 2	Scd2	fatty acid biosynthesis /// superoxide metabolism /// lipid biosynthesis	stearoyl-CoA 9-desaturase activity /// copper, zinc superoxide dismutase activity /// iron ion binding /// oxidoreductase activity /// metal ion binding /// oxidoreductase activity, acting on paired donors, with oxidation of a pair of donors resulting in the reduction of molecular oxygen to two molecules of water	endoplasmic reticulum /// membrane /// integral to membrane /// endoplasmic reticulum	Fatty_Acid_Synthesis	www.genmapp.org/HTML_MAPPs/mouse/Mm_Contributed_20041110/metabolic_process-GenMAPP/Mm_Fatty_Acid_Synthesis/Mm_Fatty_Acid_Synthesis.htm
	-1.6	1415823_at	1238.5	P	-1.6	D	0.99998	3663.8	P	stearoyl-Coenzyme A desaturase 2	Scd2	fatty acid biosynthesis /// superoxide metabolism /// lipid biosynthesis	stearoyl-CoA 9-desaturase activity /// copper, zinc superoxide dismutase activity /// iron ion binding /// oxidoreductase activity /// metal ion binding /// oxidoreductase activity, acting on paired donors, with oxidation of a pair of donors resulting in the reduction of molecular oxygen to two molecules of water	endoplasmic reticulum /// membrane /// integral to membrane /// endoplasmic reticulum	Fatty_Acid_Synthesis	www.genmapp.org/HTML_MAPPs/mouse/Mm_Contributed_20041110/metabolic_process-GenMAPP/Mm_Fatty_Acid_Synthesis/Mm_Fatty_Acid_Synthesis.htm
Fahd1	-1.6	1419547_at	96.7	A	-1.6	D	0.999654	217.1	P	fumarylacetoacetate hydrolase domain containing 1	Fahd1	metabolism /// metabolism	magnesium ion binding /// catalytic activity /// calcium ion binding /// hydrolase activity /// isomerase activity /// metal ion binding /// catalytic activity	mitochondrion /// mitochondrial inner membrane	---	---
Asph	-1.6	1425274_at	153.3	P	-1.6	D	0.999562	407.4	P	aspartate-beta-hydroxylase	Asph	peptidyl-amino acid modification	peptide-aspartate beta-dioxygenase activity /// peptide-aspartate beta-dioxygenase activity /// iron ion binding /// binding	integral to membrane /// integral to endoplasmic reticulum membrane	---	---
1700012H17Rik	-1.6	1437150_at	39.4	A	-1.6	D	0.999759	133.5	P	RIKEN cDNA 1700012H17 gene	1700012H17Rik	---	---	---	---	---
	-1.6	1440209_at	118.4	P	-1.6	D	0.999977	342.1	P	membrane-associated ring finger (C3HC4) 1	2006-03-01	ubiquitin cycle /// protein ubiquitination	metal ion binding /// ubiquitin-protein ligase activity /// zinc ion binding	nucleus /// integral to membrane /// ubiquitin ligase complex	---	---
Cd84	-1.6	1446505_at	150.8	P	-1.6	D	0.999693	366.1	P	CD84 antigen	Cd84	---	---	plasma membrane	---	---
4933439C20Rik /// Pisd	-1.7	1435426_s_at	71.6	A	-1.7	D	0.999308	206.8	P	RIKEN cDNA 4933439C20 gene /// phosphatidylserine decarboxylase	4933439C20Rik /// Pisd	phospholipid biosynthesis /// phospholipid biosynthesis	phosphatidylserine decarboxylase activity /// phosphatidylserine decarboxylase activity /// lyase activity /// carboxy-lyase activity /// lyase activity /// carboxy-lyase activity	---	Glycine, serine and threonine metabolism /// Glycerophospholipid metabolism	www.genome.ad.jp/dbget-bin/show_pathway?MAP00260+4.1.1.65 /// www.genome.ad.jp/dbget-bin/show_pathway?MAP00564+4.1.1.65
D130051D11Rik	-1.7	1439839_at	40.2	A	-1.7	D	0.99998	131.4	P	RIKEN cDNA D130051D11 gene	D130051D11Rik	---	---	---	---	---
Gnb1l	-1.7	1441391_at	62.7	A	-1.7	D	0.999922	196.3	P	Guanine nucleotide binding protein (G protein), beta polypeptide 1-like, mRNA (cDNA clone MGC:46818 IMAGE:3493788)	Gnb1l	G-protein coupled receptor protein signaling pathway /// intracellular signaling cascade	---	internal side of plasma membrane	---	---
	-1.7	1450076_at	52.5	A	-1.7	D	0.99997	190.5	P	RIKEN cDNA 4933411K20 gene	4933411K20Rik	---	---	---	---	---
Rnpc3	-1.8	1429504_at	38.2	A	-1.8	D	0.999911	126.3	P	RNA-binding region (RNP1, RRM) containing 3	Rnpc3	---	nucleic acid binding /// nucleotide binding /// nucleic acid binding /// RNA binding	---	mRNA_processing_binding_Reactome	www.genmapp.org/HTML_MAPPs/mouse/Mm_Contributed_20041110/cellular_process-GenMAPP/Mm_mRNA_processing_binding_Reactome/Mm_mRNA_processing_binding_Reactome.htm
	-1.8	1438931_s_at	757.8	P	-1.8	D	0.999954	3078.6	P	sestrin 1	Sesn1	cell cycle arrest	---	nucleus	---	---
Ncoa1	-1.8	1443438_at	33.5	A	-1.8	D	0.999308	92.7	P	Nuclear receptor coactivator 1 (Ncoa1), mRNA	Ncoa1	transcription /// regulation of transcription, DNA-dependent /// signal transduction /// regulation of transcription /// positive regulation of transcription /// signal transduction	DNA binding /// chromatin binding /// transcription coactivator activity /// histone acetyltransferase activity /// signal transducer activity /// receptor activity /// protein binding /// acyltransferase activity /// transferase activity /// transcription regulator activity /// signal transducer activity	nucleus	Calcium signaling pathway ///	www.genome.ad.jp/dbget-bin/show_pathway?MAP04020+2.3.1.48 /// www.genome.ad.jp/dbget-bin/show_pathway?+2.3.1.48
Mastl	-1.8	1444725_at	49.8	A	-1.8	D	0.998514	207	P	microtubule associated serine/threonine kinase-like	Mastl	protein amino acid phosphorylation /// protein amino acid phosphorylation	nucleotide binding /// protein kinase activity /// protein serine/threonine kinase activity /// ATP binding /// kinase activity /// transferase activity /// protein kinase activity /// protein serine/threonine kinase activity	---	---	---
Csmd1	-1.9	1446273_at	16.3	A	-1.9	D	0.999135	100.5	P	CUB and Sushi multiple domains 1	Csmd1	---	---	extracellular space /// integral to membrane /// integral to membrane	---	---
4632415K11Rik	-2	1430614_at	67.7	A	-2	D	0.99996	327.1	P	RIKEN cDNA 4632415K11 gene	4632415K11Rik	---	---	---	---	---
Cbx1	-2	1445123_at	24.4	A	-2	D	0.999611	101.5	P	Chromobox homolog 1 (Drosophila HP1 beta) (Cbx1), mRNA	Cbx1	chromatin assembly or disassembly /// chromatin assembly or disassembly	chromatin binding /// protein binding /// protein self binding /// chromatin binding /// chromatin binding	chromosome, pericentric region /// chromatin /// nucleus /// nucleoplasm /// polytene chromosome chromocenter /// nuclear heterochromatin /// centric heterochromatin /// nucleoplasm /// nuclear heterochromatin /// chromatin	---	---
2610318G18Rik	-2	1445545_at	61.4	A	-2	D	0.999727	255.4	P	RIKEN cDNA 2610318G18 gene (2610318G18Rik), transcript variant 2, mRNA	2610318G18Rik	---	---	---	---	---
P2ry14	-2.1	1424733_at	20.2	A	-2.1	D	0.999759	186.6	P	purinergic receptor P2Y, G-protein coupled, 14	P2ry14	signal transduction /// G-protein coupled receptor protein signaling pathway /// G-protein coupled receptor protein signaling pathway	rhodopsin-like receptor activity /// signal transducer activity /// receptor activity /// G-protein coupled receptor activity /// purinergic nucleotide receptor activity, G-protein coupled /// UDP-activated nucleotide receptor activity	membrane /// integral to membrane /// integral to membrane	GPCRDB_Class_A_Rhodopsin-like	www.genmapp.org/HTML_MAPPs/mouse/Mm_Contributed_20041110/molecular_function_GenMAPP/Mm_GPCRDB_Class_A_Rhodopsin-like/Mm_GPCRDB_Class_A_Rhodopsin-like.htm
A130019P10Rik	-2.1	1441204_at	23.5	A	-2.1	D	0.999382	106.1	M	RIKEN cDNA A130019P10 gene	A130019P10Rik	---	---	---	---	---
9230108I15Rik	-2.2	1438299_at	59.1	A	-2.2	D	0.998514	194.7	P	RIKEN cDNA 9230108I15 gene	9230108I15Rik	---	---	---	---	---
Setdb1	-2.2	1458215_at	8.4	A	-2.2	D	0.998923	40.4	P	SET domain, bifurcated 1	Setdb1	inner cell mass cell proliferation /// chromatin modification	nucleic acid binding /// DNA binding /// methyltransferase activity /// zinc ion binding /// transferase activity /// histone-lysine N-methyltransferase activity /// protein binding	nucleus /// nucleus	---	---
	-2.3	1433782_at	15.9	A	-2.3	D	0.999034	81.6	P	claudin 12	Cldn12	calcium-independent cell-cell adhesion	structural molecule activity /// protein binding /// protein self binding	tight junction /// integral to membrane /// tight junction /// integral to membrane /// integral to membrane	---	---
9530033F24Rik	-2.3	1434720_at	11.4	A	-2.3	D	0.999693	68.8	P	RIKEN cDNA 9530033F24 gene	9530033F24Rik	---	nucleic acid binding /// zinc ion binding	nucleus	---	---
2610044O15Rik	-2.4	1428693_at	22.6	A	-2.4	D	0.99994	132.9	P	RIKEN cDNA 2610044O15 gene	2610044O15Rik	regulation of transcription, DNA-dependent	nucleic acid binding	intracellular	---	---
B4galt4	-2.5	1425934_a_at	26.4	A	-2.5	D	0.999382	174.2	P	UDP-Gal:betaGlcNAc beta 1,4-galactosyltransferase, polypeptide 4	B4galt4	carbohydrate metabolism	N-acetyllactosamine synthase activity /// transferase activity /// transferase activity, transferring glycosyl groups /// manganese ion binding /// metal ion binding	extracellular space /// Golgi stack /// integral to membrane	---	---
Pbx2	-2.7	1449261_at	37.2	A	-2.7	D	0.998923	230.8	P	pre B-cell leukemia transcription factor 2	Pbx2	transcription /// regulation of transcription, DNA-dependent /// regulation of transcription	DNA binding /// transcription factor activity	nucleus /// transcription factor complex	---	---
C330019G07Rik	-2.9	1434218_at	46	A	-2.9	D	0.999727	157.6	P	RIKEN cDNA C330019G07 gene	C330019G07Rik	---	---	---	---	---
Tgfb1i4	-3	1447360_at	26.5	A	-3	D	0.999562	166.6	P	TSC22-related inducible leucine zipper 1b (Tilz1b)	Tgfb1i4	transcription /// regulation of transcription, DNA-dependent /// regulation of transcription, DNA-dependent	transcription factor activity /// transcription factor activity	nucleus /// nucleus	---	---
Senp8	-3.2	1437307_at	8.9	A	-3.2	D	0.999611	111.9	P	SUMO/sentrin specific peptidase 8	Senp8	proteolysis /// ubiquitin cycle	peptidase activity /// cysteine-type peptidase activity /// hydrolase activity /// NEDD8-specific protease activity /// cysteine-type peptidase activity	---	---	---
2310020P08Rik	-3.2	1457005_at	9.9	A	-3.2	D	0.999382	110.4	P	Mitochondrial methionyl-tRNA formyltransferase (Mtfmt), mRNA	2310020P08Rik	protein biosynthesis /// biosynthesis	methionyl-tRNA formyltransferase activity /// methyltransferase activity /// transferase activity /// hydroxymethyl-, formyl- and related transferase activity	mitochondrion /// mitochondrion	---	---
	-3.3	1458757_at	2	A	-3.3	D	0.999654	33.6	P	Polypyrimidine tract binding protein 2, mRNA (cDNA clone MGC:11671 IMAGE:3709255)	Ptbp2	mRNA splice site selection /// mRNA processing	nucleic acid binding /// mRNA binding /// protein binding /// nucleic acid binding /// nucleotide binding /// RNA binding	spliceosome complex /// nucleus	mRNA_processing_binding_Reactome	www.genmapp.org/HTML_MAPPs/mouse/Mm_Contributed_20041110/cellular_process-GenMAPP/Mm_mRNA_processing_binding_Reactome/Mm_mRNA_processing_binding_Reactome.htm
Gab1	-3.4	1417694_at	9.5	A	-3.4	D	0.999562	118.7	M	growth factor receptor bound protein 2-associated protein 1	Gab1	activation of MAPK activity /// response to oxidative stress /// signal transduction /// activation of JNK activity	signal transducer activity /// receptor activity /// protein binding	cytoplasm	---	---
Gpaa1	-3.5	1455954_x_at	42.7	A	-3.5	D	0.999508	294.5	P	GPI anchor attachment protein 1	Gpaa1	GPI anchor biosynthesis	GPI-anchor transamidase activity	endoplasmic reticulum /// integral to plasma membrane /// integral to membrane /// GPI-anchor transamidase complex /// integral to membrane	---	---
---	-3.6	1445267_at	5.9	A	-3.6	D	0.999693	54	P	---	---	---	---	---	---	---
1810049H13Rik	-3.7	1441878_s_at	16	A	-3.7	D	0.99996	183.7	P	RIKEN cDNA 1810049H13 gene	1810049H13Rik	---	---	---	---	---
A130022J21Rik	-3.7	1444764_at	2.6	A	-3.7	D	0.998514	48.3	P	RIKEN cDNA A130022J21 gene	A130022J21Rik	---	---	---	---	---
E130201N16Rik	-3.9	1452473_at	8.7	A	-3.9	D	0.998923	88.5	P	RIKEN cDNA E130201N16 gene	E130201N16Rik	---	---	---	---	---
---	-4	1447958_at	6.9	A	-4	D	0.999562	110.3	P	16 days neonate thymus cDNA, RIKEN full-length enriched library, clone:A130082C12 product:unclassifiable, full insert sequence	---	---	---	---	---	---
1110033F14Rik	-4.1	1441613_at	2.5	A	-4.1	D	0.999382	50.5	M	RIKEN cDNA 1110033F14 gene	1110033F14Rik	---	---	---	---	---
---	-4.6	1443728_at	1.4	A	-4.6	D	0.999786	39.9	P	---	---	---	---	---	---	---
Sbf2	-4.9	1457689_at	5.3	A	-4.9	D	0.999654	99.4	P	SET binding factor 2	Sbf2	phospholipid dephosphorylation	inositol or phosphatidylinositol phosphatase activity	---	---	---

## Sheet: Sheet3
Gene Symbol	Gene Title	Signal Log Ratio
Rfx3	Regulatory factor X, 3 (influences HLA class II expression), mRNA (cDNA clone MGC:27565 IMAGE:4483833)	5.7
Serpina3c	serine (or cysteine) peptidase inhibitor, clade A, member 3C	5.3
Zfpm2	zinc finger protein, multitype 2	5
Trpm3	transient receptor potential cation channel, subfamily M, member 3	4.3
Omt2b	oocyte maturation, beta	4.1
Flrt3	fibronectin leucine rich transmembrane protein 3	4.1
Pfkfb2	6-phosphofructo-2-kinase/fructose-2,6-biphosphatase 2	4
2600017H02Rik	RIKEN cDNA 2600017H02 gene	4
---	---	4
---	2 cells egg cDNA, RIKEN full-length enriched library, clone:B020008J18 product:unclassifiable, full insert sequence	4
---	---	4
MGI:2668443	retinal short chain dehydrogenase reductase 2	3.5
Dub1	deubiquitinating enzyme 1	3.5
---	PREDICTED: Mus musculus hypothetical protein LOC (LOC544854), mRNA	3.5
Dnase2a	deoxyribonuclease II alpha	3.3
Phc2	Edr2 p36 mRNA for early development regulator 2 p36	3.2
4933432P15Rik	MKIAA0621 protein	3.2
Fosl1	fos-like antigen 1	3.1
4732496G21Rik	RIKEN cDNA 4732496G21 gene	3.1
6030400A10Rik	RIKEN cDNA 6030400A10 gene	3
Snf1lk2	SNF1-like kinase 2	2.9
Gria4	glutamate receptor, ionotropic, AMPA4 (alpha 4)	2.9
Otud1	OTU domain containing 1	2.8
Lrig1	leucine-rich repeats and immunoglobulin-like domains 1	2.8
9630026M06Rik	RIKEN cDNA 9630026M06 gene	2.8
9130213B05Rik	RIKEN cDNA 9130213B05 gene	2.8
---	CDNA clone IMAGE:4036503, with apparent retained intron	2.7
Mx2	myxovirus (influenza virus) resistance 2	2.6
Klf4	Kruppel-like factor 4 (gut)	2.6
Galntl5	UDP-N-acetyl-alpha-D-galactosamine:polypeptide N-acetylgalactosaminyltransferase-like 5	2.6
B230217O12Rik	RIKEN cDNA B230217O12 gene	2.6
Rbm14	RNA binding motif protein 14	2.5
Gm337	gene model 337, (NCBI)	2.5
B230208H17Rik	RIKEN cDNA B230208H17 gene	2.5
4930428J16Rik	RIKEN cDNA 4930428J16 gene	2.5
Za20d3	zinc finger, A20 domain containing 3	2.4
Dusp10	dual specificity phosphatase 10	2.4
C030015A19Rik	RIKEN cDNA C030015A19 gene	2.4
4933437F05Rik	RIKEN cDNA 4933437F05 gene	2.4
4833416J08Rik	RIKEN cDNA 4833416J08 gene	2.4
1700017G21Rik /// LOC434724 /// LOC434725 /// LOC546185 /// LOC546187 /// LOC546199 /// LOC546203 /// LOC546204 /// LOC546259	RIKEN cDNA 1700017G21 gene /// similar to RIKEN cDNA 1700017G21 /// similar to Type 3 /// similar to mgclh /// similar to Type 3 /// similar to Type 3 /// similar to Type 3 /// similar to mgclh /// similar to Type 3	2.4
---	PREDICTED: similar to vascular early response gene protein [Mus musculus], mRNA sequence	2.4
Pum1	Pumilio 1 (Drosophila) (Pum1), mRNA	2.3
Chd2	chromodomain helicase DNA binding protein 2	2.3
Atf7ip2	activating transcription factor 7 interacting protein 2	2.3
---	CDNA clone IMAGE:4036503, with apparent retained intron	2.3
3830408D07Rik	RIKEN cDNA 3830408D07 gene	2.2
---	---	2.2
Plagl1	pleiomorphic adenoma gene-like 1	2.1
Ifnb1	interferon beta 1, fibroblast	2.1
Gphn	MKIAA1385 protein	2.1
Cxcl11	chemokine (C-X-C motif) ligand 11	2.1
1190002H23Rik	RIKEN cDNA 1190002H23 gene	2.1
---	Histone 2, H2bb (Hist2h2bb), mRNA	2.1
Slc6a3	solute carrier family 6 (neurotransmitter transporter, dopamine), member 3	2
Glcci1	glucocorticoid induced transcript 1	2
Fosb	FBJ osteosarcoma oncogene B	2
5033430I15Rik	RIKEN cDNA 5033430I15 gene	2
4933428L19Rik	PREDICTED: Mus musculus RIKEN cDNA 4933428L19 gene (4933428L19Rik), mRNA	2
---	Activated spleen cDNA, RIKEN full-length enriched library, clone:F830206P12 product:hypothetical Cytochrome c heme-binding site containing protein, full insert sequence	2
Ticam1	toll-like receptor adaptor molecule 1	1.9
Spag9	sperm associated antigen 9	1.9
Slc28a2 /// LOC381417	solute carrier family 28 (sodium-coupled nucleoside transporter), member 2 /// similar to solute carrier family 28 (sodium-coupled nucleoside transporter), member 2	1.9
Rkhd2	ring finger and KH domain containing 2	1.9
Ndst3	N-deacetylase/N-sulfotransferase (heparan glucosaminyl) 3	1.9
Lix1	limb expression 1 homolog (chicken)	1.9
Dach1	DACH protein (Dach)	1.9
4930488L10Rik	FERM domain containing 6 (Frmd6), mRNA	1.9
2810402A17Rik	RIKEN cDNA 2810402A17 gene	1.9
Zfand2a	zinc finger, AN1-type domain 2A	1.8
Ewsr1	Ewing sarcoma breakpoint region 1 (Ewsr1), mRNA	1.8
Etf1	eukaryotic translation termination factor 1	1.8
9430008C03Rik	RIKEN cDNA 9430008C03 gene	1.8
2510001I10Rik	RIKEN cDNA 2510001I10 gene	1.8
---	CDNA clone IMAGE:6434118	1.8
---	---	1.8
---	---	1.8
Sts	steroid sulfatase	1.7
Mid1	midline 1	1.7
MGI:2429944	lung-inducible neuralized-related C3HC4 RING domain protein	1.7
Mecp2	methyl CpG binding protein 2	1.7
Jarid1a	jumonji, AT rich interactive domain 1A (Rbp2 like)	1.7
H2-Q8	histocompatibility 2, Q region locus 8	1.7
Dcbld2	discoidin, CUB and LCCL domain containing 2	1.7
Cnksr3	Cnksr family member 3	1.7
4930431B09Rik	RIKEN cDNA 4930431B09 gene	1.7
---	RIKEN cDNA 1110001M19 gene (1110001M19Rik), mRNA	1.7
Taf4b	TAF4B RNA polymerase II, TATA box binding protein (TBP)-associated factor	1.6
Socs7	Suppressor of cytokine signaling 7 (Socs7), mRNA	1.6
Sfrs10	splicing factor, arginine/serine-rich 10 (transformer 2 homolog, Drosophila)	1.6
Saps3	SAPS domain family, member 3	1.6
Rrad	Ras-related associated with diabetes	1.6
Rnf12	ring finger protein 12	1.6
Rbbp6	retinoblastoma binding protein 6	1.6
Orc4l	Origin recognition complex, subunit 4-like (S. cerevisiae), mRNA (cDNA clone MGC:30215 IMAGE:5007346)	1.6
Hipk1	homeodomain interacting protein kinase 1	1.6
Gpr73	G protein-coupled receptor 73	1.6
Cdr2	cerebellar degeneration-related 2	1.6
C030018P15Rik	RIKEN cDNA C030018P15 gene	1.6
5730403M16Rik	RIKEN cDNA 5730403M16 gene	1.6
3110024A21Rik	RIKEN cDNA 3110024A21 gene	1.6
2900045N06Rik	RIKEN cDNA 2900045N06 gene	1.6
---	---	1.6
Zranb1	zinc finger, RAN-binding domain containing 1	1.5
Zkscan1	zinc finger with KRAB and SCAN domains 1	1.5
Zfx	zinc finger protein X-linked	1.5
U2af1-rs2	U2 small nuclear ribonucleoprotein auxiliary factor (U2AF) 1, related sequence 2	1.5
Txndc13	thioredoxin domain containing 13	1.5
St8sia2	ST8 alpha-N-acetyl-neuraminide alpha-2,8-sialyltransferase 2	1.5
Slc16a10	solute carrier family 16 (monocarboxylic acid transporters), member 10	1.5
Nup98	nucleoporin 98	1.5
Nt5e	5' nucleotidase, ecto	1.5
Me3	malic enzyme 3, NADP(+)-dependent, mitochondrial	1.5
Hipk2	homeodomain interacting protein kinase 2	1.5
Fnbp4	formin binding protein 4	1.5
Fem1c	fem-1 homolog c (C.elegans)	1.5
Epha4	Eph receptor A4	1.5
D930016D06Rik	RIKEN cDNA D930016D06 gene	1.5
Ccnt2	cyclin T2	1.5
Btg1	B-cell translocation gene 1, anti-proliferative	1.5
Atf4	activating transcription factor 4	1.5
9130023F12Rik	RIKEN cDNA 9130023F12 gene	1.5
2410116I05Rik	RIKEN cDNA 2410116I05 gene	1.5
1700029J11Rik	RIKEN cDNA 1700029J11 gene	1.5
---	NOD-derived CD11c +ve dendritic cells cDNA, RIKEN full-length enriched library, clone:F630108B08 product:unclassifiable, full insert sequence	1.5
Zfp297b	zinc finger protein 297B	1.4
Ube2b	ubiquitin-conjugating enzyme E2B, RAD6 homology (S. cerevisiae)	1.4
Trp53inp2	Tumor protein p53 inducible nuclear protein 2, mRNA (cDNA clone IMAGE:4504446)	1.4
Traf3	Tnf receptor-associated factor 3	1.4
Tob2	transducer of ERBB2, 2	1.4
Ptpn2	protein tyrosine phosphatase, non-receptor type 2	1.4
Pik3c2a	phosphatidylinositol 3-kinase, C2 domain containing, alpha polypeptide	1.4
Pabpc1	poly A binding protein, cytoplasmic 1	1.4
Myef2	myelin basic protein expression factor 2, repressor	1.4
Mxd1	MAX dimerization protein 1	1.4
MGI:2384747	erythroid differentiation regulator 1	1.4
Eif4e	Eukaryotic translation initiation factor 4E, mRNA (cDNA clone MGC:18497 IMAGE:4216609)	1.4
Dclre1b	DNA cross-link repair 1B, PSO2 homolog (S. cerevisiae)	1.4
D330040H18Rik	RIKEN cDNA D330040H18 gene	1.4
D14Ertd581e	DNA segment, Chr 14, ERATO Doi 581, expressed	1.4
Ccr9	Chemokine receptor (CCR9 gene)	1.4
Alcam	activated leukocyte cell adhesion molecule	1.4
A730098D12Rik	RIKEN cDNA A730098D12 gene	1.4
1700019P01Rik	RIKEN cDNA 1700019P01 gene	1.4
1500010G04Rik	RIKEN cDNA 1500010G04 gene	1.4
---	PREDICTED: hypothetical protein XP_485314 [Mus musculus], mRNA sequence	1.4
Zxdc	ZXD family zinc finger C	1.3
Zswim6	zinc finger, SWIM domain containing 6	1.3
Ythdf3	YTH domain family 3	1.3
St3gal6	ST3 beta-galactoside alpha-2,3-sialyltransferase 6	1.3
Smad7	MAD homolog 7 (Drosophila)	1.3
Rpe	Ribulose-5-phosphate-3-epimerase, mRNA (cDNA clone MGC:29410 IMAGE:5008075)	1.3
Pparbp	peroxisome proliferator activated receptor binding protein	1.3
Mmp17	matrix metallopeptidase 17	1.3
Lrig2	leucine-rich repeats and immunoglobulin-like domains 2	1.3
Jmjd1c	MKIAA1380 protein	1.3
Irs2	insulin receptor substrate 2	1.3
Hnrpa1 /// LOC225307	heterogeneous nuclear ribonucleoprotein A1 /// similar to Heterogeneous nuclear ribonucleoprotein A1 (Helix-destabilizing protein) (Single-strand binding protein) (hnRNP core protein A1) (HDP-1) (Topoisomerase-inhibitor suppressed)	1.3
Fbxo30	F-box protein 30	1.3
Erbb2ip	Erbb2 interacting protein, mRNA (cDNA clone IMAGE:4988135)	1.3
Dcp1a	decapping enzym	1.3
Cul1	Cullin 1, mRNA (cDNA clone MGC:35976 IMAGE:2812400)	1.3
Cdkn1a	cyclin-dependent kinase inhibitor 1A (P21)	1.3
C130068B02Rik	RIKEN cDNA C130068B02 gene	1.3
Bhlhb2	basic helix-loop-helix domain containing, class B2	1.3
B2m	Beta-2 microglobulin (B2m), mRNA	1.3
Atp6v1h	ATPase, H+ transporting, lysosomal, V1 subunit H	1.3
Ascc3	activating signal cointegrator 1 complex subunit 3	1.3
Agpat4	1-acylglycerol-3-phosphate O-acyltransferase 1 (lysophosphatidic acid acyltransferase, delta)	1.3
Actb	actin, beta, cytoplasmic	1.3
A130001D14Rik	RIKEN cDNA A130001D14 gene	1.3
9630019E01Rik	RIKEN cDNA 9630019E01 gene	1.3
6330409N04Rik	RIKEN cDNA 6330409N04 gene	1.3
5830460E08Rik	RIKEN cDNA 5830460E08 gene	1.3
5730601F06Rik	RIKEN cDNA 5730601F06 gene	1.3
4833432P19Rik	RIKEN cDNA 4833432P19 gene	1.3
2210009G21Rik	RIKEN cDNA 2210009G21 gene	1.3
1700094D03Rik	RIKEN cDNA 1700094D03 gene	1.3
1700081L11Rik	RIKEN cDNA 1700081L11 gene	1.3
1110038B12Rik	RIKEN cDNA 1110038B12 gene	1.3
---	0 day neonate lung cDNA, RIKEN full-length enriched library, clone:E030012B08 product:unclassifiable, full insert sequence	1.3
---	CDNA, clone:Y0G0139K02, strand:plus, reference:ENSEMBL:Mouse-Transcript-ENST:ENSMUST00000057024, based on BLAT search	1.3
---	CDNA sequence BC087945, mRNA (cDNA clone IMAGE:3371882)	1.3
---	Transcribed locus	1.3
---	---	1.3
37321	membrane-associated ring finger (C3HC4) 7	1.2
Usp36	ubiquitin specific peptidase 36	1.2
Traf2	Tnf receptor-associated factor 2	1.2
Tmeff1	transmembrane protein with EGF-like and two follistatin-like domains 1	1.2
Tlk2	tousled-like kinase 2 (Arabidopsis)	1.2
Spsb4	splA/ryanodine receptor domain and SOCS box containing 4	1.2
Sat1	spermidine/spermine N1-acetyl transferase 1	1.2
Rps6kb1	ribosomal protein S6 kinase, polypeptide 1	1.2
Rps13	ribosomal protein S13	1.2
P2rx7	purinergic receptor P2X, ligand-gated ion channel, 7	1.2
Mtmr7	myotubularin related protein 7	1.2
Magi3	membrane associated guanylate kinase, WW and PDZ domain containing 3	1.2
Mafk	v-maf musculoaponeurotic fibrosarcoma oncogene family, protein K (avian)	1.2
Katna1	katanin p60 (ATPase-containing) subunit A1	1.2
Jund1	Jun proto-oncogene related gene d1	1.2
Dnajb5	DnaJ (Hsp40) homolog, subfamily B, member 5	1.2
D11Ertd717e	DNA segment, Chr 11, ERATO Doi 717, expressed	1.2
C130057M05Rik	RIKEN cDNA C130057M05 gene	1.2
BC087945	cDNA sequence BC087945	1.2
BC053994	PREDICTED: similar to BC053994 protein [Mus musculus], mRNA sequence	1.2
Angptl3	angiopoietin-like 3	1.2
AI848100	expressed sequence AI848100	1.2
A130040M12Rik	RIKEN cDNA A130040M12 gene	1.2
9330112F22Rik	RIKEN cDNA 9330112F22 gene	1.2
5430406J06Rik	RIKEN cDNA 5430406J06 gene	1.2
4930413O22Rik	RIKEN cDNA 4930413O22 gene	1.2
2700019D07Rik	RIKEN cDNA 2700019D07 gene	1.2
2310033P09Rik	RIKEN cDNA 2310033P09 gene (2310033P09Rik), mRNA	1.2
1700060H10Rik	RIKEN cDNA 1700060H10 gene	1.2
---	---	1.2
---	---	1.2
---	---	1.2
---	---	1.2
---	---	1.2
Zc3h5	zinc finger CCCH type containing 5	1.1
Zbtb17	zinc finger and BTB domain containing 17	1.1
Ywhae	Tyrosine 3-monooxygenase/tryptophan 5-monooxygenase activation protein, epsilon polypeptide (Ywhae), mRNA	1.1
Traf6	Tnf receptor-associated factor 6	1.1
Tpp2	tripeptidyl peptidase II	1.1
Tgoln1 /// Tgoln2	trans-golgi network protein /// trans-golgi network protein 2	1.1
Tax1bp1	Tax1 (human T-cell leukemia virus type I) binding protein 1, mRNA (cDNA clone MGC:11692 IMAGE:3962810)	1.1
Syt11	synaptotagmin XI	1.1
Sumo1	SMT3 suppressor of mif two 3 homolog 1 (yeast) (Sumo1), mRNA	1.1
Spata5	spermatogenesis associated 5	1.1
Socs4	suppressor of cytokine signaling 4	1.1
Slc38a2	solute carrier family 38, member 2	1.1
Slc20a1	solute carrier family 20, member 1	1.1
Sema3c	sema domain, immunoglobulin domain (Ig), short basic domain, secreted, (semaphorin) 3C	1.1
Rassf1	Ras association (RalGDS/AF-6) domain family 1	1.1
Rai12	Retinoic acid induced 12, mRNA (cDNA clone MGC:5865 IMAGE:3489878)	1.1
Rad23b	RAD23b homolog (S. cerevisiae)	1.1
Rab3gap2	RAB3 GTPase activating protein subunit 2	1.1
Ptpn23	protein tyrosine phosphatase, non-receptor type 23	1.1
Ppp1r10	protein phosphatase 1, regulatory subunit 10	1.1
Ppm1d	protein phosphatase 1D magnesium-dependent, delta isoform	1.1
Nmt2	N-myristoyltransferase 2, mRNA (cDNA clone MGC:46936 IMAGE:5253732)	1.1
Nhlrc2	NHL repeat containing 2	1.1
Ndel1	nuclear distribution gene E-like homolog 1 (A. nidulans)	1.1
Myo5b	myosin Vb	1.1
Mynn	myoneurin	1.1
Malat1	metastasis associated lung adenocarcinoma transcript 1 (non-coding RNA)	1.1
Mak	male germ cell-associated kinase	1.1
LOC574428	zinc finger, MYND domain containing 15	1.1
Kif24	kinesin family member 24	1.1
Il17r	interleukin 17 receptor	1.1
Il13ra1	interleukin 13 receptor, alpha 1	1.1
Hexim1	hexamethylene bis-acetamide inducible 1	1.1
Gnl2	guanine nucleotide binding protein-like 2 (nucleolar)	1.1
G430041M01Rik	RIKEN cDNA G430041M01 gene	1.1
Fos	FBJ osteosarcoma oncogene	1.1
Fem1b	feminization 1 homolog b (C. elegans)	1.1
Ext1	Exostoses (multiple) 1, mRNA (cDNA clone MGC:5903 IMAGE:3499743)	1.1
Epc2	enhancer of polycomb homolog 2 (Drosophila)	1.1
Ddx26	DEAD/H (Asp-Glu-Ala-Asp/His) box polypeptide 26	1.1
D15Mit260	DNA Segment, Chr 15 Massachusetts Institute of Technology 260	1.1
Cnot4	CCR4-NOT transcription complex, subunit 4	1.1
Cdc27	cell division cycle 27 homolog (S. cerevisiae)	1.1
Ccnl2	cyclin L2	1.1
C330012H03Rik	RIKEN cDNA C330012H03 gene	1.1
C1ql1	complement component 1, q subcomponent-like 1	1.1
Bsdc1	BSD domain containing 1	1.1
Bcl10	B-cell leukemia/lymphoma 10	1.1
AI196514	expressed sequence AI196514	1.1
A630007B06Rik	RIKEN cDNA A630007B06 gene	1.1
4933435G04Rik	RIKEN cDNA 4933435G04 gene	1.1
2600001J17Rik	RIKEN cDNA 2600001J17 gene	1.1
1500012F01Rik	RIKEN cDNA 1500012F01 gene	1.1
130004C03	hypothetical LOC403343	1.1
---	Transcribed locus	1.1
Zfyve16	zinc finger, FYVE domain containing 16	1
Zfp162	zinc finger protein 162	1
Zcchc6	zinc finger, CCHC domain containing 6	1
Utx	ubiquitously transcribed tetratricopeptide repeat gene, X chromosome	1
Usp16	ubiquitin specific peptidase 16	1
Ttc19	tetratricopeptide repeat domain 19	1
Trim25	tripartite motif protein 25	1
Tgoln1	trans-golgi network protein	1
Tgm2	transglutaminase 2, C polypeptide	1
Tagap1	T-cell activation GTPase activating protein 1	1
St18	suppression of tumorigenicity 18	1
Srfbp1	serum response factor binding protein 1	1
Sp2	Sp2 transcription factor	1
Slc15a2	solute carrier family 15 (H+/peptide transporter), member 2	1
Sec61a2	Sec61, alpha subunit 2 (S. cerevisiae)	1
S100a10	S100 calcium binding protein A10 (calpactin)	1
Rraga	Ras-related GTP binding A	1
Rlf	rearranged L-myc fusion sequence	1
Rhoq	Ras homolog gene family, member Q (Rhoq), mRNA	1
Rela	v-rel reticuloendotheliosis viral oncogene homolog A (avian)	1
Rapgef5	Rap guanine nucleotide exchange factor (GEF) 5	1
Ranbp10	RAN binding protein 10	1
Prrg4	proline rich Gla (G-carboxyglutamic acid) 4 (transmembrane)	1
Prpf38b	PRP38 pre-mRNA processing factor 38 (yeast) domain containing B	1
Pqlc1	PQ loop repeat containing 1	1
Ppil4	peptidylprolyl isomerase (cyclophilin)-like 4	1
Picalm	Phosphatidylinositol binding clathrin assembly protein, mRNA (cDNA clone MGC:36616 IMAGE:5346041)	1
Pias1	protein inhibitor of activated STAT 1	1
Nfe2l2	nuclear factor, erythroid derived 2, like 2	1
MGI:2662729	ES neuronal differentiation 2	1
Mdm4	transformed mouse 3T3 cell double minute 4	1
Lyst	lysosomal trafficking regulator	1
Luc7l2	LUC7-like 2 (S. cerevisiae)	1
Hrb	HIV-1 Rev binding protein	1
Gripap1	GRIP1 associated protein 1	1
Gm905	gene model 905, (NCBI)	1
Ggps1	geranylgeranyl diphosphate synthase 1	1
Gas2l3	PREDICTED: similar to growth arrest-specific 2 like 3 [Mus musculus], mRNA sequence	1
Eif5	eukaryotic translation initiation factor 5	1
E230022H04Rik	RIKEN cDNA E230022H04 gene	1
Dyrk1a	Dual-specificity tyrosine-(Y)-phosphorylation regulated kinase 1a (Dyrk1a), mRNA	1
Ddx6	DEAD (Asp-Glu-Ala-Asp) box polypeptide 6	1
Chd1	chromodomain helicase DNA binding protein 1	1
Cebpd	CCAAT/enhancer binding protein (C/EBP), delta	1
C80258	expressed sequence C80258	1
C130022K22Rik	RIKEN cDNA C130022K22 gene	1
Bcor	Bcl6 interacting corepressor	1
AW050198	expressed sequence AW050198	1
Atf6	activating transcription factor 6	1
Ash1l	ash1 (absent, small, or homeotic)-like (Drosophila)	1
Arl6ip2	ADP-ribosylation factor-like 6 interacting protein 2	1
Ap4b1	adaptor-related protein complex AP-4, beta 1	1
AI586015	expressed sequence AI586015	1
AI504432	expressed sequence AI504432	1
A930028L21Rik	RIKEN cDNA A930028L21 gene	1
A830039H10Rik	RIKEN cDNA A830039H10 gene	1
A430102J17Rik	RIKEN cDNA A430102J17 gene	1
A130012E19Rik	RIKEN cDNA A130012E19 gene	1
9430023P16Rik	RIKEN cDNA 9430023P16 gene	1
9030607L20Rik	RIKEN cDNA 9030607L20 gene	1
6330564D18Rik	RIKEN cDNA 6330564D18 gene	1
4932439K10Rik	RIKEN cDNA 4932439K10 gene	1
4632409L19Rik	RIKEN cDNA 4632409L19 gene	1
2900064B18Rik	RIKEN cDNA 2900064B18 gene	1
2810427A07Rik	RIKEN cDNA 2810427A07 gene	1
2610207I05Rik	RIKEN cDNA 2610207I05 gene	1
2010111I01Rik	RIKEN cDNA 2010111I01 gene	1
2010109K11Rik	RIKEN cDNA 2010109K11 gene	1
---	---	1
---	---	1
---	---	1
---	CDNA clone IMAGE:6493880	1
Zfp90	zinc finger protein 90	-1
Zfp292	Zinc finger protein 292, mRNA (cDNA clone IMAGE:3493868)	-1
Xpa	xeroderma pigmentosum, complementation group A	-1
Ube3c	Ubiquitin protein ligase E3C, mRNA (cDNA clone IMAGE:5353408)	-1
Ttc14	tetratricopeptide repeat domain 14	-1
Trove2	TROVE domain family, member 2	-1
Tmem32	transmembrane protein 32	-1
Tmem19	transmembrane protein 19	-1
Tlr8	toll-like receptor 8	-1
Thap11	THAP domain containing 11	-1
Tbl2	transducin (beta)-like 2	-1
Stk4	serine/threonine kinase 4	-1
St6gal1	beta galactoside alpha 2,6 sialyltransferase 1	-1
Spin	spindlin	-1
Snx5	sorting nexin 5	-1
Slc39a3	solute carrier family 39 (zinc transporter), member 3	-1
Slc25a5 /// LOC433326	solute carrier family 25 (mitochondrial carrier, adenine nucleotide translocator), member 5 /// similar to adenine nucleotide translocase	-1
Slc18a2	solute carrier family 18 (vesicular monoamine), member 2	-1
Rnpepl1	arginyl aminopeptidase (aminopeptidase B)-like 1	-1
Rgs19	regulator of G-protein signaling 19	-1
Rgmb	RGM domain family, member B	-1
Rg9mtd3	RNA (guanine-9-) methyltransferase domain containing 3	-1
Rfc4	replication factor C (activator 1) 4	-1
Pml	Promyelocytic leukemia, mRNA (cDNA clone MGC:13700 IMAGE:4188386)	-1
Pik3cg	phosphoinositide-3-kinase, catalytic, gamma polypeptide	-1
Pgpep1	pyroglutamyl-peptidase I	-1
Pdlim2	PDZ and LIM domain 2	-1
Pdk1	pyruvate dehydrogenase kinase, isoenzyme 1	-1
Pank1	pantothenate kinase 1	-1
Nudt16	nudix (nucleoside diphosphate linked moiety X)-type motif 16	-1
Ndufb9	NADH dehydrogenase (ubiquinone) 1 beta subcomplex, 9	-1
Ndufaf1	NADH dehydrogenase (ubiquinone) 1 alpha subcomplex, assembly factor 1	-1
Ndst1	N-deacetylase/N-sulfotransferase (heparan glucosaminyl) 1	-1
Mthfd2	methylenetetrahydrofolate dehydrogenase (NAD+ dependent), methenyltetrahydrofolate cyclohydrolase	-1
Mrpl44	mitochondrial ribosomal protein L44	-1
Mlh3	mutL homolog 3 (E coli)	-1
Lrrcc1	leucine rich repeat and coiled-coil domain containing 1	-1
Kcnk6	potassium inwardly-rectifying channel, subfamily K, member 6	-1
Katnal1	Katanin p60 subunit A-like 1 (Katnal1), mRNA	-1
Hadhsc	L-3-hydroxyacyl-Coenzyme A dehydrogenase, short chain	-1
Gpt2	glutamic pyruvate transaminase (alanine aminotransferase) 2	-1
Gpr85	G protein-coupled receptor 85	-1
Git1	G protein-coupled receptor kinase-interactor 1	-1
Gcnt1	glucosaminyl (N-acetyl) transferase 1, core 2	-1
Gcl	germ cell-less homolog (Drosophila)	-1
Gcap14	granule cell antiserum positive 14	-1
Fgl2	fibrinogen-like protein 2	-1
Exosc5	exosome component 5	-1
Exosc4	exosome component 4	-1
Evl	Ena-VASP-like isoform (Evl1) mRNA, complete cds, alternatively spliced	-1
Entpd1	ectonucleoside triphosphate diphosphohydrolase 1	-1
Egln1	EGL nine homolog 1 (C. elegans)	-1
Dnmt3a	DNA methyltransferase 3A	-1
Dnajc14	DnaJ (Hsp40) homolog, subfamily C, member 14	-1
Ddef1	Development and differentiation enhancing, mRNA (cDNA clone IMAGE:3489486)	-1
Dcxr	dicarbonyl L-xylulose reductase	-1
D930038J03Rik	RIKEN cDNA D930038J03 gene	-1
D5Ertd40e	DNA segment, Chr 5, ERATO Doi 40, expressed	-1
D430028G21Rik	RIKEN cDNA D430028G21 gene	-1
Cyld	cylindromatosis (turban tumor syndrome)	-1
Creb3l2	cAMP responsive element binding protein 3-like 2	-1
Cog3	Component of oligomeric golgi complex 3, mRNA (cDNA clone MGC:47119 IMAGE:4020725)	-1
Coasy	Coenzyme A synthase	-1
Cebpa	CCAAT/enhancer binding protein (C/EBP), alpha	-1
Cd200r1	CD200 receptor 1	-1
Cbx6	chromobox homolog 6	-1
Camkk2	calcium/calmodulin-dependent protein kinase kinase 2, beta	-1
C1qr1	complement component 1, q subcomponent, receptor 1	-1
Btbd6	BTB (POZ) domain containing 6	-1
Bpgm	2,3-bisphosphoglycerate mutase	-1
Bloc1s3	biogenesis of lysosome-related organelles complex-1, subunit 3	-1
BC031575	cDNA sequence BC031575	-1
BC005662	cDNA sequence BC005662	-1
B4galt6	UDP-Gal:betaGlcNAc beta 1,4-galactosyltransferase, polypeptide 6	-1
AV009015	expressed sequence AV009015	-1
Arpc2	Actin related protein 2/3 complex, subunit 2, mRNA (cDNA clone IMAGE:30714846)	-1
Apobec1	apolipoprotein B editing complex 1	-1
Ankrd25	ankyrin repeat domain 25	-1
AI597468	expressed sequence AI597468	-1
AI465301	expressed sequence AI465301	-1
AI450326	expressed sequence AI450326	-1
AI428479	expressed sequence AI428479	-1
AA536743	expressed sequence AA536743	-1
9930117H01Rik	RIKEN cDNA 9930117H01 gene	-1
9030023J02Rik	RIKEN cDNA 9030023J02 gene	-1
5830407E08Rik	RIKEN cDNA 5830407E08 gene	-1
5730470L24Rik	RIKEN cDNA 5730470L24 gene	-1
4931433E08Rik	RIKEN cDNA 4931433E08 gene	-1
4930402E16Rik	RIKEN cDNA 4930402E16 gene	-1
4833420G11Rik	RIKEN cDNA 4833420G11 gene	-1
3100002L24Rik /// LOC329575 /// LOC433520 /// LOC433523 /// LOC433531 /// LOC545489 /// LOC545490 /// LOC545491 /// LOC545492	RIKEN cDNA 3100002L24 gene /// hypothetical LOC329575 /// similar to zinc finger protein 97 /// hypothetical LOC433523 /// hypothetical LOC433531 /// similar to cDNA sequence BC018101 /// similar to cDNA sequence BC018101 /// similar to cDNA sequence BC018101 /// similar to 2310001H12Rik protein	-1
2900034E22Rik	RIKEN cDNA 2900034E22 gene	-1
2310047A01Rik	RIKEN cDNA 2310047A01 gene	-1
2310045A20Rik	RIKEN cDNA 2310045A20 gene	-1
2310043N10Rik	RIKEN cDNA 2310043N10 gene	-1
2210016L21Rik	RIKEN cDNA 2210016L21 gene	-1
2210010L05Rik	RIKEN cDNA 2210010L05 gene	-1
2010004B12Rik	RIKEN cDNA 2010004B12 gene	-1
2010003O18Rik	RIKEN cDNA 2010003O18 gene	-1
1810061M12Rik	RIKEN cDNA 1810061M12 gene	-1
1500041O16Rik	RIKEN cDNA 1500041O16 gene	-1
1500032H18Rik	RIKEN cDNA 1500032H18 gene, mRNA (cDNA clone MGC:28063 IMAGE:3709157)	-1
1200013B08Rik	RIKEN cDNA 1200013B08 gene	-1
1110034A24Rik	RIKEN cDNA 1110034A24 gene	-1
1110018J18Rik	RIKEN cDNA 1110018J18 gene (1110018J18Rik), mRNA	-1
0610012G03Rik	RIKEN cDNA 0610012G03 gene	-1
---	---	-1
---	---	-1
---	---	-1
---	Mus musculus, clone IMAGE:3983419, mRNA	-1
---	Transcribed locus	-1
---	Transcribed locus	-1
---	---	-1
---	---	-1
Zfyve21	zinc finger, FYVE domain containing 21	-1.1
Zfp52	zinc finger protein 52	-1.1
Zfp467	zinc finger protein 467	-1.1
Wrn	Werner syndrome homolog (human)	-1.1
Wrb	tryptophan rich basic protein	-1.1
Wig1	wild-type p53-induced gene 1	-1.1
Vps13d	PREDICTED: Mus musculus vacuolar protein sorting 13D (yeast) (Vps13d), mRNA	-1.1
Tyms	thymidylate synthase	-1.1
Tmem64	transmembrane protein 64	-1.1
Sp100	Nuclear antigen Sp100 (Sp100), mRNA	-1.1
Slc25a5	solute carrier family 25 (mitochondrial carrier, adenine nucleotide translocator), member 5	-1.1
Rabif	RAB interacting factor	-1.1
Rab22a	RAB22A, member RAS oncogene family	-1.1
Rab11fip5	RAB11 family interacting protein 5 (class I)	-1.1
Pdik1l	PDLIM1 interacting kinase 1 like	-1.1
Pcmtd2	protein-L-isoaspartate (D-aspartate) O-methyltransferase domain containing 2	-1.1
Pcbp4	poly(rC) binding protein 4	-1.1
Paox	polyamine oxidase (exo-N4-amino)	-1.1
Nr2c2	nuclear receptor subfamily 2, group C, member 2	-1.1
Nfatc1	nuclear factor of activated T-cells, cytoplasmic, calcineurin-dependent 1	-1.1
Napg	N-ethylmaleimide sensitive fusion protein attachment protein gamma	-1.1
Muted	muted	-1.1
Mkrn2	makorin, ring finger protein, 2	-1.1
Mcart1	mitochondrial carrier triple repeat 1	-1.1
Lpin1	lipin 1	-1.1
Klf3	Kruppel-like factor 3 (basic)	-1.1
Kcnq5	Voltage-gated potassium channel KCNQ5 (Kcnq5)	-1.1
Inpp5f	inositol polyphosphate-5-phosphatase F	-1.1
Gprk6	G protein-coupled receptor kinase 6	-1.1
Gpr34	G protein-coupled receptor 34	-1.1
Gpi1 /// Gm1840	glucose phosphate isomerase 1 /// gene model 1840, (NCBI)	-1.1
Galnt4	UDP-N-acetyl-alpha-D-galactosamine:polypeptide N-acetylgalactosaminyltransferase 4	-1.1
Eif2c4	eukaryotic translation initiation factor 2C, 4	-1.1
E130306D19Rik	RIKEN cDNA E130306D19 gene	-1.1
E030018N11Rik	RIKEN cDNA E030018N11 gene	-1.1
Dock11	dedicator of cytokinesis 11	-1.1
Dicer1	Double-strand-specific ribonuclease MDCR	-1.1
D630044F24Rik	RIKEN cDNA D630044F24 gene	-1.1
D3Ertd789e /// Ttc14	DNA segment, Chr 3, ERATO Doi 789, expressed /// tetratricopeptide repeat domain 14	-1.1
D15Ertd366e	DNA segment, Chr 15, ERATO Doi 366, expressed	-1.1
Cova1	cytosolic ovarian carcinoma antigen 1	-1.1
Coro1a	coronin, actin binding protein 1A	-1.1
Centa2	centaurin, alpha 2	-1.1
Cdgap	Cdc42 GTPase-activating protein	-1.1
Cct7	chaperonin subunit 7 (eta)	-1.1
Ccm2	Cerebral cavernous malformation 2 homolog (human) (Ccm2), mRNA	-1.1
Ccdc28b	coiled coil domain containing 28B	-1.1
Cblb	Casitas B-lineage lymphoma b	-1.1
BC060631	cDNA sequence BC060631	-1.1
BC025076	cDNA sequence BC025076	-1.1
BC018507	cDNA sequence BC018507	-1.1
BC013712	cDNA sequence BC013712	-1.1
B3galt7	UDP-Gal:betaGal beta 1,3-galactosyltransferase polypeptide 7	-1.1
B230380D07Rik	RIKEN cDNA B230380D07 gene	-1.1
AW061234	expressed sequence AW061234	-1.1
AU019559	expressed sequence AU019559	-1.1
Atm	ataxia telangiectasia mutated homolog (human)	-1.1
Arrb1	arrestin, beta 1	-1.1
AI597013	expressed sequence AI597013	-1.1
Adck2	aarF domain containing kinase 2	-1.1
Abcg1	ATP-binding cassette, sub-family G (WHITE), member 1	-1.1
A830007P12Rik	RIKEN cDNA A830007P12 gene	-1.1
A230072I16Rik	RIKEN cDNA A230072I16 gene	-1.1
8430408J07Rik	RIKEN cDNA 8430408J07 gene	-1.1
4933411K20Rik	RIKEN cDNA 4933411K20 gene	-1.1
4930444A02Rik	RIKEN cDNA 4930444A02 gene	-1.1
2310079P12Rik	RIKEN cDNA 2310079P12 gene	-1.1
2310036D22Rik	RIKEN cDNA 2310036D22 gene	-1.1
1500031L02Rik	RIKEN cDNA 1500031L02 gene	-1.1
1110055N21Rik	RIKEN cDNA 1110055N21 gene	-1.1
---	RNA transcript from U17 small nucleolar RNA host gene	-1.1
---	Transcribed locus	-1.1
---	Transcribed locus, weakly similar to NP_795929.1 hypothetical protein LOC319587 [Mus musculus]	-1.1
---	Avian musculoaponeurotic fibrosarcoma (v-maf) AS42 oncogene homolog (Maf), mRNA	-1.1
Zfp499	zinc finger protein 499	-1.2
Zfp251	zinc finger protein 251	-1.2
Zadh2	zinc binding alcohol dehydrogenase, domain containing 2	-1.2
Sipa1	signal-induced proliferation associated gene 1	-1.2
Sh3kbp1	SH3-domain kinase binding protein 1 (Sh3kbp1), mRNA	-1.2
Sacm1l	SAC1 (supressor of actin mutations 1, homolog)-like (S. cerevisiae), mRNA (cDNA clone IMAGE:3486559)	-1.2
Rnf180	ring finger protein 180	-1.2
Rfc3	replication factor C (activator 1) 3	-1.2
Pold1	polymerase (DNA directed), delta 1, catalytic subunit	-1.2
Nap1l1	nucleosome assembly protein 1-like 1	-1.2
Myo9b	myosin IXb	-1.2
Mtss1	metastasis suppressor 1	-1.2
LOC226654	similar to KAT protein	-1.2
Keap1	kelch-like ECH-associated protein 1	-1.2
Hpgd	hydroxyprostaglandin dehydrogenase 15 (NAD)	-1.2
Hdhd4	haloacid dehalogenase-like hydrolase domain containing 4	-1.2
Gm237	gene model 237, (NCBI)	-1.2
Fads1	fatty acid desaturase 1	-1.2
Chd8	chromodomain helicase DNA binding protein 8	-1.2
Cerk	ceramide kinase	-1.2
C330013J21Rik	PREDICTED: similar to ribosomal protein S8 [Mus musculus], mRNA sequence /// CDNA clone IMAGE:30359088	-1.2
BC046404	cDNA sequence BC046404	-1.2
BC021381	cDNA sequence BC021381	-1.2
AI467606	expressed sequence AI467606	-1.2
6330416G13Rik	RIKEN cDNA 6330416G13 gene	-1.2
3110052M02Rik	RIKEN cDNA 3110052M02 gene	-1.2
2410129E14Rik	RIKEN cDNA 2410129E14 gene	-1.2
2310001H17Rik	RIKEN cDNA 2310001H17 gene	-1.2
---	---	-1.2
---	---	-1.2
---	PREDICTED: similar to CDNA sequence BC013481 [Mus musculus], mRNA sequence	-1.2
---	Acyl-CoA synthetase long-chain family member 5, mRNA (cDNA clone MGC:18968 IMAGE:3987201)	-1.2
---	Transcribed locus	-1.2
---	10 days lactation, adult female mammary gland cDNA, RIKEN full-length enriched library, clone:D730013G10 product:unclassifiable, full insert sequence	-1.2
Zbtb12	zinc finger and BTB domain containing 12	-1.3
Tspyl3	TSPY-like 3	-1.3
Tmem51	transmembrane protein 51	-1.3
Smug1	single-strand selective monofunctional uracil DNA glycosylase	-1.3
Sc5d	sterol-C5-desaturase (fungal ERG3, delta-5-desaturase) homolog (S. cerevisae)	-1.3
Nipa1	non imprinted in Prader-Willi/Angelman syndrome 1 homolog (human)	-1.3
Ncoa3	Nuclear receptor coactivator 3 (Ncoa3), mRNA	-1.3
Mtx3	metaxin 3	-1.3
Klf7	Kruppel-like factor 7 (ubiquitous), mRNA (cDNA clone MGC:30443 IMAGE:3601534)	-1.3
Elovl6	ELOVL family member 6, elongation of long chain fatty acids (yeast)	-1.3
Dusp7	dual specificity phosphatase 7	-1.3
Dscr1l2	Down syndrome critical region gene 1-like 2	-1.3
D2Ertd435e	DNA segment, Chr 2, ERATO Doi 435, expressed	-1.3
D11Ertd461e	DNA segment, Chr 11, ERATO Doi 461, expressed	-1.3
Cldn12	claudin 12	-1.3
BC038156	cDNA sequence BC038156	-1.3
Atpif1	ATPase inhibitory factor 1	-1.3
AI462521	expressed sequence AI462521	-1.3
9430013L17Rik	RIKEN cDNA 9430013L17 gene	-1.3
9030406N13Rik	Nuclear receptor coactivator 7, mRNA (cDNA clone IMAGE:30637138)	-1.3
1110007M04Rik	RIKEN cDNA 1110007M04 gene	-1.3
---	---	-1.3
---	---	-1.3
---	---	-1.3
Zfp707	zinc finger protein 707	-1.4
Mtfmt	mitochondrial methionyl-tRNA formyltransferase	-1.4
Gmps	guanine monphosphate synthetase	-1.4
Exoc8	exocyst complex component 8	-1.4
Ehhadh	enoyl-Coenzyme A, hydratase/3-hydroxyacyl Coenzyme A dehydrogenase	-1.4
Btbd14a	BTB (POZ) domain containing 14A	-1.4
Bbs5	Bardet-Biedl syndrome 5 (human)	-1.4
B230219D22Rik	RIKEN cDNA B230219D22 gene	-1.4
AW550831	expressed sequence AW550831	-1.4
Asb13	ankyrin repeat and SOCS box-containing protein 13	-1.4
2810055G20Rik	PREDICTED: hypothetical protein LOC77994 [Mus musculus], mRNA sequence	-1.4
1110019L22Rik	RIKEN cDNA 1110019L22 gene	-1.4
---	0 day neonate kidney cDNA, RIKEN full-length enriched library, clone:D630046H12 product:unclassifiable, full insert sequence	-1.4
Scd2	stearoyl-Coenzyme A desaturase 2	-1.5
Pdzk8	PDZ domain containing 8	-1.5
Ftsj2	FtsJ homolog 2 (E. coli)	-1.5
D12Ertd551e	DNA segment, Chr 12, ERATO Doi 551, expressed (D12Ertd551e), mRNA	-1.5
Cklf	chemokine-like factor	-1.5
Cct4	chaperonin subunit 4 (delta)	-1.5
2810446P07Rik	RIKEN cDNA 2810446P07 gene, mRNA (cDNA clone MGC:60793 IMAGE:30020101)	-1.5
2510042P03Rik	RIKEN cDNA 2510042P03 gene	-1.5
1110014D18Rik	RIKEN cDNA 1110014D18 gene (1110014D18Rik), mRNA	-1.5
Fahd1	fumarylacetoacetate hydrolase domain containing 1	-1.6
Cd84	CD84 antigen	-1.6
Asph	aspartate-beta-hydroxylase	-1.6
1700012H17Rik	RIKEN cDNA 1700012H17 gene	-1.6
Gnb1l	Guanine nucleotide binding protein (G protein), beta polypeptide 1-like, mRNA (cDNA clone MGC:46818 IMAGE:3493788)	-1.7
D130051D11Rik	RIKEN cDNA D130051D11 gene	-1.7
4933439C20Rik /// Pisd	RIKEN cDNA 4933439C20 gene /// phosphatidylserine decarboxylase	-1.7
Rnpc3	RNA-binding region (RNP1, RRM) containing 3	-1.8
Ncoa1	Nuclear receptor coactivator 1 (Ncoa1), mRNA	-1.8
Mastl	microtubule associated serine/threonine kinase-like	-1.8
Csmd1	CUB and Sushi multiple domains 1	-1.9
Cbx1	Chromobox homolog 1 (Drosophila HP1 beta) (Cbx1), mRNA	-2
4632415K11Rik	RIKEN cDNA 4632415K11 gene	-2
2610318G18Rik	RIKEN cDNA 2610318G18 gene (2610318G18Rik), transcript variant 2, mRNA	-2
P2ry14	purinergic receptor P2Y, G-protein coupled, 14	-2.1
A130019P10Rik	RIKEN cDNA A130019P10 gene	-2.1
Setdb1	SET domain, bifurcated 1	-2.2
9230108I15Rik	RIKEN cDNA 9230108I15 gene	-2.2
9530033F24Rik	RIKEN cDNA 9530033F24 gene	-2.3
2610044O15Rik	RIKEN cDNA 2610044O15 gene	-2.4
B4galt4	UDP-Gal:betaGlcNAc beta 1,4-galactosyltransferase, polypeptide 4	-2.5
Pbx2	pre B-cell leukemia transcription factor 2	-2.7
C330019G07Rik	RIKEN cDNA C330019G07 gene	-2.9
Tgfb1i4	TSC22-related inducible leucine zipper 1b (Tilz1b)	-3
Senp8	SUMO/sentrin specific peptidase 8	-3.2
2310020P08Rik	Mitochondrial methionyl-tRNA formyltransferase (Mtfmt), mRNA	-3.2
Gab1	growth factor receptor bound protein 2-associated protein 1	-3.4
Gpaa1	GPI anchor attachment protein 1	-3.5
---	---	-3.6
A130022J21Rik	RIKEN cDNA A130022J21 gene	-3.7
1810049H13Rik	RIKEN cDNA 1810049H13 gene	-3.7
E130201N16Rik	RIKEN cDNA E130201N16 gene	-3.9
---	16 days neonate thymus cDNA, RIKEN full-length enriched library, clone:A130082C12 product:unclassifiable, full insert sequence	-4
1110033F14Rik	RIKEN cDNA 1110033F14 gene	-4.1
---	---	-4.6
Sbf2	SET binding factor 2	-4.9
