# Supplementary material for: Type IV Secretion-Dependent Activation of Host MAP Kinases Induces an Increased Proinflammatory Cytokine Response to Legionella pneumophila
Source: PLoS Pathog. 2008 Nov 28;4(11):e1000220. doi: 10.1371/journal.ppat.1000220 (PMC2582680; doi:10.1371/journal.ppat.1000220)
Supplement: Table S6 — Genes that exhibit two-fold or greater Dot/Icm-dependent transcriptional changes in both Myd88 −/− Trif −/− and Myd88 −/− Rip2 −/− macrophages and are unique from the ISD response in Myd88 −/− Trif −/− macrophages. (0.08 MB XLS) [file ppat.1000220.s011.xls]

## Sheet: Sheet1
Gene Symbol	Gene Title	Myd88-/-Trif-/- Lp02 vs Lp03 Signal Log Ratio	Myd88-/-Rip2-/- Lp02 vs Lp03 Signal Log Ratio
Il1a	interleukin 1 alpha	8.4	5
Hist1h3i	Histone 1, H3i (Hist1h3i), mRNA	7.8	6.5
Serpine1	serine (or cysteine) peptidase inhibitor, clade E, member 1	7.3	3
Hist1h1e	Histone 1, H1e (Hist1h1e), mRNA	5.7	2.6
Gem	GTP binding protein (gene overexpressed in skeletal muscle)	5.6	6
Dusp2	dual specificity phosphatase 2	5.1	3.9
Id3	inhibitor of DNA binding 3	5	4.2
Cxcl1	chemokine (C-X-C motif) ligand 1	5	3.9
Arg2	arginase type II	5	2.4
Egr2	early growth response 2	4.9	2.9
Gimap6	GTPase, IMAP family member 6	4.8	4.9
Egr3	early growth response 3	4.7	3.4
1810011O10Rik	RIKEN cDNA 1810011O10 gene	4.7	2.3
Rgs16	regulator of G-protein signaling 16	4.6	2
Gm1960	gene model 1960, (NCBI)	4.6	4.1
Nr4a1	nuclear receptor subfamily 4, group A, member 1	4.5	3.5
Jmjd3	jumonji domain containing 3	4.5	6.6
Gadd45a	growth arrest and DNA-damage-inducible 45 alpha	4.2	3.6
9130016M20Rik	RIKEN cDNA 9130016M20 gene	4.5	4.6
Hspa1a	heat shock protein 1A	4.3	5.8
Chka	choline kinase alpha	4.3	4
Hist3h2a	histone 3, H2a	4.2	2.4
Btg2	B-cell translocation gene 2, anti-proliferative	4.1	5.2
Tnrc15	trinucleotide repeat containing 15	4	2.3
Nts	neurotensin	3.8	2.7
Jun	Jun oncogene	3.6	3.4
Hspb1	heat shock protein 1	3.5	7
Hist2h3c2	histone 2, H3c2	3.5	3.3
Errfi1	ERBB receptor feedback inhibitor 1	3.5	3.1
Tnfrsf12a	tumor necrosis factor receptor superfamily, member 12a	3.4	3.2
Hist1h4j	histone 1, H4j	3.4	5.3
Hist1h4i	histone 1, H4i	3.3	4.2
Plk3	polo-like kinase 3 (Drosophila)	3.2	2.6
D13Ertd787e	DNA segment, Chr 13, ERATO Doi 787, expressed	3.1	3.2
Trib1	tribbles homolog 1 (Drosophila)	3	3.3
Ier5	immediate early response 5	3	3.7
1200016E24Rik	RIKEN cDNA 1200016E24 gene	3	1.2
Zbtb10	zinc finger and BTB domain containing 10	2.9	3.7
Enah	enabled homolog (Drosophila)	2.9	4.6
Adamts1	a disintegrin-like and metallopeptidse (reprolysin type) with thrombospondin type 1 motif, 1	2.9	3.2
Plk2	polo-like kinase 2 (Drosophila)	2.8	2.3
Hist1h4h /// Hist1h4c /// Hist1h4i /// Hist1h4j /// Hist1h4k /// Hist1h4m /// Hist1h4a /// Hist1h4b	histone 1, H4h /// histone 1, H4c /// histone 1, H4i /// histone 1, H4j /// histone 1, H4k /// histone 1, H4m /// histone 1, H4a /// histone 1, H4b	2.8	3.2
Hist1h3d	histone1, H3d	2.7	2.9
Osm	oncostatin M	2.6	4
Hist2h3c1	histone 2, H3c1	2.6	2.3
2700071L08Rik	RIKEN cDNA 2700071L08 gene	2.6	1.1
Rasgef1b	RasGEF domain family, member 1B	2.5	2.3
Pdgfb	platelet derived growth factor, B polypeptide	2.5	2.1
Icosl	icos ligand	2.5	1.3
Dusp1	dual specificity phosphatase 1	2.5	2.6
AI662791	expressed sequence AI662791	2.5	2.4
Tgif2	TGFB-induced factor 2	2.4	2.3
Pmaip1	phorbol-12-myristate-13-acetate-induced protein 1	2.4	2.9
Myc	myelocytomatosis oncogene	2.4	1.6
Hist2h3c1 /// Hist2h3c2 /// Hist1h3g /// Hist1h3f /// Hist1h3c /// Hist1h3d /// Hist1h3b /// Hist1h3e /// Hist1h3h /// Hist1h3i /// Hist2h3b /// Hist1h3a	histone 2, H3c1 /// histone 2, H3c2 /// histone 1, H3g /// histone 1, H3f /// histone1, H3c /// histone1, H3d /// histone 1, H3b /// histone 1, H3e /// histone 1, H3h /// histone 1, H3i /// histone 2, H3b /// histone 1, H3a	2.4	2.6
Hist1h2bc /// Hist1h2be /// Hist1h2bl /// Hist1h2bm /// Hist1h2bp	histone 1, H2bc /// histone 1, H2be /// histone 1, H2bl /// histone 1, H2bm /// histone 1, H2bp	2.4	2.5
Hist1h2bc	histone 1, H2bc	2.4	2.4
Bcl2l11	BCL2-like 11 (apoptosis facilitator)	2.4	2.3
Apbb3	amyloid beta (A4) precursor protein-binding, family B, member 3	2.4	2.6
Alkbh	alkB, alkylation repair homolog (E. coli)	2.4	2
Acvr2a	activin receptor IIA	2.4	1.9
Trim13	tripartite motif protein 13	2.3	1.3
Pdlim7	PDZ and LIM domain 7	2.3	2.4
Dusp8	dual specificity phosphatase 8	2.3	3.7
Btg3	B-cell translocation gene 3	2.3	2.8
AY078069	cDNA sequence AY078069	2.3	1.7
4930527F18Rik	RIKEN cDNA 4930527F18 gene	2.3	2.8
Rnu22	RNA, U22 small nucleolar	2.2	2.3
E430024C06Rik	RIKEN cDNA E430024C06 gene	2.2	1.6
Crk7	CDC2-related kinase 7	2.2	2.1
Lif	leukemia inhibitory factor	2.1	1.8
BC062185	cDNA sequence BC062185	2.1	1.8
BC010311	cDNA sequence BC010311	2.1	2.4
5830415L20Rik	RIKEN cDNA 5830415L20 gene	2.1	2.4
Mdm2	transformed mouse 3T3 cell double minute 2	2	2.9
Hist3h2ba	histone 3, H2ba	2	4.1
Hist1h1c	histone 1, H1c	2	2.5
Gtlf3a	gene trap locus F3a	2	1.3
Grap	GRB2-related adaptor protein	2	1.1
Fosl2	fos-like antigen 2	2	2
BC010311	cDNA sequence BC010311	2	2.3
AI845619	expressed sequence AI845619	2	2.7
2610005L07Rik	RIKEN cDNA 2610005L07 gene	2	1.8
1200003I07Rik	RIKEN cDNA 1200003I07 gene	2	1.1
Tmem23	transmembrane protein 23	1.9	1.4
Slc25a25	solute carrier family 25 (mitochondrial carrier, phosphate carrier), member 25	1.9	1.7
Ndn	necdin	1.9	2.2
Itga5	integrin alpha 5 (fibronectin receptor alpha)	1.9	2.2
Clk1	CDC-like kinase 1	1.9	2.3
C630016O21Rik	RIKEN cDNA C630016O21 gene	1.9	1.3
A730041O15Rik	RIKEN cDNA A730041O15 gene	1.9	1.4
9430067K14Rik	RIKEN cDNA 9430067K14 gene	1.9	1.6
5430416N02Rik	RIKEN cDNA 5430416N02 gene	1.9	1.8
1810026B05Rik	RIKEN cDNA 1810026B05 gene	1.9	2.3
Tgif	TG interacting factor	1.8	1.8
Sil	Tal1 interrupting locus	1.8	1.4
Prdm2	PR domain containing 2, with ZNF domain	1.8	1.9
Plaur	urokinase plasminogen activator receptor	1.8	1.9
Nfat5	nuclear factor of activated T-cells 5	1.8	4.1
Clk4	CDC like kinase 4	1.8	2.2
Cias1	cold autoinflammatory syndrome 1 homolog (human)	1.8	1.7
A230061C15Rik	RIKEN cDNA A230061C15 gene	1.8	2.8
3010026O09Rik	RIKEN cDNA 3010026O09 gene, mRNA (cDNA clone MGC:41012 IMAGE:1315017)	1.8	3.4
2310005L22Rik	RIKEN cDNA 2310005L22 gene	1.8	2
Zswim4	zinc finger, SWIM domain containing 4	1.7	2.3
Txnip	thioredoxin interacting protein	1.7	2.1
Tjp2	tight junction protein 2	1.7	1.4
Thap6	THAP domain containing 6	1.7	1.6
Spry2	sprouty homolog 2 (Drosophila)	1.7	2.2
Scyl1bp1	SCY1-like 1 binding protein 1	1.7	2.3
Epc1	enhancer of polycomb homolog 1 (Drosophila)	1.7	1.9
Dapp1	dual adaptor for phosphotyrosine and 3-phosphoinositides 1	1.7	1.2
BC031781	cDNA sequence BC031781	1.7	2.4
Atp10d	ATPase, Class V, type 10D	1.7	1
Atf3	activating transcription factor 3	1.7	2.4
3110043O21Rik	RIKEN cDNA 3110043O21 gene	1.7	1.6
1500011J06Rik	RIKEN cDNA 1500011J06 gene	1.7	2.1
Zwint	ZW10 interactor	1.6	2.1
Za20d2	zinc finger, A20 domain containing 2	1.6	2.3
Samsn1	SAM domain, SH3 domain and nuclear localisation signals, 1	1.6	1.5
Runx1	runt related transcription factor 1	1.6	1.7
Ptbp2	polypyrimidine tract binding protein 2	1.6	2.1
Oit3	oncoprotein induced transcript 3	1.6	1.4
Hist2h3c1 /// Hist1h3f /// Hist1h3d /// Hist1h3b /// Hist1h3e /// Hist1h3h /// Hist1h3i /// Hist2h3b	histone 2, H3c1 /// histone 1, H3f /// histone1, H3d /// histone 1, H3b /// histone 1, H3e /// histone 1, H3h /// histone 1, H3i /// histone 2, H3b	1.6	1.7
Hist1h2bp	histone 1, H2bp	1.6	2.4
Gpr35	G protein-coupled receptor 35	1.6	1
BC024969	cDNA sequence BC024969	1.6	1.2
Adora2b	adenosine A2b receptor	1.6	1.2
Acsl1	acyl-CoA synthetase long-chain family member 1	1.6	1.9
A430093F15Rik	RIKEN cDNA A430093F15 gene	1.6	1.2
5630401D06Rik	RIKEN cDNA 5630401D06 gene	1.6	1.8
4930553M18Rik	RIKEN cDNA 4930553M18 gene	1.6	2.4
4930412F09Rik	RIKEN cDNA 4930412F09 gene	1.6	4.6
Rgs2	regulator of G-protein signaling 2	1.5	1.6
Pvt1	plasmacytoma variant translocation 1	1.5	1.6
Prpf39	PRP39 pre-mRNA processing factor 39 homolog (yeast)	1.5	1.6
Dusp4	dual specificity phosphatase 4	1.5	3.4
Dnajb4	DnaJ (Hsp40) homolog, subfamily B, member 4	1.5	1.4
Dcun1d5	DCN1, defective in cullin neddylation 1, domain containing 5 (S. cerevisiae)	1.5	1
Bcl6	B-cell leukemia/lymphoma 6	1.5	1.6
5830435K17Rik	RIKEN cDNA 5830435K17 gene	1.5	2.5
5031425E22Rik	RIKEN cDNA 5031425E22 gene	1.5	2.3
1810032O08Rik	RIKEN cDNA 1810032O08 gene	1.5	1.7
Zfp655	zinc finger protein 655	1.4	2.2
Zfp295	zinc finger protein 295	1.4	2.2
Zbtb11	zinc finger and BTB domain containing 11	1.4	2
Supv3l1	suppressor of var1, 3-like 1 (S. cerevisiae)	1.4	1.1
Stx3	syntaxin 3	1.4	2
Sfpq	splicing factor proline/glutamine rich (polypyrimidine tract binding protein associated)	1.4	2
Pnrc1	proline-rich nuclear receptor coactivator 1	1.4	1.7
Pim3	proviral integration site 3	1.4	2.1
Ngly1	N-glycanase 1, mRNA (cDNA clone MGC:35861 IMAGE:5366023)	1.4	1.6
H1f0	H1 histone family, member 0	1.4	1.6
Gmeb2	glucocorticoid modulatory element binding protein 2	1.4	1.4
B630005N14Rik	RIKEN cDNA B630005N14 gene	1.4	1.5
2410006H16Rik	RIKEN cDNA 2410006H16 gene	1.4	2.6
1810020C19Rik	RIKEN cDNA 1810020C19 gene	1.4	5.1
Zfp622	zinc finger protein 622	1.3	1
Zfp516	zinc finger protein 516	1.3	1.9
Zfp263	zinc finger protein 263	1.3	1
Snag1	sorting nexin associated golgi protein 1	1.3	1.4
Sfrs3	splicing factor, arginine/serine-rich 3 (SRp20)	1.3	1.9
Pip5k1b	phosphatidylinositol-4-phosphate 5-kinase, type 1 beta	1.3	1.7
Per1	period homolog 1 (Drosophila)	1.3	2
Nr4a2	Nuclear receptor subfamily 4, group A, member 2 (Nr4a2), mRNA	1.3	4.1
Mbtd1	mbt domain containing 1	1.3	1.4
Maml1	mastermind like 1 (Drosophila)	1.3	1.3
Id2	inhibitor of DNA binding 2	1.3	2.1
Hnrpa1	Heterogeneous nuclear ribonucleoprotein A1 (Hnrpa1), mRNA	1.3	1.8
Gm1103 /// LOC544682	gene model 1103, (NCBI) /// ZBTB2-like	1.3	2
Fbxw11	F-box and WD-40 domain protein 11	1.3	1.5
Fbxo34	F-box only protein 34	1.3	1.2
Ets2	E26 avian leukemia oncogene 2, 3' domain	1.3	1.3
Dot1l	Premature mRNA for mKIAA1814 protein	1.3	1.5
Ccnt1	cyclin T1	1.3	1.4
Baz1a	bromodomain adjacent to zinc finger domain 1A	1.3	1.4
B230120H23Rik	RIKEN cDNA B230120H23 gene	1.3	1.4
AI115600	expressed sequence AI115600	1.3	1.2
A730024A03Rik	RIKEN cDNA A730024A03 gene	1.3	1.6
5730438N18Rik	RIKEN cDNA 5730438N18 gene	1.3	2.2
1600020E01Rik	RIKEN cDNA 1600020E01 gene	1.3	1.4
Zfp275	zinc finger protein 275	1.2	1.2
Zfp198	zinc finger protein 198	1.2	1.1
Tsc22d2	TSC22 domain family 2	1.2	2
Rabgef1	RAB guanine nucleotide exchange factor (GEF) 1	1.2	1.9
Nol5	nucleolar protein 5	1.2	1.1
Mpp5	membrane protein, palmitoylated 5 (MAGUK p55 subfamily member 5)	1.2	1.2
Ing3	inhibitor of growth family, member 3	1.2	1.3
H3f3b	H3 histone, family 3B	1.2	1.4
Frmd6	FERM domain containing 6	1.2	1.8
Ercc8	excision repaiross-complementing rodent repair deficiency, complementation group 8	1.2	1
Ddit3	DNA-damage inducible transcript 3	1.2	1.7
Cebpb	CCAAT/enhancer binding protein (C/EBP), beta	1.2	1.6
BC063749	cDNA sequence BC063749	1.2	1.2
Arih2	ariadne homolog 2 (Drosophila)	1.2	1.5
5830435C13Rik	RIKEN cDNA 5830435C13 gene	1.2	1.2
5830411E10Rik	RIKEN cDNA 5830411E10 gene	1.2	1.9
4921505C17Rik	RIKEN cDNA 4921505C17 gene	1.2	1.5
4833441D16Rik	RIKEN cDNA 4833441D16 gene	1.2	1
3021401C12Rik	RIKEN cDNA 3021401C12 gene	1.2	1.5
2610034E01Rik	RIKEN cDNA 2610034E01 gene	1.2	1
2600011C06Rik	RIKEN cDNA 2600011C06 gene	1.2	1.1
Zfp131	zinc finger protein 131	1.1	1.8
Zc3h10	zinc finger CCCH type containing 10	1.1	1.1
Yrdc	yrdC domain containing (E.coli)	1.1	1.1
Wsb1	WD repeat and SOCS box-containing 1	1.1	1.6
Vps37c	vacuolar protein sorting 37C (yeast)	1.1	1
Tnip1	TNFAIP3 interacting protein 1	1.1	1.1
Sqstm1	sequestosome 1	1.1	3.2
Sntb2	syntrophin, basic 2	1.1	1.1
Smndc1	survival motor neuron domain containing 1	1.1	1.2
Rnpc2	RNA-binding region (RNP1, RRM) containing 2	1.1	1.4
Rbm5	RNA binding motif protein 5	1.1	1.3
Ppm1a	protein phosphatase 1A, magnesium dependent, alpha isoform	1.1	1
Pogz	pogo transposable element with ZNF domain	1.1	1.2
Pcf11	cleavage and polyadenylation factor subunit homolog (S. cerevisiae)	1.1	1.6
Hspa8 /// LOC432432 /// LOC432883 /// LOC434047	heat shock protein 8 /// similar to heat shock protein 8 /// similar to heat shock protein 8 /// similar to Heat shock cognate 71 kDa protein	1.1	1.6
H2afx	H2A histone family, member X	1.1	1.7
Gpbp1	GC-rich promoter binding protein 1	1.1	1.3
D11Ertd752e	DNA segment, Chr 11, ERATO Doi 752, expressed	1.1	1.6
Crsp9	cofactor required for Sp1 transcriptional activation, subunit 9	1.1	1.3
C430010P07Rik	RIKEN cDNA C430010P07 gene	1.1	1.7
C230081A13Rik	RIKEN cDNA C230081A13 gene	1.1	1.1
Arid4b	AT rich interactive domain 4B (Rbp1 like)	1.1	2.1
5730557B15Rik	RIKEN cDNA 5730557B15 gene	1.1	1.4
1810013L24Rik	RIKEN cDNA 1810013L24 gene	1.1	1.7
Zfr	zinc finger RNA binding protein	1	1
Zfp99	zinc finger protein 99	1	1.1
Zfa /// Zfx	zinc finger protein, autosomal /// zinc finger protein X-linked	1	1.6
Top1	topoisomerase (DNA) I	1	1.2
Taok1	TAO kinase 1	1	1.3
Suhw4	suppressor of hairy wing homolog 4 (Drosophila)	1	1.2
St7l	Suppression of tumorigenicity 7-like (St7l), mRNA	1	2.1
Sertad1	SERTA domain containing 1	1	2.3
Pctk2	PCTAIRE-motif protein kinase 2	1	1.1
Kin	antigenic determinant of rec-A protein	1	1.3
Jag1	jagged 1	1	1.2
Dnajb10	DnaJ (Hsp40) homolog, subfamily B, member 10	1	1.7
Cpeb2	cytoplasmic polyadenylation element binding protein 2	1	1.5
AI449175	expressed sequence AI449175	1	1.4
A230102O09Rik	RIKEN cDNA A230102O09 gene	1	1
4921517N04Rik	RIKEN cDNA 4921517N04 gene	1	1.1
3110027N22Rik	RIKEN cDNA 3110027N22 gene	1	1
1700034P14Rik	GC-rich promoter binding protein 1, mRNA (cDNA clone MGC:27589 IMAGE:4501399)	1	1
Tbc1d14	TBC1 domain family, member 14	-1	-1.1
Slc36a1	solute carrier family 36 (proton/amino acid symporter), member 1	-1	-1.4
Rnasel	ribonuclease L (2', 5'-oligoisoadenylate synthetase-dependent)	-1	-1.6
Rbbp9	retinoblastoma binding protein 9	-1	-1
Pgm2l1	phosphoglucomutase 2-like 1	-1	-1
Ibrdc2	IBR domain containing 2	-1	-1.1
Gpr160	G protein-coupled receptor 160	-1	-1.4
BC039093	cDNA sequence BC039093	-1	-1.2
BC031748	CDNA sequence BC031748 (BC031748), mRNA	-1	-1.1
BC024659	cDNA sequence BC024659	-1	-1.1
Als2cr13	amyotrophic lateral sclerosis 2 (juvenile) chromosome region, candidate 13 (human)	-1	-1
AI843383	expressed sequence AI843383	-1	-1.1
A630033E08Rik	RIKEN cDNA A63003E08 gene	-1	-1.4
4921513D23Rik	RIKEN cDNA 4921513D23 gene	-1	-1.4
1700021F05Rik	RIKEN cDNA 1700021F05 gene	-1	-1.1
Zfp85-rs1 /// 6820416H06Rik	zinc finger protein 85, related sequence 1 /// RIKEN cDNA 6820416H06 gene	-1.1	-1.5
Tns3	tensin 3	-1.1	-1.1
Tcf12	transcription factor 12	-1.1	-1
Neil3	nei like 3 (E. coli)	-1.1	-1.1
Mxd4	Max dimerization protein 4, mRNA (cDNA clone MGC:19425 IMAGE:3490469)	-1.1	-1.1
Lmo7	PREDICTED: LIM domain only 7 [Mus musculus], mRNA sequence	-1.1	-1.1
Evi2b	ecotropic viral integration site 2b	-1.1	-1
D930036F22Rik	RIKEN cDNA D930036F22 gene	-1.1	-1.2
D6Bwg1452e	DNA segment, Chr 6, Brigham & Women's Genetics 1452 expressed	-1.1	-1.3
BC027382	cDNA sequence BC027382	-1.1	-1.2
Arhgap30	Rho GTPase activating protein 30	-1.1	-1.2
A430033K04Rik	RIKEN cDNA A430033K04 gene	-1.1	-1.4
4933407N01Rik	RIKEN cDNA 4933407N01 gene (4933407N01Rik), mRNA	-1.1	-1
Zfhx1b	Zinc finger homeobox 1b (Zfhx1b), mRNA	-1.2	-1.3
Trib3	tribbles homolog 3 (Drosophila)	-1.2	-1.2
Sqle	Squalene epoxidase (Sqle), mRNA	-1.2	-1.1
R3hdm	R3H domain (binds single-stranded nucleic acids), mRNA (cDNA clone IMAGE:30145396)	-1.2	-1.1
Mef2c	Myocyte enhancer factor 2C, mRNA (cDNA clone MGC:46981 IMAGE:4500786)	-1.2	-1.3
Kcnk13	Potassium channel, subfamily K, member 13 (Kcnk13), mRNA	-1.2	-1
Gpr146	G protein-coupled receptor 146	-1.2	-1
C130098B18Rik	RIKEN cDNA C130098B18 gene	-1.2	-1
Btbd3	BTB (POZ) domain containing 3	-1.2	-1.3
BC046401	cDNA sequence BC046401	-1.2	-1
1810034K20Rik	RIKEN cDNA 1810034K20 gene	-1.2	-1.2
2310061F22Rik	RIKEN cDNA 2310061F22 gene, mRNA (cDNA clone MGC:27786 IMAGE:3156706)	-1.2	-1.1
2310035C23Rik	RIKEN cDNA 2310035C23 gene	-1.2	-1
Tram1	Translocating chain-associating membrane protein 1, mRNA (cDNA clone MGC:11724 IMAGE:3967323)	-1.3	-1.8
Sox4	SRY-box containing gene 4 (Sox4), mRNA	-1.3	-1.6
Slc12a9	Cation-chloride cotransporter-interacting protein-1 (Slc12a8)	-1.3	-1.5
Raph1	Ras association (RalGDS/AF-6) and pleckstrin homology domains 1	-1.3	-1.3
Phka2	phosphorylase kinase alpha 2	-1.3	-1.3
Nono	non-POU-domain-containing, octamer binding protein	-1.3	-1.2
Frmd4b	FERM domain containing 4B	-1.3	-1.9
D230012E17Rik	RIKEN cDNA D230012E17 gene	-1.3	-1.8
Cbfa2t2h	core-binding factor, runt domain, alpha subunit 2, translocated to, 2 homolog (human)	-1.3	-1
Aldh2	aldehyde dehydrogenase 2, mitochondrial	-1.3	-1.8
AL024069	Expressed sequence AL024069 (AL024069), mRNA	-1.3	-1.4
9930012K11Rik	RIKEN cDNA 9930012K11 gene	-1.3	-1.1
6720401G13Rik	RIKEN cDNA 6720401G13 gene	-1.3	-1
Thbd	thrombomodulin	-1.4	-1.4
Rai17	Retinoic acid induced 17, mRNA (cDNA clone MGC:86031 IMAGE:6856060)	-1.4	-1
Nte	Neuropathy target esterase (Nte), mRNA	-1.4	-1.2
Man2b1	mannosidase 2, alpha B1	-1.4	-1.4
Hrbl	HIV-1 Rev binding protein-like	-1.4	-1.4
Tm7sf1	Transmembrane 7 superfamily member 1 (Tm7sf1), mRNA	-1.5	-1.3
Plekha1	pleckstrin homology domain containing, family A (phosphoinositide binding specific) member 1	-1.5	-1.7
Nrp1	neuropilin 1	-1.5	-1.5
Mpp1	membrane protein, palmitoylated	-1.5	-1.3
Dock7	dedicator of cytokinesis 7	-1.5	-1.2
5530402H23Rik	RIKEN cDNA 5530402H23 gene	-1.5	-1.4
2610319H10Rik	RIKEN cDNA 2610319H10 gene	-1.5	-1.1
Serpinb6a	Serine (or cysteine) peptidase inhibitor, clade B, member 6a, mRNA (cDNA clone MGC:6042 IMAGE:3481963)	-1.6	-1.6
Nagk	N-acetylglucosamine kinase	-1.6	-1.3
Mgea6	Meningioma expressed antigen 6 (coiled-coil proline-rich), mRNA (cDNA clone IMAGE:5097489)	-1.6	-1
BC002059	CDNA sequence BC002059, mRNA (cDNA clone MGC:6110 IMAGE:3484516)	-1.6	-2.4
Itsn1	Intersectin short from (Itsn)	-1.7	-1.6
Rhebl1	Ras homolog enriched in brain like 1	-1.8	-1.1
Phlp	PH domain and leucine rich repeat protein phosphatase	-1.8	-1
Mbnl1	Muscleblind-like 1 (Drosophila) (Mbnl1), mRNA	-1.8	-1.5
2310005E10Rik	RIKEN cDNA 2310005E10 gene	-1.8	-1.5
0910001A06Rik	RIKEN cDNA 0910001A06 gene (0910001A06Rik), mRNA	-1.8	-1.2
Gas6	growth arrest specific 6	-1.9	-3.5
Ocrl	oculocerebrorenal syndrome of Lowe	-2	-1.5
Lrp1	low density lipoprotein receptor-related protein 1	-2	-1.8
Slc40a1	Solute carrier family 40 (iron-regulated transporter), member 1, mRNA (cDNA clone MGC:6489 IMAGE:2647365)	-2.1	-1.9
Ap2a2	adaptor protein complex AP-2, alpha 2 subunit	-2.1	-1.9
241005O16Rik	RIKEN cDNA 241005O16 gene	-2.3	-2.3
Ms4a7	membrane-spanning 4-domains, subfamily A, member 7	-2.4	-1.3
Ppp3r1	Protein phosphatase 3, regulatory subunit B, alpha isoform (calcineurin B, type I) (Ppp3r1), mRNA	-2.6	-1.5
8430436C05Rik	RIKEN cDNA 8430436C05 gene	-2.6	-2.7
Sc4mol	Sterol-C4-methyl oxidase-like, mRNA (cDNA clone MGC:11745 IMAGE:3152545)	-3.5	-1.1
4833423F13Rik	RIKEN cDNA 4833423F13 gene	-3.6	-1.8
